# Supplementary material for: Phylogenomic Analyses of Nuclear Genes Reveal the Evolutionary Relationships within the BEP Clade and the Evidence of Positive Selection in Poaceae
Source: PLoS One. 2013 May 29;8(5):e64642. doi: 10.1371/journal.pone.0064642 (PMC3667173; doi:10.1371/journal.pone.0064642)
Supplement: Table S2 — These 2822 one-to-one core-orthologs selected by OrthoMCL in all eight primer taxa. (TXT) [file pone.0064642.s014.txt]

OG8_11817: zma|GRMZM2G177340_P02 ogl|ORGLA04G0265400.1 osa|LOC_Os04g58810.1 oin|BGIOSGA017385-PA sit|Si022872m sbi|Sb06g033520.1 bdi|BRADI5G26650.1 obr|OB04G37140.1
OG8_11850: zma|GRMZM2G121960_P01 ogl|ORGLA03G0142800.1 osa|LOC_Os03g19560.1 oin|BGIOSGA010878-PA sit|Si034695m sbi|Sb01g037380.1 bdi|BRADI1G64390.1 obr|OB03G24700.1
OG8_11851: zma|GRMZM2G121960_P02 ogl|ORGLA03G0142900.1 osa|LOC_Os03g19570.1 oin|BGIOSGA010877-PA sit|Si038593m sbi|Sb01g037370.1 bdi|BRADI1G64380.1 obr|OB03G24710.1
OG8_12156: ogl|ORGLA10G0000600.1 osa|LOC_Os10g01100.1 oin|BGIOSGA040474-PA sit|Si039007m zma|GRMZM2G304897_P01 sbi|Sb01g027580.1 bdi|BRADI3G21580.1 obr|OB10G10070.1
OG8_12157: ogl|ORGLA10G0000900.1 osa|LOC_Os10g01290.1 oin|BGIOSGA032411-PA sit|Si036261m sbi|Sb01g027470.1 zma|GRMZM2G036567_P01 bdi|BRADI3G21530.1 obr|OB10G10150.1
OG8_12158: ogl|ORGLA10G0001600.1 osa|LOC_Os10g01470.1 oin|BGIOSGA032409-PA sit|Si037189m sbi|Sb01g027430.1 zma|GRMZM2G131476_P01 bdi|BRADI3G21480.1 obr|OB10G10250.1
OG8_12159: ogl|ORGLA10G0001700.1 oin|BGIOSGA032408-PA osa|LOC_Os10g01480.1 sit|Si036444m zma|GRMZM2G149903_P01 sbi|Sb01g027420.1 bdi|BRADI3G21470.1 obr|OB10G10260.1
OG8_12160: ogl|ORGLA10G0017300.1 oin|BGIOSGA032513-PA osa|LOC_Os10g05088.1 zma|GRMZM2G390678_P01 sit|Si036397m sbi|Sb01g026440.1 bdi|BRADI3G21127.1 obr|OB10G11430.1
OG8_12161: ogl|ORGLA10G0020200.1 osa|LOC_Os10g05750.1 oin|BGIOSGA032287-PA sit|Si037005m sbi|Sb01g026190.1 zma|GRMZM2G003909_P01 bdi|BRADI3G21030.1 obr|OB10G11720.1
OG8_12162: ogl|ORGLA10G0022300.1 osa|LOC_Os10g06540.1 oin|BGIOSGA032278-PA sit|Si014428m zma|GRMZM2G149843_P02 sbi|Sb07g000290.1 bdi|BRADI3G12970.1 obr|OB08G10190.1
OG8_12163: ogl|ORGLA10G0022500.1 osa|LOC_Os10g06610.1 oin|BGIOSGA032547-PA sit|Si034003m sbi|Sb05g000980.1 zma|GRMZM2G134985_P01 bdi|BRADI3G20947.1 obr|OB10G12000.1
OG8_12164: ogl|ORGLA10G0022800.1 oin|BGIOSGA032548-PA osa|LOC_Os10g06630.1 sit|Si038614m sbi|Sb01g025840.1 zma|GRMZM2G401848_P01 bdi|BRADI3G20940.1 obr|OB10G12020.1
OG8_12166: ogl|ORGLA10G0033000.1 oin|BGIOSGA032619-PA osa|LOC_Os10g10180.1 sit|Si036315m sbi|Sb01g042150.1 zma|GRMZM2G005260_P04 bdi|BRADI3G22740.1 obr|OB10G13160.1
OG8_12167: ogl|ORGLA10G0034800.1 osa|LOC_Os10g10434.1 oin|BGIOSGA032624-PA zma|GRMZM2G136599_P01 sit|Si017602m sbi|Sb04g005150.1 bdi|BRADI3G15000.1 obr|OB09G10480.1
OG8_12168: ogl|ORGLA10G0038300.1 osa|LOC_Os10g11340.1 oin|BGIOSGA032642-PA sbi|Sb03g041670.1 zma|GRMZM2G467466_P01 sit|Si036779m bdi|BRADI3G22960.1 obr|OB10G13580.1
OG8_12169: ogl|ORGLA10G0038900.1 osa|LOC_Os10g11500.1 oin|BGIOSGA032644-PA sbi|Sb01g032200.1 sit|Si037738m zma|GRMZM2G304442_P01 bdi|BRADI1G57590.1 obr|OB10G13640.1
OG8_12170: ogl|ORGLA10G0042500.1 osa|LOC_Os10g13810.1 oin|BGIOSGA032179-PA sbi|Sb03g011010.1 zma|GRMZM2G179504_P02 sit|Si002282m bdi|BRADI3G23120.1 obr|OB10G14090.1
OG8_12171: ogl|ORGLA10G0043100.1 osa|LOC_Os10g13940.1 oin|BGIOSGA032668-PA zma|GRMZM5G870170_P02 sbi|Sb07g001800.1 sit|Si035321m bdi|BRADI3G23150.1 obr|OB10G14200.1
OG8_12172: ogl|ORGLA10G0045100.1 osa|LOC_Os10g15390.1 oin|BGIOSGA032165-PA sit|Si038823m sbi|Sb04g007690.1 zma|GRMZM2G073630_P01 bdi|BRADI3G23060.1 obr|OB10G14380.1
OG8_12173: ogl|ORGLA10G0047900.1 osa|LOC_Os10g17770.1 oin|BGIOSGA032692-PA zma|GRMZM2G117100_P01 sbi|Sb0012s019770.1 sit|Si036395m bdi|BRADI3G24710.1 obr|OB10G14530.1
OG8_12174: ogl|ORGLA10G0050100.1 oin|BGIOSGA032706-PA osa|LOC_Os10g18340.1 sbi|Sb03g008950.1 zma|GRMZM2G110504_P01 sit|Si037838m bdi|BRADI3G10120.1 obr|OB10G14780.1
OG8_12175: ogl|ORGLA10G0050400.1 osa|LOC_Os10g18370.1 oin|BGIOSGA032707-PA sit|Si036862m sbi|Sb09g030010.1 zma|GRMZM2G108480_P01 bdi|BRADI1G36130.1 obr|OB10G14810.1
OG8_12176: ogl|ORGLA10G0051200.1 oin|BGIOSGA032715-PA osa|LOC_Os10g18890.1 sbi|Sb01g018630.1 sit|Si037730m zma|GRMZM2G074804_P01 bdi|BRADI3G24650.1 obr|OB10G14950.1
OG8_12177: ogl|ORGLA10G0057900.1 osa|LOC_Os10g21090.1 oin|BGIOSGA032749-PA sit|Si012314m sbi|Sb06g026360.1 zma|GRMZM2G322582_P01 bdi|BRADI5G00940.1 obr|OB04G29710.1
OG8_12178: ogl|ORGLA10G0064800.1 osa|LOC_Os10g22590.1 oin|BGIOSGA032792-PA zma|GRMZM2G165506_P02 sbi|Sb0012s014630.1 sit|Si037777m bdi|BRADI3G24010.1 obr|OB10G16050.1
OG8_12179: ogl|ORGLA10G0066900.1 oin|BGIOSGA032810-PA osa|LOC_Os10g22960.1 sit|Si036377m zma|GRMZM2G099010_P02 sbi|Sb0012s009230.1 bdi|BRADI3G23380.1 obr|OB10G16140.1
OG8_12181: ogl|ORGLA10G0071300.1 osa|LOC_Os10g25000.1 oin|BGIOSGA032015-PA sbi|Sb07g006130.1 sit|Si037359m zma|GRMZM2G042208_P01 bdi|BRADI3G23267.1 obr|OB10G16390.1
OG8_12182: zma|GRMZM5G828488_P01 ogl|ORGLA03G0195100.1 osa|LOC_Os03g29250.1 oin|BGIOSGA012839-PA sit|Si037147m sbi|Sb01g032880.1 bdi|BRADI1G60250.1 obr|OB03G30020.1
OG8_12183: ogl|ORGLA10G0074100.1 osa|LOC_Os10g25400.1 oin|BGIOSGA032856-PA sit|Si039026m zma|GRMZM2G087827_P01 sbi|Sb01g023210.1 bdi|BRADI1G22460.1 obr|OB10G16830.1
OG8_12184: ogl|ORGLA10G0074400.1 osa|LOC_Os10g25430.1 oin|BGIOSGA031994-PA sbi|Sb01g023200.1 sit|Si036062m zma|GRMZM2G125140_P01 bdi|BRADI3G25370.2 obr|OB10G16860.1
OG8_12185: ogl|ORGLA10G0078000.1 osa|LOC_Os10g26100.1 oin|BGIOSGA032871-PA sit|Si039867m sbi|Sb01g023010.1 zma|GRMZM2G396070_P01 bdi|BRADI3G26130.1 obr|OB10G17120.1
OG8_12186: ogl|ORGLA10G0080800.1 oin|BGIOSGA032885-PA osa|LOC_Os10g26560.1 sit|Si040214m sbi|Sb04g005260.1 zma|AC210848.3_FGP004 bdi|BRADI3G59847.1 obr|OB10G17300.1
OG8_12187: ogl|ORGLA10G0084600.1 osa|LOC_Os10g27340.2 oin|BGIOSGA031934-PA sit|Si036452m sbi|Sb01g022150.1 zma|GRMZM2G520535_P01 bdi|BRADI3G26660.1 obr|OB10G17640.1
OG8_12188: ogl|ORGLA10G0084700.1 osa|LOC_Os10g27350.1 oin|BGIOSGA031933-PA zma|GRMZM5G887426_P01 sbi|Sb01g022160.1 sit|Si037162m bdi|BRADI2G60960.1 obr|OB10G17660.1
OG8_12189: ogl|ORGLA10G0085400.1 oin|BGIOSGA032910-PA osa|LOC_Os10g27470.1 sit|Si038846m sbi|Sb01g022040.1 zma|GRMZM2G075039_P01 bdi|BRADI3G26697.1 obr|OB10G17740.1
OG8_12190: ogl|ORGLA10G0086200.1 osa|LOC_Os10g28040.1 sit|Si035227m zma|GRMZM2G046021_P01 sbi|Sb01g021950.1 oin|BGIOSGA031923-PA bdi|BRADI3G26800.1 obr|OB10G17850.1
OG8_12191: ogl|ORGLA10G0086300.1 osa|LOC_Os10g28050.1 oin|BGIOSGA032916-PA zma|GRMZM2G162505_P01 sbi|Sb01g021920.1 sit|Si036765m bdi|BRADI3G26810.1 obr|OB10G17870.1
OG8_12192: ogl|ORGLA10G0088400.1 osa|LOC_Os10g28370.1 oin|BGIOSGA031907-PA sit|Si036423m sbi|Sb01g021520.1 zma|GRMZM2G127421_P01 bdi|BRADI3G26967.1 obr|OB10G18070.1
OG8_12193: ogl|ORGLA10G0089900.1 osa|LOC_Os10g28600.1 oin|BGIOSGA031897-PA sit|Si034006m zma|GRMZM2G372632_P01 sbi|Sb01g032160.1 bdi|BRADI1G09357.1 obr|OB10G22640.1
OG8_12194: ogl|ORGLA10G0090800.1 osa|LOC_Os10g28700.1 oin|BGIOSGA032941-PA sit|Si039611m zma|GRMZM2G343854_P01 sbi|Sb01g021740.1 bdi|BRADI3G27040.1 obr|OB10G18240.1
OG8_12195: ogl|ORGLA10G0098700.1 osa|LOC_Os10g30180.1 oin|BGIOSGA033013-PA sbi|Sb01g021170.1 sit|Si038857m zma|GRMZM2G465723_P01 bdi|BRADI3G27360.1 obr|OB10G18530.1
OG8_12196: ogl|ORGLA10G0099100.1 osa|LOC_Os10g30280.1 oin|BGIOSGA033016-PA sbi|Sb01g021140.1 sit|Si037068m zma|GRMZM2G115998_P01 bdi|BRADI3G27400.1 obr|OB10G18580.1
OG8_12197: ogl|ORGLA10G0099200.1 osa|LOC_Os10g30290.1 oin|BGIOSGA031847-PA sbi|Sb01g021130.1 sit|Si036178m zma|GRMZM2G414791_P01 bdi|BRADI3G27407.1 obr|OB10G18590.1
OG8_12198: ogl|ORGLA10G0100200.1 oin|BGIOSGA031841-PA osa|LOC_Os10g30420.1 sit|Si036476m sbi|Sb01g021000.1 zma|GRMZM2G139024_P01 bdi|BRADI3G27520.1 obr|OB10G18700.1
OG8_12199: ogl|ORGLA10G0102100.1 osa|LOC_Os10g30760.1 sit|Si032224m oin|BGIOSGA031827-PA sbi|Sb02g027830.1 zma|GRMZM2G111780_P01 bdi|BRADI4G33270.1 obr|OB10G18900.1
OG8_12200: ogl|ORGLA10G0103400.1 osa|LOC_Os10g30944.2 oin|BGIOSGA033049-PA zma|GRMZM2G365731_P01 sbi|Sb01g020470.1 sit|Si038771m bdi|BRADI3G27760.1 obr|OB10G19050.1
OG8_12201: ogl|ORGLA10G0105200.1 osa|LOC_Os10g31520.1 oin|BGIOSGA031799-PA zma|GRMZM2G167809_P01 sit|Si004406m sbi|Sb03g032750.1 bdi|BRADI2G48070.1 obr|OB12G26040.1
OG8_12202: ogl|ORGLA10G0107100.1 osa|LOC_Os10g31790.1 sit|Si036233m sbi|Sb01g020290.1 zma|GRMZM2G416019_P01 oin|BGIOSGA031781-PA bdi|BRADI3G27860.1 obr|OB10G19430.1
OG8_12203: ogl|ORGLA10G0107200.1 osa|LOC_Os10g31810.1 oin|BGIOSGA033071-PA sit|Si034625m sbi|Sb01g020270.1 zma|GRMZM2G118433_P01 bdi|BRADI3G27870.1 obr|OB10G19440.1
OG8_12204: ogl|ORGLA10G0107400.1 osa|LOC_Os10g31830.1 oin|BGIOSGA031780-PA sit|Si036575m zma|GRMZM5G809265_P01 sbi|Sb01g020220.1 bdi|BRADI3G27890.1 obr|OB10G19460.1
OG8_12205: ogl|ORGLA10G0108000.1 osa|LOC_Os10g31930.1 oin|BGIOSGA033075-PA sit|Si036694m sbi|Sb01g020170.1 zma|GRMZM2G020974_P01 bdi|BRADI3G27940.1 obr|OB10G19550.1
OG8_12206: ogl|ORGLA10G0108100.1 osa|LOC_Os10g31940.1 oin|BGIOSGA031776-PA sbi|Sb01g020160.1 sit|Si037577m zma|GRMZM2G020295_P02 bdi|BRADI3G27950.1 obr|OB10G19560.1
OG8_12207: ogl|ORGLA10G0110400.1 osa|LOC_Os10g32590.1 oin|BGIOSGA033088-PA sbi|Sb01g019990.1 zma|GRMZM2G111537_P01 sit|Si039320m bdi|BRADI3G28110.1 obr|OB10G19730.1
OG8_12208: ogl|ORGLA10G0112300.1 osa|LOC_Os10g32850.1 oin|BGIOSGA031733-PA sit|Si035007m sbi|Sb01g019820.1 zma|GRMZM2G004057_P02 bdi|BRADI3G28250.1 obr|OB10G19900.1
OG8_12209: ogl|ORGLA10G0112400.1 osa|LOC_Os10g32860.2 sit|Si037331m zma|GRMZM2G027135_P02 oin|BGIOSGA033095-PA sbi|Sb01g019810.1 bdi|BRADI3G28257.1 obr|OB10G19910.1
OG8_12210: ogl|ORGLA10G0113300.1 osa|LOC_Os10g32960.1 oin|BGIOSGA033101-PA sbi|Sb01g019750.1 sit|Si036047m zma|GRMZM2G023970_P01 bdi|BRADI3G28320.1 obr|OB10G19990.1
OG8_12211: ogl|ORGLA10G0116700.1 osa|LOC_Os10g34040.1 oin|BGIOSGA033147-PA sit|Si035426m sbi|Sb01g019070.1 zma|GRMZM5G892700_P01 bdi|BRADI3G29030.1 obr|OB10G20690.1
OG8_12212: ogl|ORGLA10G0116900.1 oin|BGIOSGA033298-PA osa|LOC_Os10g37830.1 sbi|Sb01g031190.1 zma|GRMZM2G060257_P02 sit|Si036822m bdi|BRADI3G31520.1 obr|OB10G23260.1
OG8_12213: ogl|ORGLA10G0117700.1 osa|LOC_Os10g39000.1 oin|BGIOSGA031498-PA sit|Si040084m zma|GRMZM2G039880_P01 sbi|Sb01g030640.1 bdi|BRADI3G32025.1 obr|OB10G23940.1
OG8_12214: ogl|ORGLA10G0118100.1 osa|LOC_Os10g39030.1 oin|BGIOSGA031494-PA sbi|Sb01g030620.1 sit|Si034832m zma|GRMZM2G064466_P01 bdi|BRADI3G32040.1 obr|OB03G11830.1
OG8_12215: ogl|ORGLA10G0119000.1 osa|LOC_Os10g39110.1 oin|BGIOSGA031492-PA sit|Si038663m zma|GRMZM2G127029_P01 sbi|Sb01g030590.1 bdi|BRADI3G32070.1 obr|OB10G24020.1
OG8_12216: ogl|ORGLA10G0119100.1 osa|LOC_Os10g39120.1 oin|BGIOSGA033355-PA sit|Si037570m sbi|Sb01g030580.1 zma|GRMZM2G312693_P01 bdi|BRADI3G32080.1 obr|OB10G24030.1
OG8_12217: ogl|ORGLA10G0119600.1 osa|LOC_Os10g39170.1 oin|BGIOSGA033360-PA zma|GRMZM2G085198_P02 sit|Si036635m sbi|Sb01g030530.1 bdi|BRADI3G32130.1 obr|OB10G24090.1
OG8_12219: ogl|ORGLA10G0120100.1 osa|LOC_Os10g39230.1 oin|BGIOSGA031487-PA zma|GRMZM2G303007_P01 sit|Si033892m sbi|Sb01g030480.1 bdi|BRADI3G32160.1 obr|OB10G24140.1
OG8_12220: ogl|ORGLA10G0121700.1 osa|LOC_Os10g39430.1 oin|BGIOSGA033374-PA sit|Si034274m zma|GRMZM2G052685_P01 sbi|Sb01g030440.1 bdi|BRADI3G32200.1 obr|OB10G24270.1
OG8_12221: ogl|ORGLA10G0122900.1 osa|LOC_Os10g39560.1 oin|BGIOSGA031478-PA sit|Si039256m sbi|Sb01g030370.1 zma|GRMZM2G373607_P01 bdi|BRADI3G32247.1 obr|OB10G24350.1
OG8_12222: ogl|ORGLA10G0124300.1 osa|LOC_Os10g39740.1 oin|BGIOSGA031475-PA sit|Si037246m zma|GRMZM2G175134_P01 sbi|Sb01g030250.1 bdi|BRADI3G32360.1 obr|OB10G24490.1
OG8_12223: ogl|ORGLA10G0124700.1 osa|LOC_Os10g39770.1 oin|BGIOSGA033392-PA sit|Si037353m zma|GRMZM2G052344_P03 sbi|Sb01g030190.1 bdi|BRADI3G32470.2 obr|OB10G24560.1
OG8_12224: ogl|ORGLA10G0125100.1 osa|LOC_Os10g39810.1 oin|BGIOSGA033395-PA sit|Si036804m sbi|Sb01g030160.1 zma|GRMZM2G127067_P01 bdi|BRADI3G32510.1 obr|OB10G24610.1
OG8_12225: ogl|ORGLA10G0126100.1 osa|LOC_Os10g39890.1 oin|BGIOSGA033401-PA sit|Si037746m zma|GRMZM2G017011_P01 sbi|Sb01g030090.1 bdi|BRADI3G32620.1 obr|OB10G24670.1
OG8_12226: ogl|ORGLA10G0127800.1 osa|LOC_Os10g40050.1 sit|Si033941m sbi|Sb01g029925.1 oin|BGIOSGA031461-PA zma|GRMZM2G398825_P02 bdi|BRADI3G32780.1 obr|OB10G24790.1
OG8_12227: ogl|ORGLA10G0128500.1 osa|LOC_Os10g40130.1 sit|Si034372m zma|GRMZM2G009070_P01 sbi|Sb01g029770.1 oin|BGIOSGA031454-PA bdi|BRADI3G32820.1 obr|OB10G24860.1
OG8_12228: ogl|ORGLA10G0129300.1 osa|LOC_Os10g40270.1 oin|BGIOSGA031450-PA sbi|Sb01g029730.1 sit|Si035358m zma|GRMZM2G071157_P01 bdi|BRADI3G32850.1 obr|OB10G24910.1
OG8_12229: ogl|ORGLA10G0129400.1 oin|BGIOSGA033414-PA osa|LOC_Os10g40280.1 sbi|Sb01g029720.1 sit|Si039810m zma|GRMZM2G065050_P01 bdi|BRADI3G32860.1 obr|OB10G24930.1
OG8_12231: ogl|ORGLA10G0132500.1 osa|LOC_Os10g40620.1 oin|BGIOSGA031432-PA sbi|Sb01g029410.1 sit|Si036231m zma|GRMZM2G097404_P01 bdi|BRADI3G33070.1 obr|OB10G25240.1
OG8_12232: ogl|ORGLA10G0132800.1 osa|LOC_Os10g40660.1 oin|BGIOSGA031430-PA sit|Si036483m sbi|Sb01g029370.1 zma|GRMZM2G152214_P01 bdi|BRADI3G33100.1 obr|OB10G25270.1
OG8_12233: ogl|ORGLA10G0133200.1 osa|LOC_Os10g40740.1 oin|BGIOSGA031426-PA sit|Si035334m sbi|Sb01g029210.1 zma|GRMZM2G062458_P01 bdi|BRADI3G33170.1 obr|OB10G25310.1
OG8_12234: ogl|ORGLA10G0134100.1 oin|BGIOSGA031424-PA osa|LOC_Os10g40830.1 sbi|Sb01g029150.1 zma|GRMZM2G317386_P01 sit|Si039148m bdi|BRADI3G33217.1 obr|OB10G25380.1
OG8_12235: ogl|ORGLA10G0134400.1 osa|LOC_Os10g40920.1 oin|BGIOSGA033431-PA sit|Si039323m zma|GRMZM2G304965_P01 sbi|Sb04g032600.1 bdi|BRADI3G32282.1 obr|OB10G25410.1
OG8_12236: ogl|ORGLA10G0135600.1 osa|LOC_Os10g41060.1 sit|Si036065m sbi|Sb01g029090.1 zma|GRMZM2G004516_P01 oin|BGIOSGA033435-PA bdi|BRADI3G33300.1 obr|OB10G25510.1
OG8_12237: ogl|ORGLA10G0136100.1 osa|LOC_Os10g41120.1 oin|BGIOSGA033437-PA zma|GRMZM2G026639_P01 sit|Si034379m sbi|Sb01g050550.1 bdi|BRADI1G78430.1 obr|OB10G25560.1
OG8_12238: ogl|ORGLA10G0136600.1 osa|LOC_Os10g41180.1 oin|BGIOSGA031404-PA sit|Si035324m sbi|Sb01g003980.1 zma|GRMZM2G428071_P01 bdi|BRADI3G33377.1 obr|OB10G25630.1
OG8_12239: ogl|ORGLA10G0137100.1 osa|LOC_Os10g41230.1 oin|BGIOSGA033443-PA sbi|Sb01g029000.1 zma|GRMZM2G148074_P01 sit|Si036388m bdi|BRADI3G33410.1 obr|OB10G25660.1
OG8_12240: ogl|ORGLA10G0137200.1 osa|LOC_Os10g41240.1 oin|BGIOSGA031400-PA sit|Si036426m zma|GRMZM2G119079_P01 sbi|Sb01g028980.1 bdi|BRADI3G33430.1 obr|OB10G25670.1
OG8_12241: ogl|ORGLA10G0138400.1 osa|LOC_Os10g41380.1 oin|BGIOSGA033450-PA sbi|Sb01g028860.1 sit|Si036870m zma|GRMZM2G040991_P02 bdi|BRADI3G33530.1 obr|OB10G25810.1
OG8_12242: ogl|ORGLA10G0139600.1 osa|LOC_Os10g41510.1 oin|BGIOSGA033456-PA sbi|Sb01g028750.1 zma|GRMZM2G107575_P01 sit|Si040090m bdi|BRADI3G33700.1 obr|OB10G25940.1
OG8_12244: ogl|ORGLA10G0144100.1 osa|LOC_Os10g42130.1 oin|BGIOSGA033482-PA zma|GRMZM2G082709_P01 sbi|Sb01g028450.1 sit|Si036301m bdi|BRADI3G33957.1 obr|OB10G26350.1
OG8_12245: ogl|ORGLA10G0144300.1 osa|LOC_Os10g42180.1 oin|BGIOSGA031361-PA sit|Si006227m sbi|Sb10g026610.1 zma|GRMZM2G446218_P01 bdi|BRADI3G33980.1 obr|OB10G26370.1
OG8_12246: ogl|ORGLA10G0144800.1 osa|LOC_Os10g42240.1 oin|BGIOSGA033488-PA sit|Si035679m sbi|Sb01g028370.1 zma|GRMZM2G121128_P01 bdi|BRADI3G34040.1 obr|OB10G26430.1
OG8_12247: ogl|ORGLA10G0146900.1 osa|LOC_Os10g42540.1 oin|BGIOSGA033496-PA sit|Si039369m zma|GRMZM2G456603_P01 sbi|Sb01g028100.1 bdi|BRADI3G34360.1 obr|OB10G26670.1
OG8_12248: ogl|ORGLA10G0147000.1 oin|BGIOSGA031340-PA osa|LOC_Os10g42550.1 sit|Si036431m sbi|Sb01g028090.1 zma|GRMZM2G456626_P01 bdi|BRADI3G34350.1 obr|OB10G26690.1
OG8_12249: ogl|ORGLA10G0147500.1 osa|LOC_Os10g42620.1 sbi|Sb01g028030.1 zma|GRMZM2G068917_P01 sit|Si036554m oin|BGIOSGA033497-PA bdi|BRADI3G34280.1 obr|OB10G26720.1
OG8_12250: ogl|ORGLA10G0147700.1 oin|BGIOSGA033499-PA osa|LOC_Os10g42640.1 zma|GRMZM2G437683_P01 sbi|Sb01g028000.1 sit|Si039053m bdi|BRADI3G34295.1 obr|OB10G26740.1
OG8_12252: ogl|ORGLA10G0149600.1 osa|LOC_Os10g42830.1 oin|BGIOSGA031325-PA zma|GRMZM2G067789_P01 sbi|Sb01g027800.1 sit|Si035312m bdi|BRADI3G34550.1 obr|OB10G26910.1
OG8_12253: ogl|ORGLA10G0149700.1 osa|LOC_Os10g42840.1 oin|BGIOSGA031324-PA sbi|Sb01g027790.2 zma|GRMZM2G041028_P01 sit|Si037847m bdi|BRADI3G34557.2 obr|OB10G26920.1
OG8_12254: ogl|ORGLA10G0149900.1 osa|LOC_Os10g42860.1 oin|BGIOSGA031323-PA zma|GRMZM2G086669_P02 sbi|Sb01g027760.1 sit|Si037758m bdi|BRADI3G34580.1 obr|OB03G46280.1
OG8_12255: ogl|ORGLA10G0150200.1 sit|Si037619m sbi|Sb01g027720.1 osa|LOC_Os10g42940.1 oin|BGIOSGA037903-PA zma|GRMZM2G011518_P02 bdi|BRADI3G21680.1 obr|OB10G26990.1
OG8_12256: ogl|ORGLA10G0150400.1 osa|LOC_Os10g42960.1 oin|BGIOSGA037904-PA sit|Si005934m sbi|Sb10g008320.1 zma|AC202439.3_FGP006 bdi|BRADI3G21640.1 obr|OB10G27010.1
OG8_12257: ogl|ORGLA10G0150700.1 osa|LOC_Os10g43040.1 oin|BGIOSGA037905-PA sbi|Sb01g027590.1 zma|GRMZM2G020620_P01 sit|Si037031m bdi|BRADI3G21630.1 obr|OB10G27020.1
OG8_12258: ogl|ORGLA10G0150800.1 osa|LOC_Os10g43050.1 oin|BGIOSGA037906-PA zma|GRMZM2G394403_P01 sbi|Sb01g027680.1 sit|Si036887m bdi|BRADI3G21620.1 obr|OB10G27040.1
OG8_12262: ogl|ORGLA11G0026600.1 osa|LOC_Os11g04930.1 oin|BGIOSGA034786-PA sbi|Sb05g002730.1 sit|Si010236m zma|GRMZM2G145666_P01 bdi|BRADI4G42987.1 obr|OB11G12270.1
OG8_12263: ogl|ORGLA11G0030000.1 osa|LOC_Os11g05300.1 oin|BGIOSGA034489-PA sit|Si010920m zma|GRMZM2G055973_P01 sbi|Sb05g003050.1 bdi|BRADI4G42620.1 obr|OB12G12970.1
OG8_12265: ogl|ORGLA11G0031200.1 osa|LOC_Os11g05470.1 oin|BGIOSGA034481-PA zma|GRMZM2G092008_P01 sbi|Sb08g003210.1 sit|Si012777m bdi|BRADI4G42400.1 obr|OB11G12700.1
OG8_12266: ogl|ORGLA11G0033600.1 osa|LOC_Os11g05740.1 oin|BGIOSGA034469-PA sbi|Sb05g003450.1 sit|Si027632m zma|GRMZM2G328742_P01 bdi|BRADI4G25170.1 obr|OB11G12920.1
OG8_12267: ogl|ORGLA11G0033800.1 osa|LOC_Os11g05760.1 oin|BGIOSGA034468-PA zma|GRMZM2G094716_P01 sit|Si026226m sbi|Sb05g003460.1 bdi|BRADI4G25160.1 obr|OB11G12960.1
OG8_12268: ogl|ORGLA11G0034700.1 osa|LOC_Os11g05970.1 oin|BGIOSGA034843-PA zma|GRMZM2G013967_P01 sit|Si028317m sbi|Sb05g003680.1 bdi|BRADI4G24990.1 obr|OB11G13120.1
OG8_12269: ogl|ORGLA11G0034800.1 osa|LOC_Os11g05980.1 oin|BGIOSGA034844-PA sbi|Sb05g003720.1 zma|GRMZM2G111455_P01 sit|Si026902m bdi|BRADI4G25000.1 obr|OB11G13140.1
OG8_12270: ogl|ORGLA11G0036600.1 osa|LOC_Os11g06180.1 oin|BGIOSGA034855-PA sbi|Sb05g003820.1 sit|Si027981m zma|GRMZM2G091656_P01 bdi|BRADI4G24867.1 obr|OB11G13310.1
OG8_12271: ogl|ORGLA11G0039400.1 osa|LOC_Os11g06670.1 oin|BGIOSGA034876-PA sit|Si026495m sbi|Sb05g003980.1 zma|GRMZM2G017113_P01 bdi|BRADI4G24690.1 obr|OB02G24010.1
OG8_12272: ogl|ORGLA11G0040900.1 osa|LOC_Os11g06810.1 oin|BGIOSGA034883-PA sit|Si025973m sbi|Sb09g030030.1 zma|GRMZM2G077490_P01 bdi|BRADI4G24237.1 obr|OB11G13570.1
OG8_12274: ogl|ORGLA11G0042400.1 oin|BGIOSGA034420-PA osa|LOC_Os11g07030.1 zma|GRMZM2G043226_P01 sbi|Sb05g004600.1 sit|Si003964m bdi|BRADI4G24377.1 obr|OB11G13660.1
OG8_12275: ogl|ORGLA11G0046100.1 oin|BGIOSGA034401-PA osa|LOC_Os11g07600.1 sbi|Sb05g004940.1 zma|GRMZM2G046024_P01 sit|Si026135m bdi|BRADI4G24120.1 obr|OB11G13910.1
OG8_12276: ogl|ORGLA11G0047900.1 osa|LOC_Os11g07912.1 oin|BGIOSGA034926-PA sit|Si026238m zma|GRMZM2G089259_P01 sbi|Sb05g005260.1 bdi|BRADI4G23887.1 obr|OB11G14110.1
OG8_12277: ogl|ORGLA11G0048000.1 oin|BGIOSGA034927-PA osa|LOC_Os11g07916.1 zma|GRMZM2G089317_P01 sbi|Sb05g005270.1 sit|Si026821m bdi|BRADI4G23870.1 obr|OB11G14120.1
OG8_12278: ogl|ORGLA11G0051200.1 osa|LOC_Os11g08660.1 oin|BGIOSGA034971-PA sit|Si025914m sbi|Sb05g005751.1 zma|GRMZM2G395736_P01 bdi|BRADI4G23417.1 obr|OB11G14450.1
OG8_12280: ogl|ORGLA11G0052500.1 oin|BGIOSGA024493-PA osa|LOC_Os11g09040.1 sbi|Sb05g006030.1 sit|Si026728m zma|GRMZM2G014409_P01 bdi|BRADI4G23340.1 obr|OB11G14590.1
OG8_12281: ogl|ORGLA11G0060900.1 osa|LOC_Os11g10740.1 oin|BGIOSGA035003-PA sbi|Sb08g015300.1 zma|GRMZM2G030148_P01 sit|Si011969m bdi|BRADI4G22520.1 obr|OB11G15280.1
OG8_12282: ogl|ORGLA11G0062100.1 osa|LOC_Os11g10990.1 oin|BGIOSGA034285-PA sit|Si026791m sbi|Sb05g008750.1 zma|GRMZM2G124644_P01 bdi|BRADI4G22220.1 obr|OB11G15380.1
OG8_12283: ogl|ORGLA11G0065300.1 osa|LOC_Os11g11890.1 oin|BGIOSGA035035-PA sbi|Sb05g008360.1 zma|GRMZM2G321153_P03 sit|Si026012m bdi|BRADI3G07790.1 obr|OB11G15800.1
OG8_12284: ogl|ORGLA11G0069400.1 oin|BGIOSGA034236-PA osa|LOC_Os11g13570.1 sbi|Sb05g007290.1 zma|GRMZM2G062019_P01 sit|Si026570m bdi|BRADI4G21700.1 obr|OB11G16190.1
OG8_12285: ogl|ORGLA11G0070000.1 osa|LOC_Os11g13840.1 oin|BGIOSGA034227-PA sit|Si026882m sbi|Sb05g007135.1 zma|AC198403.3_FGP001 bdi|BRADI4G21265.1 obr|OB11G16300.1
OG8_12286: ogl|ORGLA11G0070500.1 osa|LOC_Os11g13890.1 oin|BGIOSGA035064-PA sit|Si026725m zma|GRMZM2G149428_P01 sbi|Sb05g007070.1 bdi|BRADI4G21170.1 obr|OB11G16360.1
OG8_12287: ogl|ORGLA11G0072100.1 osa|LOC_Os11g14070.1 oin|BGIOSGA034213-PA sbi|Sb05g006980.1 sit|Si026447m zma|GRMZM2G113241_P01 bdi|BRADI4G21025.1 obr|OB11G16480.1
OG8_12288: ogl|ORGLA11G0072900.1 oin|BGIOSGA035071-PA osa|LOC_Os11g14180.1 sit|Si026105m sbi|Sb05g006915.1 zma|GRMZM2G017624_P01 bdi|BRADI4G20950.1 obr|OB11G16570.1
OG8_12289: ogl|ORGLA11G0076600.1 osa|LOC_Os11g14990.1 oin|BGIOSGA034191-PA sit|Si026964m sbi|Sb05g006580.1 zma|GRMZM2G181422_P01 bdi|BRADI4G20800.1 obr|OB11G16910.1
OG8_12290: ogl|ORGLA11G0078500.1 osa|LOC_Os11g15570.1 sbi|Sb05g006560.1 sit|Si026407m zma|GRMZM2G155058_P01 oin|BGIOSGA024618-PA bdi|BRADI4G20750.1 obr|OB11G17050.1
OG8_12291: ogl|ORGLA11G0081100.1 osa|LOC_Os11g16430.1 sit|Si013576m sbi|Sb01g001720.1 zma|AC217358.3_FGP003 oin|BGIOSGA035091-PA bdi|BRADI4G20557.1 obr|OB11G17230.1
OG8_12292: ogl|ORGLA11G0081900.1 osa|LOC_Os11g16540.1 oin|BGIOSGA034174-PA sit|Si013226m zma|GRMZM2G146862_P01 sbi|Sb07g005940.1 bdi|BRADI1G08940.1 obr|OB11G17310.1
OG8_12293: ogl|ORGLA11G0082000.1 osa|LOC_Os11g16550.1 oin|BGIOSGA035097-PA sit|Si027444m sbi|Sb08g003300.1 zma|GRMZM2G464328_P01 bdi|BRADI4G20500.1 obr|OB11G17320.1
OG8_12294: ogl|ORGLA11G0088800.1 osa|LOC_Os11g18830.1 oin|BGIOSGA035140-PA sit|Si027503m sbi|Sb04g027150.1 zma|GRMZM2G139837_P01 bdi|BRADI3G54880.1 obr|OB11G17810.1
OG8_12295: ogl|ORGLA11G0091800.1 osa|LOC_Os11g19250.1 oin|BGIOSGA035161-PA sit|Si021270m zma|GRMZM2G161285_P01 sbi|Sb09g030040.1 bdi|BRADI1G41930.1 obr|OB11G18020.1
OG8_12296: ogl|ORGLA11G0094300.1 osa|LOC_Os11g20689.1 oin|BGIOSGA034092-PA sit|Si026672m sbi|Sb07g026060.1 zma|GRMZM5G886044_P01 bdi|BRADI4G19975.1 obr|OB09G10780.1
OG8_12297: ogl|ORGLA11G0097100.1 oin|BGIOSGA006226-PA osa|LOC_Os11g23220.1 sit|Si027714m zma|GRMZM2G086502_P01 sbi|Sb02g009180.1 bdi|BRADI4G19610.1 obr|OB11G18870.1
OG8_12299: ogl|ORGLA11G0100700.1 osa|LOC_Os11g24530.1 oin|BGIOSGA035201-PA sbi|Sb10g002620.1 sit|Si006080m zma|GRMZM2G376918_P03 bdi|BRADI1G51400.1 obr|OB11G19270.1
OG8_12300: ogl|ORGLA11G0104900.1 sit|Si001398m oin|BGIOSGA028813-PA zma|GRMZM2G132251_P02 sbi|Sb03g037090.1 osa|LOC_Os11g25920.1 bdi|BRADI2G52390.1 obr|OB11G19610.1
OG8_12301: ogl|ORGLA11G0109500.1 osa|LOC_Os11g26990.1 oin|BGIOSGA034037-PA sit|Si026027m sbi|Sb05g012520.1 zma|GRMZM2G076905_P01 bdi|BRADI4G19450.1 obr|OB11G20060.1
OG8_12302: ogl|ORGLA11G0110400.1 osa|LOC_Os11g27530.1 oin|BGIOSGA035232-PA sit|Si026667m sbi|Sb05g013170.1 zma|AC211652.4_FGP002 bdi|BRADI4G19240.1 obr|OB11G20270.1
OG8_12303: ogl|ORGLA11G0113100.1 oin|BGIOSGA035247-PA osa|LOC_Os11g28310.1 sbi|Sb05g013410.1 zma|GRMZM2G064644_P01 sit|Si026939m bdi|BRADI4G19080.1 obr|OB11G20370.1
OG8_12304: ogl|ORGLA11G0113400.1 osa|LOC_Os11g28340.1 sit|Si026843m sbi|Sb05g013420.1 oin|BGIOSGA035249-PA zma|GRMZM2G031802_P03 bdi|BRADI4G19070.1 obr|OB11G20410.1
OG8_12305: ogl|ORGLA11G0116500.1 osa|LOC_Os11g29360.1 oin|BGIOSGA033988-PA zma|GRMZM2G459532_P01 sit|Si027888m sbi|Sb0019s004710.1 bdi|BRADI4G19150.1 obr|OB11G20760.1
OG8_12306: ogl|ORGLA11G0117400.1 osa|LOC_Os11g29700.2 oin|BGIOSGA033982-PA sit|Si026923m zma|GRMZM2G057237_P01 sbi|Sb05g016800.1 bdi|BRADI4G19220.1 obr|OB11G20890.1
OG8_12307: ogl|ORGLA11G0117600.1 osa|LOC_Os11g29630.1 oin|BGIOSGA033983-PA sbi|Sb05g016820.1 zma|AC204611.4_FGP001 sit|Si026482m bdi|BRADI4G19020.1 obr|OB11G20960.1
OG8_12308: ogl|ORGLA11G0118500.1 osa|LOC_Os11g29840.1 oin|BGIOSGA035285-PA sit|Si026434m sbi|Sb05g017110.1 zma|GRMZM2G135019_P01 bdi|BRADI4G19040.1 obr|OB11G21080.1
OG8_12309: ogl|ORGLA11G0122000.1 osa|LOC_Os11g30484.1 oin|BGIOSGA035306-PA sit|Si026682m zma|GRMZM5G887286_P01 sbi|Sb05g017930.1 bdi|BRADI4G18830.1 obr|OB11G21270.1
OG8_12310: ogl|ORGLA11G0126900.1 osa|LOC_Os11g31590.1 oin|BGIOSGA033919-PA sit|Si027401m zma|GRMZM2G319947_P01 sbi|Sb05g018830.1 bdi|BRADI4G18260.1 obr|OB11G21570.1
OG8_12311: ogl|ORGLA11G0128500.1 osa|LOC_Os11g31950.1 oin|BGIOSGA035351-PA sbi|Sb05g019070.1 sit|Si026028m zma|GRMZM2G047791_P01 bdi|BRADI4G17917.1 obr|OB11G21770.1
OG8_12312: ogl|ORGLA11G0128700.1 osa|LOC_Os11g31940.1 oin|BGIOSGA035349-PA sit|Si026491m sbi|Sb05g018910.1 zma|GRMZM2G152962_P01 bdi|BRADI4G18187.1 obr|OB11G21760.1
OG8_12313: ogl|ORGLA11G0129100.1 osa|LOC_Os11g31880.1 sbi|Sb05g019050.1 zma|GRMZM2G127598_P01 oin|BGIOSGA035347-PA sit|Si026857m bdi|BRADI4G17940.1 obr|OB11G21720.1
OG8_12314: ogl|ORGLA11G0130200.1 osa|LOC_Os11g32280.1 oin|BGIOSGA033896-PA zma|GRMZM5G875676_P01 sbi|Sb05g019630.1 sit|Si026780m bdi|BRADI2G32930.1 obr|OB0116G10050.1
OG8_12315: ogl|ORGLA11G0131600.1 osa|LOC_Os11g32480.1 oin|BGIOSGA035371-PA zma|GRMZM2G046574_P01 sit|Si026917m sbi|Sb05g019780.1 bdi|BRADI4G17280.1 obr|OB11G22050.1
OG8_12316: ogl|ORGLA11G0131800.1 osa|LOC_Os11g32500.1 oin|BGIOSGA033884-PA sit|Si026962m zma|GRMZM2G130379_P02 sbi|Sb05g019800.1 bdi|BRADI4G17260.1 obr|OB11G22070.1
OG8_12317: ogl|ORGLA11G0135300.1 osa|LOC_Os11g33110.1 oin|BGIOSGA035385-PA sit|Si027322m sbi|Sb05g020370.1 zma|GRMZM2G142342_P01 bdi|BRADI4G17030.1 obr|OB11G22270.1
OG8_12318: ogl|ORGLA11G0136300.1 osa|LOC_Os11g33270.1 oin|BGIOSGA035393-PA sbi|Sb05g020400.1 zma|GRMZM2G004699_P01 sit|Si026698m bdi|BRADI4G16990.1 obr|OB11G22310.1
OG8_12319: ogl|ORGLA11G0139000.1 osa|LOC_Os11g34190.1 oin|BGIOSGA035409-PA sit|Si026298m sbi|Sb05g020850.1 zma|GRMZM2G023585_P02 bdi|BRADI4G16847.1 obr|OB11G22490.1
OG8_12320: ogl|ORGLA11G0139100.1 osa|LOC_Os11g34200.1 oin|BGIOSGA035410-PA zma|GRMZM2G091433_P01 sit|Si026768m sbi|Sb05g020860.1 bdi|BRADI4G16840.1 obr|OB11G22500.1
OG8_12322: ogl|ORGLA11G0141800.1 osa|LOC_Os11g35090.1 oin|BGIOSGA033814-PA sit|Si026069m sbi|Sb05g020940.1 zma|GRMZM2G033785_P01 bdi|BRADI4G16357.1 obr|OB11G22930.1
OG8_12323: ogl|ORGLA11G0142000.1 osa|LOC_Os11g35320.1 sbi|Sb05g021770.1 sit|Si026396m oin|BGIOSGA033806-PA zma|GRMZM2G170161_P01 bdi|BRADI4G16327.1 obr|OB11G23010.1
OG8_12324: ogl|ORGLA11G0142100.1 osa|LOC_Os11g35330.1 oin|BGIOSGA035439-PA zma|GRMZM2G071478_P01 sit|Si026049m sbi|Sb05g021790.1 bdi|BRADI4G16350.1 obr|OB11G23020.1
OG8_12325: ogl|ORGLA11G0142200.1 osa|LOC_Os11g35340.1 oin|BGIOSGA035440-PA sit|Si026777m zma|GRMZM2G109032_P01 sbi|Sb05g021800.1 bdi|BRADI4G16310.1 obr|OB11G23040.1
OG8_12326: ogl|ORGLA11G0142700.1 osa|LOC_Os11g35390.1 oin|BGIOSGA033804-PA sit|Si026733m zma|GRMZM2G108959_P01 sbi|Sb05g021820.1 bdi|BRADI4G16290.1 obr|OB11G23060.1
OG8_12327: ogl|ORGLA11G0145000.1 oin|BGIOSGA033786-PA osa|LOC_Os11g36030.1 zma|GRMZM2G138131_P01 sbi|Sb05g021980.1 sit|Si026905m bdi|BRADI4G16180.1 obr|OB11G23180.1
OG8_12328: ogl|ORGLA11G0145200.1 osa|LOC_Os11g36060.1 oin|BGIOSGA035465-PA zma|GRMZM2G104375_P01 sbi|Sb05g021960.1 sit|Si026436m bdi|BRADI4G16160.1 obr|OB11G23200.1
OG8_12329: ogl|ORGLA11G0150500.1 osa|LOC_Os11g37090.1 oin|BGIOSGA033756-PA sit|Si026011m sbi|Sb05g022550.1 zma|GRMZM2G049623_P01 bdi|BRADI4G15337.1 obr|OB11G23520.1
OG8_12330: ogl|ORGLA11G0150600.1 osa|LOC_Os11g37100.1 oin|BGIOSGA035499-PA sit|Si026102m zma|GRMZM2G000608_P01 sbi|Sb05g022560.1 bdi|BRADI4G15330.1 obr|OB11G23530.1
OG8_12331: ogl|ORGLA11G0151400.1 oin|BGIOSGA033748-PA osa|LOC_Os11g37210.1 sit|Si026833m sbi|Sb05g022680.1 zma|GRMZM2G397281_P01 bdi|BRADI4G15170.1 obr|OB11G23680.1
OG8_12332: ogl|ORGLA11G0153700.1 osa|LOC_Os11g37640.1 oin|BGIOSGA033678-PA sit|Si026904m sbi|Sb05g022850.1 zma|GRMZM2G049055_P01 bdi|BRADI4G15000.1 obr|OB11G23800.1
OG8_12333: ogl|ORGLA11G0153800.1 osa|LOC_Os11g37660.1 oin|BGIOSGA035567-PA sit|Si026059m sbi|Sb05g022860.1 zma|GRMZM2G041231_P01 bdi|BRADI4G14980.1 obr|OB11G23820.1
OG8_12334: ogl|ORGLA11G0154100.1 osa|LOC_Os11g37730.1 oin|BGIOSGA033682-PA sit|Si036810m zma|GRMZM2G077183_P01 sbi|Sb05g023450.1 bdi|BRADI1G00470.1 obr|OB11G23890.1
OG8_12335: ogl|ORGLA11G0155800.1 oin|BGIOSGA035561-PA osa|LOC_Os11g37980.1 zma|GRMZM2G135195_P01 sbi|Sb05g022970.1 sit|Si026393m bdi|BRADI4G14910.1 obr|OB11G24100.1
OG8_12336: ogl|ORGLA11G0158400.1 osa|LOC_Os11g38260.1 oin|BGIOSGA033701-PA zma|GRMZM2G015285_P01 sit|Si026729m sbi|Sb05g023220.1 bdi|BRADI4G14630.1 obr|OB11G24340.1
OG8_12337: ogl|ORGLA11G0159800.1 osa|LOC_Os11g38780.1 oin|BGIOSGA035536-PA sit|Si027436m sbi|Sb05g023540.1 zma|GRMZM2G157241_P01 bdi|BRADI4G14270.1 obr|OB11G24520.1
OG8_12338: ogl|ORGLA11G0160700.1 oin|BGIOSGA033727-PA osa|LOC_Os11g38920.2 sbi|Sb05g023740.1 zma|GRMZM2G054651_P01 sit|Si026637m bdi|BRADI4G14170.1 obr|OB11G24580.1
OG8_12339: ogl|ORGLA11G0161600.1 osa|LOC_Os11g39020.1 sit|Si026042m zma|GRMZM2G105570_P01 sbi|Sb05g023860.1 oin|BGIOSGA033735-PA bdi|BRADI4G14020.1 obr|OB11G24690.1
OG8_12340: ogl|ORGLA11G0162200.1 osa|LOC_Os11g39130.1 oin|BGIOSGA033737-PA sit|Si026659m sbi|Sb05g023940.1 zma|GRMZM2G399677_P01 bdi|BRADI4G14040.1 obr|OB11G24720.1
OG8_12341: ogl|ORGLA11G0169400.1 oin|BGIOSGA035596-PA osa|LOC_Os11g41640.1 sbi|Sb05g025230.1 sit|Si028242m zma|GRMZM2G165188_P01 bdi|BRADI4G12615.1 obr|OB11G25500.1
OG8_12342: ogl|ORGLA11G0169500.1 osa|LOC_Os11g41650.2 oin|BGIOSGA035597-PA sit|Si026686m sbi|Sb05g025240.1 zma|GRMZM5G845021_P01 bdi|BRADI4G12620.1 obr|OB11G25510.1
OG8_12344: ogl|ORGLA11G0174800.1 osa|LOC_Os11g43510.1 zma|GRMZM2G070429_P01 sit|Si026648m sbi|Sb05g025890.1 oin|BGIOSGA035641-PA bdi|BRADI4G11330.1 obr|OB11G26300.1
OG8_12345: ogl|ORGLA11G0175400.1 osa|LOC_Os11g43610.1 oin|BGIOSGA033603-PA sit|Si027797m sbi|Sb05g025940.1 zma|GRMZM2G134559_P05 bdi|BRADI4G11137.1 obr|OB11G26370.1
OG8_12346: ogl|ORGLA11G0176900.1 osa|LOC_Os11g43890.1 oin|BGIOSGA008709-PA sit|Si026640m sbi|Sb05g026120.1 zma|GRMZM2G126552_P01 bdi|BRADI4G10930.1 obr|OB11G26490.1
OG8_12347: ogl|ORGLA11G0177300.1 oin|BGIOSGA035658-PA osa|LOC_Os11g43950.1 zma|GRMZM2G158872_P01 sit|Si025962m sbi|Sb05g026150.1 bdi|BRADI4G10710.1 obr|OB11G26510.1
OG8_12348: ogl|ORGLA11G0180200.1 oin|BGIOSGA035698-PA osa|LOC_Os11g44930.1 zma|GRMZM2G444222_P01 sit|Si026218m sbi|Sb05g026370.1 bdi|BRADI4G10130.1 obr|OB11G26900.1
OG8_12349: ogl|ORGLA12G0009600.1 osa|LOC_Os12g02760.1 oin|BGIOSGA036740-PA sit|Si027305m sbi|Sb05g001420.1 zma|GRMZM2G094535_P01 bdi|BRADI4G44167.1 obr|OB12G11270.1
OG8_12351: ogl|ORGLA12G0029900.1 oin|BGIOSGA037002-PA osa|LOC_Os12g05600.1 sbi|Sb08g003220.1 sit|Si010305m zma|GRMZM2G092021_P01 bdi|BRADI4G42337.1 obr|OB12G13110.1
OG8_12352: ogl|ORGLA12G0036800.1 osa|LOC_Os12g06520.1 oin|BGIOSGA037037-PA sbi|Sb08g003940.1 zma|GRMZM2G146020_P02 sit|Si010549m bdi|BRADI4G41890.1 obr|OB12G13750.1
OG8_12353: ogl|ORGLA12G0037300.1 osa|LOC_Os12g06610.1 oin|BGIOSGA037043-PA zma|GRMZM2G131793_P01 sit|Si006089m sbi|Sb05g002340.1 bdi|BRADI4G01080.1 obr|OB12G13830.1
OG8_12354: ogl|ORGLA12G0038900.1 oin|BGIOSGA037057-PA osa|LOC_Os12g07020.1 sbi|Sb08g004240.1 sit|Si010475m zma|GRMZM2G001904_P01 bdi|BRADI4G41650.1 obr|OB12G14070.1
OG8_12355: ogl|ORGLA12G0039100.1 osa|LOC_Os12g07050.1 oin|BGIOSGA036560-PA sbi|Sb08g004310.1 sit|Si011090m zma|GRMZM2G006806_P01 bdi|BRADI4G41610.1 obr|OB12G14090.1
OG8_12356: ogl|ORGLA12G0039200.1 oin|BGIOSGA037058-PA osa|LOC_Os12g07060.1 sit|Si010208m sbi|Sb08g004320.1 zma|GRMZM2G118316_P01 bdi|BRADI4G41597.1 obr|OB12G14110.1
OG8_12357: ogl|ORGLA12G0041700.1 oin|BGIOSGA037079-PA osa|LOC_Os12g07530.1 sit|Si009229m sbi|Sb08g004630.1 zma|GRMZM2G414866_P01 bdi|BRADI4G41390.1 obr|OB12G14310.1
OG8_12358: ogl|ORGLA12G0046400.1 oin|BGIOSGA037102-PA osa|LOC_Os12g08140.1 sit|Si004604m sbi|Sb07g000750.1 zma|GRMZM2G137894_P02 bdi|BRADI2G50550.1 obr|OB12G14700.1
OG8_12359: ogl|ORGLA12G0046900.1 osa|LOC_Os12g08200.1 oin|BGIOSGA037103-PA sit|Si012577m sbi|Sb08g005110.1 zma|GRMZM2G422175_P01 bdi|BRADI4G40980.1 obr|OB12G14760.1
OG8_12360: ogl|ORGLA12G0049700.1 oin|BGIOSGA037115-PA osa|LOC_Os12g08800.1 sit|Si000751m sbi|Sb03g037530.1 zma|GRMZM2G071645_P01 bdi|BRADI2G52830.1 obr|OB12G15010.1
OG8_12361: ogl|ORGLA12G0050000.1 osa|LOC_Os12g08830.1 oin|BGIOSGA036500-PA sbi|Sb08g005430.1 sit|Si010855m zma|GRMZM2G087590_P01 bdi|BRADI4G40710.1 obr|OB12G15050.1
OG8_12362: ogl|ORGLA12G0050600.1 osa|LOC_Os12g08920.1 oin|BGIOSGA036496-PA sbi|Sb08g005520.1 zma|GRMZM2G081928_P01 sit|Si010572m bdi|BRADI4G40680.1 obr|OB12G15090.1
OG8_12363: oin|BGIOSGA037134-PA ogl|ORGLA12G0052100.1 osa|LOC_Os12g10184.1 sbi|Sb08g006380.1 sit|Si012075m zma|GRMZM2G132140_P01 bdi|BRADI4G40440.1 obr|OB12G15710.1
OG8_12364: ogl|ORGLA12G0053300.1 osa|LOC_Os12g09250.1 oin|BGIOSGA037126-PA sbi|Sb08g005635.1 zma|GRMZM2G024851_P01 sit|Si010440m bdi|BRADI4G40540.1 obr|OB12G15180.1
OG8_12365: ogl|ORGLA12G0053500.1 osa|LOC_Os12g09290.1 oin|BGIOSGA037127-PA sit|Si010324m sbi|Sb08g005650.1 zma|AC216010.3_FGP001 bdi|BRADI4G40560.1 obr|OB12G15150.1
OG8_12366: ogl|ORGLA12G0053600.1 osa|LOC_Os12g09300.1 oin|BGIOSGA037128-PA sit|Si010023m sbi|Sb08g005660.1 zma|AC205362.4_FGP002 bdi|BRADI4G40570.1 obr|OB12G15120.1
OG8_12368: ogl|ORGLA12G0061300.1 osa|LOC_Os12g12730.1 oin|BGIOSGA036429-PA sit|Si024979m sbi|Sb08g007280.1 zma|GRMZM2G133588_P01 bdi|BRADI4G39900.1 obr|OB12G16130.1
OG8_12369: ogl|ORGLA12G0062700.1 oin|BGIOSGA037187-PA osa|LOC_Os12g13100.1 sbi|Sb08g008250.1 sit|Si023122m zma|GRMZM2G035305_P02 bdi|BRADI4G39720.1 obr|OB12G16220.1
OG8_12370: ogl|ORGLA12G0063300.1 osa|LOC_Os12g13150.1 oin|BGIOSGA037191-PA sit|Si020942m zma|GRMZM2G034025_P01 sbi|Sb03g029110.1 bdi|BRADI4G33310.1 obr|OB12G16270.1
OG8_12371: ogl|ORGLA12G0065600.1 oin|BGIOSGA037202-PA osa|LOC_Os12g13460.1 sbi|Sb03g029140.1 zma|GRMZM2G047695_P01 sit|Si021783m bdi|BRADI4G39580.1 obr|OB12G16410.1
OG8_12372: ogl|ORGLA12G0069100.1 osa|LOC_Os12g14110.1 oin|BGIOSGA036394-PA sbi|Sb08g009810.1 zma|GRMZM5G878970_P03 sit|Si023515m bdi|BRADI4G42690.1 obr|OB12G16700.1
OG8_12373: ogl|ORGLA12G0072000.1 osa|LOC_Os12g15460.1 sit|Si024327m sbi|Sb09g026705.1 zma|GRMZM2G310758_P01 oin|BGIOSGA036390-PA bdi|BRADI4G39360.1 obr|OB12G16810.1
OG8_12374: ogl|ORGLA12G0077900.1 osa|LOC_Os12g17570.1 oin|BGIOSGA018500-PA sit|Si001419m zma|GRMZM2G134178_P01 sbi|Sb03g009300.1 bdi|BRADI2G03807.1 obr|OB0077G10040.1
OG8_12375: ogl|ORGLA12G0080500.1 osa|LOC_Os12g18150.1 oin|BGIOSGA036374-PA zma|GRMZM2G431157_P01 sbi|Sb0011s007570.1 bdi|BRADI4G39130.1 obr|OB12G17360.1 sit|Si021414m
OG8_12376: ogl|ORGLA12G0082400.1 osa|LOC_Os12g18630.1 oin|BGIOSGA036363-PA sbi|Sb08g011730.1 sit|Si021721m zma|GRMZM2G016457_P01 bdi|BRADI4G39110.1 obr|OB12G17460.1
OG8_12377: ogl|ORGLA12G0083900.1 osa|LOC_Os12g18860.1 oin|BGIOSGA036356-PA zma|GRMZM2G039214_P01 sbi|Sb0011s006460.1 sit|Si024077m bdi|BRADI4G39050.1 obr|OB12G17560.1
OG8_12378: ogl|ORGLA12G0085200.1 osa|LOC_Os12g19260.1 sbi|Sb08g020970.1 zma|GRMZM2G162988_P01 sit|Si024323m oin|BGIOSGA036345-PA bdi|BRADI4G02117.1 obr|OB12G17690.1
OG8_12379: ogl|ORGLA12G0089900.1 osa|LOC_Os12g21890.1 oin|BGIOSGA036333-PA sit|Si029178m zma|GRMZM2G132468_P01 sbi|Sb02g000980.1 bdi|BRADI4G08080.1 obr|OB12G18190.1
OG8_12380: ogl|ORGLA12G0092800.1 osa|LOC_Os12g23170.1 oin|BGIOSGA037299-PA zma|GRMZM2G112704_P01 sit|Si024527m sbi|Sb10g028060.1 bdi|BRADI4G08040.1 obr|OB12G18560.1
OG8_12381: ogl|ORGLA12G0099400.1 osa|LOC_Os12g25180.1 oin|BGIOSGA037328-PA sit|Si023420m zma|GRMZM2G336326_P01 sbi|Sb08g018300.1 bdi|BRADI4G07896.1 obr|OB12G19220.1
OG8_12382: ogl|ORGLA12G0104100.1 osa|LOC_Os12g27060.1 oin|BGIOSGA037351-PA zma|GRMZM2G459715_P01 sbi|Sb04g029550.1 sit|Si003975m bdi|BRADI4G07790.1 obr|OB12G19490.1
OG8_12383: ogl|ORGLA12G0104200.1 osa|LOC_Os12g27070.1 oin|BGIOSGA036234-PA sbi|Sb03g027220.1 zma|GRMZM2G157588_P01 sit|Si023004m bdi|BRADI4G07780.1 obr|OB12G19500.1
OG8_12384: ogl|ORGLA12G0109400.1 oin|BGIOSGA037389-PA osa|LOC_Os12g29560.1 sit|Si017439m sbi|Sb04g032240.1 zma|GRMZM2G080644_P01 bdi|BRADI3G51190.1 obr|OB12G20040.1
OG8_12385: ogl|ORGLA12G0112000.1 osa|LOC_Os12g30510.1 oin|BGIOSGA036178-PA sbi|Sb08g014990.1 zma|GRMZM2G375667_P01 sit|Si022495m bdi|BRADI4G07190.1 obr|OB12G20340.1
OG8_12386: ogl|ORGLA12G0112400.1 sbi|Sb08g015030.1 sit|Si025294m osa|LOC_Os12g30550.1 zma|GRMZM2G174565_P01 oin|BGIOSGA036176-PA bdi|BRADI4G07160.1 obr|OB12G20380.1
OG8_12387: ogl|ORGLA12G0113900.1 oin|BGIOSGA037422-PA osa|LOC_Os12g31000.1 sit|Si021898m sbi|Sb08g015290.1 zma|GRMZM2G006287_P01 bdi|BRADI4G07100.1 obr|OB12G20490.1
OG8_12388: ogl|ORGLA12G0114100.1 oin|BGIOSGA036157-PA osa|LOC_Os12g31350.1 sbi|Sb08g015330.1 sit|Si023367m zma|GRMZM2G004988_P01 bdi|BRADI4G07090.1 obr|OB12G20520.1
OG8_12389: ogl|ORGLA12G0114400.1 osa|LOC_Os12g31380.1 sbi|Sb08g015410.1 sit|Si022406m zma|GRMZM2G084647_P01 oin|BGIOSGA036156-PA bdi|BRADI4G07040.1 obr|OB12G20540.1
OG8_12390: ogl|ORGLA12G0115100.1 oin|BGIOSGA036153-PA osa|LOC_Os12g31460.1 sit|Si024541m sbi|Sb08g015440.1 zma|GRMZM2G068316_P01 bdi|BRADI4G06980.1 obr|OB12G20590.1
OG8_12391: ogl|ORGLA12G0115500.1 osa|LOC_Os12g31490.1 oin|BGIOSGA031451-PA sit|Si022562m zma|GRMZM2G068382_P01 sbi|Sb08g015480.1 bdi|BRADI4G06950.1 obr|OB12G20610.1
OG8_12392: ogl|ORGLA12G0115600.1 osa|LOC_Os12g31510.1 oin|BGIOSGA037435-PA sit|Si024890m sbi|Sb08g015490.1 zma|GRMZM2G319262_P01 bdi|BRADI4G06930.1 obr|OB12G20620.1
OG8_12393: ogl|ORGLA12G0115900.1 oin|BGIOSGA036151-PA osa|LOC_Os12g31710.1 zma|GRMZM2G439860_P01 sbi|Sb08g015550.1 sit|Si025345m bdi|BRADI4G06900.1 obr|OB12G20670.1
OG8_12394: ogl|ORGLA12G0116300.1 osa|LOC_Os12g31790.1 zma|GRMZM2G009795_P01 sit|Si022909m sbi|Sb08g015570.1 oin|BGIOSGA036147-PA bdi|BRADI4G06850.1 obr|OB12G20700.1
OG8_12395: ogl|ORGLA12G0118500.1 osa|LOC_Os12g32640.1 oin|BGIOSGA037467-PA sit|Si022101m zma|GRMZM2G050561_P01 sbi|Sb08g016470.1 bdi|BRADI4G06485.1 obr|OB12G21100.1
OG8_12396: ogl|ORGLA12G0120700.1 oin|BGIOSGA037473-PA osa|LOC_Os12g33020.1 sit|Si023135m zma|GRMZM2G112640_P01 sbi|Sb08g016580.1 bdi|BRADI4G06340.1 obr|OB12G21360.1
OG8_12397: ogl|ORGLA12G0120900.1 osa|LOC_Os12g33070.1 oin|BGIOSGA036092-PA sit|Si024786m zma|GRMZM2G052606_P01 sbi|Sb08g016620.1 bdi|BRADI4G06317.1 obr|OB12G21380.1
OG8_12398: ogl|ORGLA12G0121000.1 osa|LOC_Os12g33080.1 zma|GRMZM2G383088_P01 sbi|Sb08g016630.1 sit|Si024403m oin|BGIOSGA037474-PA bdi|BRADI4G06300.1 obr|OB12G21390.1
OG8_12399: ogl|ORGLA12G0123100.1 osa|LOC_Os12g34340.1 sit|Si025358m sbi|Sb08g016710.1 oin|BGIOSGA037497-PA zma|GRMZM2G105229_P02 bdi|BRADI4G06130.1 obr|OB12G21500.1
OG8_12400: ogl|ORGLA12G0124300.1 osa|LOC_Os12g34500.1 oin|BGIOSGA037506-PA sbi|Sb08g016770.1 zma|GRMZM2G056989_P01 sit|Si024762m bdi|BRADI4G06017.1 obr|OB12G21570.1
OG8_12401: ogl|ORGLA12G0127800.1 oin|BGIOSGA036058-PA osa|LOC_Os12g35270.1 sbi|Sb08g017070.1 sit|Si022900m zma|GRMZM2G042143_P01 bdi|BRADI4G05720.2 obr|OB12G21850.1
OG8_12402: ogl|ORGLA12G0129700.1 osa|LOC_Os12g35570.1 oin|BGIOSGA036054-PA sbi|Sb08g017220.1 sit|Si022203m zma|GRMZM2G002687_P01 bdi|BRADI4G05570.1 obr|OB12G21970.1
OG8_12403: ogl|ORGLA12G0130300.1 osa|LOC_Os12g35640.1 sit|Si022759m oin|BGIOSGA036052-PA zma|GRMZM2G141848_P01 sbi|Sb08g017260.1 bdi|BRADI4G05510.1 obr|OB12G22020.1
OG8_12404: ogl|ORGLA12G0130800.1 osa|LOC_Os12g35710.1 sbi|Sb08g017290.1 zma|GRMZM2G300969_P01 sit|Si025082m oin|BGIOSGA033602-PA bdi|BRADI4G05480.1 obr|OB12G22050.1
OG8_12405: ogl|ORGLA12G0134100.1 osa|LOC_Os12g36760.1 sit|Si005708m sbi|Sb08g017700.1 oin|BGIOSGA036027-PA zma|GRMZM2G097068_P02 bdi|BRADI4G05110.2 obr|OB12G22300.1
OG8_12406: ogl|ORGLA12G0135200.1 osa|LOC_Os12g36900.1 oin|BGIOSGA037576-PA zma|GRMZM2G103909_P01 sbi|Sb08g017760.1 sit|Si023628m bdi|BRADI4G05020.1 obr|OB12G22400.1
OG8_12407: ogl|ORGLA12G0136000.1 osa|LOC_Os12g37060.1 oin|BGIOSGA036020-PA sbi|Sb08g017880.1 sit|Si024793m zma|GRMZM2G106906_P01 bdi|BRADI4G04850.1 obr|OB12G22500.1
OG8_12408: ogl|ORGLA12G0138800.1 oin|BGIOSGA037593-PA osa|LOC_Os12g37550.1 zma|GRMZM2G432850_P01 sit|Si021190m sbi|Sb08g018230.1 bdi|BRADI4G04460.1 obr|OB12G22700.1
OG8_12409: ogl|ORGLA12G0139400.1 osa|LOC_Os12g37600.1 oin|BGIOSGA037599-PA sit|Si021624m sbi|Sb08g018310.1 zma|GRMZM2G033767_P01 bdi|BRADI4G04550.1 obr|OB12G22790.1
OG8_12410: ogl|ORGLA12G0139500.1 oin|BGIOSGA036002-PA osa|LOC_Os12g37610.1 sit|Si022771m sbi|Sb08g018320.1 zma|GRMZM2G033653_P01 bdi|BRADI4G04560.1 obr|OB12G22800.1
OG8_12411: ogl|ORGLA12G0140000.1 osa|LOC_Os12g37660.1 oin|BGIOSGA036000-PA sit|Si024215m zma|GRMZM2G382557_P01 sbi|Sb08g018360.1 bdi|BRADI4G04620.1 obr|OB12G22870.1
OG8_12412: ogl|ORGLA12G0148800.1 osa|LOC_Os12g39830.1 oin|BGIOSGA035919-PA zma|GRMZM2G047637_P01 sit|Si022512m sbi|Sb08g019760.1 bdi|BRADI4G03121.1 obr|OB12G24180.1
OG8_12413: ogl|ORGLA12G0149000.1 osa|LOC_Os12g39850.1 oin|BGIOSGA035917-PA sit|Si022813m sbi|Sb08g019780.1 zma|AC198518.3_FGP005 bdi|BRADI4G03070.1 obr|OB12G24200.1
OG8_12415: ogl|ORGLA12G0155000.1 osa|LOC_Os12g41210.1 oin|BGIOSGA035877-PA sit|Si022238m zma|GRMZM2G015097_P01 sbi|Sb08g020790.1 bdi|BRADI4G02410.1 obr|OB12G24920.1
OG8_12416: ogl|ORGLA12G0156900.1 osa|LOC_Os12g41620.1 oin|BGIOSGA037773-PA sbi|Sb08g020980.1 sit|Si021248m zma|GRMZM2G049201_P01 bdi|BRADI4G02100.1 obr|OB12G25100.1
OG8_12417: ogl|ORGLA12G0157500.1 osa|LOC_Os12g41680.1 oin|BGIOSGA037778-PA sit|Si022747m zma|GRMZM2G114850_P01 sbi|Sb08g021080.1 bdi|BRADI4G02060.1 obr|OB12G25170.1
OG8_12418: oin|BGIOSGA035848-PA ogl|ORGLA12G0158400.1 osa|LOC_Os12g41810.1 sit|Si021599m sbi|Sb08g021320.1 zma|GRMZM5G889760_P01 bdi|BRADI4G01930.1 obr|OB12G25270.1
OG8_12419: ogl|ORGLA12G0158600.1 oin|BGIOSGA013383-PA osa|LOC_Os12g41830.1 zma|GRMZM2G003509_P03 sit|Si023146m sbi|Sb08g021340.1 bdi|BRADI4G01900.1 obr|OB12G25300.1
OG8_12420: ogl|ORGLA12G0160800.1 osa|LOC_Os12g42090.2 oin|BGIOSGA035835-PA sit|Si022533m zma|GRMZM2G082998_P01 sbi|Sb08g021610.1 bdi|BRADI4G01640.1 obr|OB12G25650.1
OG8_12421: ogl|ORGLA12G0161100.1 osa|LOC_Os12g42120.1 oin|BGIOSGA037796-PA sit|Si021338m sbi|Sb08g021630.1 zma|GRMZM2G480381_P01 bdi|BRADI4G01620.1 obr|OB12G25690.1
OG8_12422: ogl|ORGLA12G0161300.1 oin|BGIOSGA035831-PA osa|LOC_Os12g42140.1 sit|Si021215m sbi|Sb08g021110.1 zma|GRMZM2G114584_P03 bdi|BRADI4G02030.1 obr|OB12G25190.1
OG8_12423: ogl|ORGLA12G0161500.1 oin|BGIOSGA037798-PA osa|LOC_Os12g42150.1 sit|Si022668m sbi|Sb08g021660.1 zma|GRMZM2G327655_P01 bdi|BRADI4G01590.1 obr|OB12G25710.1
OG8_12424: ogl|ORGLA12G0161900.1 oin|BGIOSGA037799-PA osa|LOC_Os12g42190.1 zma|GRMZM2G180568_P01 sit|Si022811m sbi|Sb08g021690.1 bdi|BRADI4G01547.1 obr|OB12G25740.1
OG8_12425: ogl|ORGLA12G0162200.1 osa|LOC_Os12g42220.1 oin|BGIOSGA035828-PA sit|Si022752m sbi|Sb08g021750.1 zma|GRMZM2G088312_P01 bdi|BRADI4G01480.1 obr|OB12G25790.1
OG8_12426: ogl|ORGLA12G0166900.1 osa|LOC_Os12g42970.1 oin|BGIOSGA037833-PA sit|Si022727m sbi|Sb08g022276.1 zma|GRMZM2G009530_P01 bdi|BRADI4G01140.1 obr|OB12G26180.1
OG8_12427: ogl|ORGLA12G0167800.1 osa|LOC_Os12g43130.1 oin|BGIOSGA035794-PA sbi|Sb08g022310.1 sit|Si021888m zma|GRMZM2G149317_P01 bdi|BRADI4G01100.1 obr|OB12G26220.1
OG8_12428: ogl|ORGLA12G0170000.1 oin|BGIOSGA035781-PA osa|LOC_Os12g43560.1 zma|GRMZM2G131245_P01 sit|Si021799m sbi|Sb08g022690.1 bdi|BRADI4G00980.1 obr|OB12G26390.1
OG8_12429: ogl|ORGLA12G0171500.1 osa|LOC_Os12g43750.1 oin|BGIOSGA037859-PA sbi|Sb08g022860.1 zma|GRMZM2G430623_P01 bdi|BRADI4G00830.1 obr|OB12G26540.1 sit|Si023511m
OG8_12430: ogl|ORGLA12G0172500.1 osa|LOC_Os12g43890.1 oin|BGIOSGA035767-PA sit|Si022848m zma|GRMZM2G133793_P01 sbi|Sb08g022910.1 bdi|BRADI4G00770.1 obr|OB12G26630.1
OG8_12431: ogl|ORGLA12G0174700.1 osa|LOC_Os12g44170.1 oin|BGIOSGA035752-PA sit|Si021194m sbi|Sb08g023090.1 zma|GRMZM2G475897_P01 bdi|BRADI4G00490.1 obr|OB12G26840.1
OG8_12432: ogl|ORGLA12G0176000.1 osa|LOC_Os12g44300.1 zma|GRMZM2G457523_P01 sbi|Sb08g023210.1 sit|Si021207m oin|BGIOSGA037873-PA bdi|BRADI4G00367.1 obr|OB12G26960.1
OG8_12433: ogl|ORGLA01G0000800.1 osa|LOC_Os01g01160.1 oin|BGIOSGA002582-PA sit|Si002910m zma|GRMZM2G170307_P01 sbi|Sb03g009120.1 bdi|BRADI2G03694.1 obr|OB01G10110.1
OG8_12434: ogl|ORGLA01G0001100.1 oin|BGIOSGA002564-PA osa|LOC_Os01g01190.1 zma|GRMZM2G081719_P01 sbi|Sb03g009070.1 sit|Si005131m bdi|BRADI2G03657.1 obr|OB01G10150.1
OG8_12435: ogl|ORGLA01G0001400.1 osa|LOC_Os01g01295.1 oin|BGIOSGA002586-PA zma|GRMZM2G081521_P01 sit|Si002077m sbi|Sb03g009050.1 bdi|BRADI2G03670.1 obr|OB01G10180.1
OG8_12436: ogl|ORGLA01G0001500.1 osa|LOC_Os01g01302.1 oin|BGIOSGA002587-PA sit|Si022939m sbi|Sb08g018630.1 zma|GRMZM2G119249_P02 bdi|BRADI2G03680.1 obr|OB01G10190.1
OG8_12437: ogl|ORGLA01G0001700.1 oin|BGIOSGA002588-PA osa|LOC_Os01g01312.1 sbi|Sb03g009030.1 sit|Si000085m zma|GRMZM2G070264_P01 bdi|BRADI2G03617.1 obr|OB01G10210.1
OG8_12438: ogl|ORGLA01G0001800.1 osa|LOC_Os01g01340.1 oin|BGIOSGA002563-PA zma|GRMZM2G070167_P01 sit|Si003278m sbi|Sb03g009010.1 bdi|BRADI2G03610.1 obr|OB01G10220.1
OG8_12439: ogl|ORGLA01G0001900.1 osa|LOC_Os01g01350.1 oin|BGIOSGA002562-PA sit|Si002796m sbi|Sb03g009000.1 zma|GRMZM2G069827_P01 bdi|BRADI2G03580.1 obr|OB01G10230.1
OG8_12440: ogl|ORGLA01G0002400.1 osa|LOC_Os01g01400.1 sit|Si003928m zma|GRMZM2G408294_P01 sbi|Sb03g008910.1 oin|BGIOSGA002592-PA bdi|BRADI2G03487.1 obr|OB01G10260.1
OG8_12441: ogl|ORGLA01G0003100.1 osa|LOC_Os01g01520.1 oin|BGIOSGA002556-PA sbi|Sb03g008850.1 sit|Si001257m zma|GRMZM2G124066_P01 bdi|BRADI2G03437.1 obr|OB01G10320.1
OG8_12442: ogl|ORGLA01G0003200.1 osa|LOC_Os01g01600.1 oin|BGIOSGA002600-PA sit|Si001592m zma|GRMZM2G163975_P01 sbi|Sb03g008830.1 bdi|BRADI2G03427.1 obr|OB01G10340.1
OG8_12443: ogl|ORGLA01G0004500.1 osa|LOC_Os01g01740.1 oin|BGIOSGA002546-PA sit|Si001885m sbi|Sb03g008630.1 zma|GRMZM2G171677_P01 bdi|BRADI2G00670.1 obr|OB01G10480.1
OG8_12444: ogl|ORGLA01G0004700.1 osa|LOC_Os01g01780.1 oin|BGIOSGA002613-PA zma|GRMZM2G322047_P01 sbi|Sb03g008610.1 sit|Si004108m bdi|BRADI2G00690.1 obr|OB01G10510.1
OG8_12445: ogl|ORGLA01G0005200.1 osa|LOC_Os01g01870.1 oin|BGIOSGA002618-PA sit|Si002847m zma|GRMZM2G112629_P01 sbi|Sb03g008560.1 bdi|BRADI2G00740.1 obr|OB01G10560.1
OG8_12446: ogl|ORGLA01G0007000.1 osa|LOC_Os01g02080.1 oin|BGIOSGA002534-PA zma|GRMZM2G132811_P01 sbi|Sb03g008330.1 sit|Si004113m bdi|BRADI2G00950.1 obr|OB01G10800.1
OG8_12447: ogl|ORGLA01G0007400.1 osa|LOC_Os01g02110.1 oin|BGIOSGA002533-PA sit|Si004720m sbi|Sb03g008290.1 zma|GRMZM2G066057_P01 bdi|BRADI2G01000.1 obr|OB01G10850.1
OG8_12448: ogl|ORGLA01G0012800.1 osa|LOC_Os01g03090.1 oin|BGIOSGA002663-PA sit|Si002189m sbi|Sb03g007820.1 zma|GRMZM2G003861_P01 bdi|BRADI2G01570.1 obr|OB01G11390.1
OG8_12449: ogl|ORGLA01G0015400.1 osa|LOC_Os01g03549.1 oin|BGIOSGA002688-PA zma|GRMZM2G054050_P01 sbi|Sb03g007470.1 sit|Si005027m bdi|BRADI2G01850.1 obr|OB01G11590.1
OG8_12450: ogl|ORGLA01G0015900.1 osa|LOC_Os01g03650.1 sbi|Sb03g007140.1 sit|Si001183m zma|GRMZM2G156713_P01 oin|BGIOSGA002471-PA bdi|BRADI2G01870.1 obr|OB01G11660.1
OG8_12451: ogl|ORGLA01G0018900.1 osa|LOC_Os01g04220.1 oin|BGIOSGA002716-PA sbi|Sb03g007050.1 zma|GRMZM2G086272_P01 bdi|BRADI2G02260.1 sit|Si012699m obr|OB01G12110.1
OG8_12452: ogl|ORGLA01G0019000.1 osa|LOC_Os01g04230.1 oin|BGIOSGA002717-PA sit|Si000535m zma|GRMZM2G309897_P01 sbi|Sb03g007030.1 bdi|BRADI2G02290.1 obr|OB01G12120.1
OG8_12453: ogl|ORGLA01G0019200.1 oin|BGIOSGA002720-PA osa|LOC_Os01g04280.1 sbi|Sb03g007000.1 sit|Si001447m zma|GRMZM2G126749_P01 bdi|BRADI2G02310.1 obr|OB01G12150.1
OG8_12454: ogl|ORGLA01G0019800.1 osa|LOC_Os01g04350.1 oin|BGIOSGA002722-PA sbi|Sb03g006910.1 sit|Si003160m zma|GRMZM2G413897_P01 bdi|BRADI2G02350.1 obr|OB01G12210.1
OG8_12455: ogl|ORGLA01G0020900.1 osa|LOC_Os01g04580.1 oin|BGIOSGA002733-PA zma|GRMZM2G467671_P01 sbi|Sb03g006700.1 sit|Si001561m bdi|BRADI2G02537.1 obr|OB01G12460.1
OG8_12456: ogl|ORGLA01G0023000.1 osa|LOC_Os01g04870.1 oin|BGIOSGA002424-PA sit|Si000798m sbi|Sb03g006550.1 zma|GRMZM2G126956_P01 bdi|BRADI2G02750.1 obr|OB01G12660.1
OG8_12457: ogl|ORGLA01G0023300.1 oin|BGIOSGA002755-PA osa|LOC_Os01g04910.1 sit|Si004335m sbi|Sb03g006520.1 zma|GRMZM2G044552_P01 bdi|BRADI2G02780.1 obr|OB01G12710.1
OG8_12458: ogl|ORGLA01G0023700.1 osa|LOC_Os01g04990.1 oin|BGIOSGA002419-PA sbi|Sb03g006370.1 zma|GRMZM5G836162_P03 sit|Si002217m bdi|BRADI2G02880.1 obr|OB01G12780.1
OG8_12459: ogl|ORGLA01G0023800.1 oin|BGIOSGA002418-PA osa|LOC_Os01g05010.1 sbi|Sb03g006350.1 sit|Si002553m zma|AC233872.1_FGP003 bdi|BRADI2G02870.1 obr|OB01G12800.1
OG8_12460: ogl|ORGLA01G0024000.1 osa|LOC_Os01g05060.1 oin|BGIOSGA002414-PA sbi|Sb03g006340.1 sit|Si002533m zma|GRMZM2G011213_P01 bdi|BRADI2G02890.1 obr|OB01G12840.1
OG8_12461: ogl|ORGLA01G0024800.1 osa|LOC_Os01g05130.1 oin|BGIOSGA002762-PA sit|Si003000m zma|GRMZM2G079625_P01 sbi|Sb03g006240.1 bdi|BRADI2G02990.1 obr|OB01G12920.1
OG8_12462: ogl|ORGLA01G0027700.1 osa|LOC_Os01g05670.1 oin|BGIOSGA002387-PA sit|Si001779m zma|GRMZM2G481843_P01 sbi|Sb03g006070.1 bdi|BRADI2G03297.1 obr|OB01G13160.1
OG8_12463: ogl|ORGLA01G0027800.1 oin|BGIOSGA002786-PA sit|Si002083m sbi|Sb03g006060.1 osa|LOC_Os01g05680.1 zma|GRMZM2G451327_P01 bdi|BRADI2G03310.1 obr|OB01G13170.1
OG8_12464: ogl|ORGLA01G0028900.1 osa|LOC_Os01g05830.1 oin|BGIOSGA002799-PA sbi|Sb03g005990.1 zma|GRMZM5G871336_P01 sit|Si002366m bdi|BRADI2G03370.1 obr|OB01G13240.1
OG8_12465: ogl|ORGLA01G0029200.1 oin|BGIOSGA002801-PA osa|LOC_Os01g05860.1 sit|Si000922m sbi|Sb03g005950.1 zma|GRMZM2G421690_P01 bdi|BRADI2G03420.1 obr|OB01G13280.1
OG8_12466: ogl|ORGLA01G0030200.1 osa|LOC_Os01g06000.1 oin|BGIOSGA002376-PA sit|Si000279m sbi|Sb03g005716.1 zma|GRMZM2G028718_P01 bdi|BRADI2G00520.1 obr|OB01G13370.1
OG8_12467: ogl|ORGLA01G0033300.1 osa|LOC_Os01g06440.1 oin|BGIOSGA002826-PA sbi|Sb03g005420.1 sit|Si002351m zma|GRMZM2G334740_P01 bdi|BRADI2G00340.1 obr|OB01G13660.1
OG8_12468: ogl|ORGLA01G0034300.1 oin|BGIOSGA002350-PA osa|LOC_Os01g06560.1 sit|Si002340m sbi|Sb03g005300.1 zma|GRMZM2G452564_P01 bdi|BRADI2G00210.1 obr|OB01G13770.1
OG8_12469: ogl|ORGLA01G0037400.1 osa|LOC_Os01g07090.1 oin|BGIOSGA002328-PA sbi|Sb03g005030.1 zma|GRMZM2G003096_P01 sit|Si002723m bdi|BRADI2G03970.1 obr|OB01G13900.1
OG8_12470: ogl|ORGLA01G0037500.1 oin|BGIOSGA002845-PA osa|LOC_Os01g07100.1 sit|Si001297m zma|GRMZM2G048804_P02 sbi|Sb03g005010.1 bdi|BRADI2G03980.1 obr|OB01G13910.1
OG8_12472: ogl|ORGLA01G0037800.1 osa|LOC_Os01g07130.1 oin|BGIOSGA002326-PA sit|Si001144m sbi|Sb03g004970.1 zma|GRMZM2G083328_P02 bdi|BRADI2G04030.1 obr|OB01G13940.1
OG8_12473: ogl|ORGLA01G0038400.1 oin|BGIOSGA002850-PA osa|LOC_Os01g07200.1 sit|Si002145m zma|GRMZM2G102714_P01 sbi|Sb03g004830.1 bdi|BRADI2G04070.1 obr|OB01G13990.1
OG8_12474: ogl|ORGLA01G0039100.1 osa|LOC_Os01g07310.1 oin|BGIOSGA002316-PA sbi|Sb03g004750.1 zma|GRMZM2G116053_P01 sit|Si002015m bdi|BRADI2G04130.1 obr|OB01G14060.1
OG8_12475: ogl|ORGLA01G0039500.1 oin|BGIOSGA002314-PA osa|LOC_Os01g07340.1 sbi|Sb03g004720.1 zma|GRMZM2G447857_P01 sit|Si004376m bdi|BRADI2G04160.1 obr|OB01G14090.1
OG8_12476: ogl|ORGLA01G0040100.1 osa|LOC_Os01g07382.1 sbi|Sb03g004660.1 zma|GRMZM2G061187_P01 sit|Si002689m oin|BGIOSGA002309-PA bdi|BRADI2G04190.1 obr|OB01G14150.1
OG8_12477: ogl|ORGLA01G0040500.1 oin|BGIOSGA002308-PA osa|LOC_Os01g07420.1 sit|Si002206m sbi|Sb03g004620.1 zma|GRMZM2G143258_P01 bdi|BRADI2G04230.1 obr|OB01G14190.1
OG8_12478: ogl|ORGLA01G0044000.1 osa|LOC_Os01g07890.1 oin|BGIOSGA002285-PA sbi|Sb03g004280.1 sit|Si004607m zma|GRMZM2G061798_P01 bdi|BRADI2G04597.1 obr|OB01G14610.1
OG8_12479: ogl|ORGLA01G0044100.1 oin|BGIOSGA002284-PA osa|LOC_Os01g07910.1 sbi|Sb03g004270.1 zma|GRMZM2G061830_P02 sit|Si002330m bdi|BRADI2G04610.1 obr|OB01G14620.1
OG8_12481: ogl|ORGLA01G0045500.1 osa|LOC_Os01g08120.1 sbi|Sb03g004125.1 zma|GRMZM2G175253_P01 sit|Si004775m oin|BGIOSGA002274-PA bdi|BRADI2G04737.1 obr|OB01G14730.1
OG8_12482: ogl|ORGLA01G0045900.1 osa|LOC_Os01g08160.1 sbi|Sb03g004090.1 sit|Si001230m zma|GRMZM2G348238_P01 oin|BGIOSGA002879-PA bdi|BRADI2G04810.1 obr|OB01G14760.1
OG8_12483: ogl|ORGLA01G0046700.1 osa|LOC_Os01g08280.1 oin|BGIOSGA002883-PA sbi|Sb03g003970.1 sit|Si001537m zma|GRMZM2G107556_P01 bdi|BRADI2G04870.1 obr|OB01G14890.1
OG8_12484: ogl|ORGLA01G0046800.1 oin|BGIOSGA002884-PA sbi|Sb03g003960.1 zma|GRMZM2G028774_P01 sit|Si002431m osa|LOC_Os01g08290.1 bdi|BRADI2G04890.1 obr|OB01G14900.1
OG8_12485: ogl|ORGLA01G0047300.1 osa|LOC_Os01g08340.1 oin|BGIOSGA002886-PA sit|Si001667m sbi|Sb03g003920.1 zma|GRMZM2G004799_P01 bdi|BRADI2G04970.1 obr|OB01G14960.1
OG8_12486: ogl|ORGLA01G0047600.1 osa|LOC_Os01g08400.1 oin|BGIOSGA002888-PA sbi|Sb03g003820.1 sit|Si002038m zma|GRMZM2G083518_P01 bdi|BRADI2G05000.1 obr|OB01G15010.1
OG8_12487: ogl|ORGLA01G0048200.1 osa|LOC_Os01g08460.1 oin|BGIOSGA002257-PA sit|Si001569m sbi|Sb03g003750.1 zma|GRMZM2G088356_P01 bdi|BRADI2G05070.1 obr|OB01G15050.1
OG8_12488: ogl|ORGLA01G0048500.1 oin|BGIOSGA002254-PA osa|LOC_Os01g08520.1 sit|Si002166m sbi|Sb03g003720.1 zma|GRMZM2G125020_P01 bdi|BRADI2G05140.1 obr|OB01G15090.1
OG8_12489: ogl|ORGLA01G0048600.1 osa|LOC_Os01g08540.1 oin|BGIOSGA002252-PA zma|GRMZM2G110212_P01 sbi|Sb03g003700.1 sit|Si004212m bdi|BRADI2G05160.1 obr|OB01G15110.1
OG8_12490: ogl|ORGLA01G0049000.1 oin|BGIOSGA002250-PA osa|LOC_Os01g08580.1 sit|Si000765m sbi|Sb03g003680.1 zma|GRMZM5G832672_P02 bdi|BRADI2G05190.1 obr|OB01G15160.1
OG8_12491: ogl|ORGLA01G0049700.1 osa|LOC_Os01g08660.1 oin|BGIOSGA014542-PA sit|Si023083m sbi|Sb09g019780.1 zma|GRMZM2G060922_P01 bdi|BRADI4G26870.1 obr|OB01G15170.1
OG8_12492: ogl|ORGLA01G0050600.1 oin|BGIOSGA002243-PA osa|LOC_Os01g08820.1 sbi|Sb03g003580.1 sit|Si000648m zma|GRMZM2G158194_P01 bdi|BRADI2G05320.1 obr|OB01G15360.1
OG8_12493: ogl|ORGLA01G0050900.1 osa|LOC_Os01g08850.1 oin|BGIOSGA002906-PA zma|GRMZM2G083763_P01 sbi|Sb03g003540.1 sit|Si001583m bdi|BRADI2G05357.1 obr|OB01G15400.1
OG8_12494: ogl|ORGLA01G0051000.1 osa|LOC_Os01g08860.1 oin|BGIOSGA002242-PA zma|GRMZM2G083810_P01 sit|Si004066m sbi|Sb03g003530.1 bdi|BRADI2G05380.1 obr|OB01G15410.1
OG8_12495: ogl|ORGLA01G0051400.1 sbi|Sb03g003460.1 osa|LOC_Os01g08960.1 oin|BGIOSGA002239-PA zma|GRMZM2G120271_P01 sit|Si002671m bdi|BRADI2G05420.1 obr|OB01G15430.1
OG8_12496: ogl|ORGLA01G0051800.1 osa|LOC_Os01g09010.1 oin|BGIOSGA002910-PA sit|Si001616m sbi|Sb03g003390.1 zma|GRMZM2G314898_P01 bdi|BRADI2G05480.1 obr|OB01G15480.1
OG8_12497: ogl|ORGLA01G0051900.1 osa|LOC_Os01g09020.1 oin|BGIOSGA002911-PA sbi|Sb03g003380.1 sit|Si001046m zma|GRMZM2G576002_P01 bdi|BRADI2G05487.1 obr|OB01G15490.1
OG8_12499: ogl|ORGLA01G0053300.1 oin|BGIOSGA002923-PA osa|LOC_Os01g09252.1 sit|Si004706m sbi|Sb03g003290.1 zma|GRMZM2G152370_P01 bdi|BRADI2G05567.1 obr|OB01G15620.1
OG8_12500: ogl|ORGLA01G0054200.1 osa|LOC_Os01g09430.1 oin|BGIOSGA002926-PA sit|Si002202m sbi|Sb03g003210.1 zma|GRMZM2G141665_P01 bdi|BRADI2G05640.1 obr|OB01G15680.1
OG8_12501: ogl|ORGLA01G0055800.1 osa|LOC_Os01g09640.1 oin|BGIOSGA002215-PA sit|Si002353m sbi|Sb03g003100.1 zma|GRMZM2G049695_P01 bdi|BRADI2G05760.1 obr|OB01G15870.1
OG8_12502: ogl|ORGLA01G0056200.1 oin|BGIOSGA002213-PA osa|LOC_Os01g09670.1 sit|Si002059m zma|GRMZM2G413857_P01 sbi|Sb03g003080.1 bdi|BRADI2G05770.1 obr|OB01G15890.1
OG8_12503: ogl|ORGLA01G0057200.1 osa|LOC_Os01g09790.1 oin|BGIOSGA002208-PA sbi|Sb03g002990.1 sit|Si001470m zma|GRMZM2G077227_P01 bdi|BRADI2G05840.1 obr|OB01G15990.1
OG8_12505: ogl|ORGLA01G0058000.1 osa|LOC_Os01g09890.1 oin|BGIOSGA002202-PA sbi|Sb03g002920.1 zma|GRMZM2G033283_P01 sit|Si002969m bdi|BRADI2G05940.1 obr|OB01G16100.1
OG8_12506: ogl|ORGLA01G0060100.1 osa|LOC_Os01g10250.1 oin|BGIOSGA002189-PA sit|Si001729m sbi|Sb03g002710.1 zma|GRMZM2G035131_P01 bdi|BRADI2G06120.1 obr|OB01G16360.1
OG8_12507: ogl|ORGLA01G0060600.1 osa|LOC_Os01g10310.1 oin|BGIOSGA002952-PA zma|GRMZM2G431327_P01 sbi|Sb03g002680.1 sit|Si004198m bdi|BRADI2G06170.1 obr|OB01G16400.1
OG8_12508: ogl|ORGLA01G0060900.1 osa|LOC_Os01g10350.1 oin|BGIOSGA002953-PA sbi|Sb03g002640.1 zma|AC187157.4_FGP002 sit|Si002246m bdi|BRADI2G06190.1 obr|OB01G16430.1
OG8_12509: ogl|ORGLA01G0062300.1 oin|BGIOSGA002128-PA osa|LOC_Os01g11550.1 sit|Si004564m zma|AC205574.3_FGP006 sbi|Sb03g001940.1 bdi|BRADI2G06890.1 obr|OB01G17240.1
OG8_12510: ogl|ORGLA01G0062400.1 osa|LOC_Os01g11570.1 oin|BGIOSGA002127-PA zma|GRMZM2G102572_P01 sbi|Sb03g001930.1 sit|Si002752m bdi|BRADI2G06900.1 obr|OB01G17260.1
OG8_12511: ogl|ORGLA01G0063400.1 osa|LOC_Os01g11710.1 oin|BGIOSGA002999-PA sbi|Sb03g001850.1 sit|Si001889m zma|GRMZM2G112686_P01 bdi|BRADI2G06980.1 obr|OB01G17360.1
OG8_12513: ogl|ORGLA01G0065800.1 osa|LOC_Os01g11980.1 oin|BGIOSGA003017-PA sit|Si003154m zma|GRMZM2G161988_P01 sbi|Sb03g001620.1 bdi|BRADI2G07120.1 obr|OB01G17560.1
OG8_12514: ogl|ORGLA01G0065900.1 oin|BGIOSGA003018-PA osa|LOC_Os01g11990.1 sit|Si001759m sbi|Sb03g001600.1 zma|GRMZM2G135481_P01 bdi|BRADI2G07125.1 obr|OB01G17570.1
OG8_12515: ogl|ORGLA01G0067300.1 osa|LOC_Os01g12200.1 oin|BGIOSGA003024-PA sit|Si002506m zma|GRMZM2G092981_P01 sbi|Sb03g001420.1 bdi|BRADI2G07260.1 obr|OB01G17750.1
OG8_12516: ogl|ORGLA01G0067600.1 osa|LOC_Os01g12230.1 oin|BGIOSGA002107-PA sbi|Sb03g001380.1 sit|Si001976m zma|GRMZM2G412085_P01 bdi|BRADI2G07272.1 obr|OB02G30370.1
OG8_12517: ogl|ORGLA01G0067800.1 osa|LOC_Os01g12250.1 oin|BGIOSGA002106-PA sit|Si000194m sbi|Sb03g001370.1 zma|GRMZM2G027007_P01 bdi|BRADI2G07280.1 obr|OB01G17860.1
OG8_12518: ogl|ORGLA01G0067900.1 osa|LOC_Os01g12260.1 oin|BGIOSGA002105-PA sbi|Sb03g001360.1 sit|Si002781m zma|GRMZM2G078839_P01 bdi|BRADI2G07290.1 obr|OB01G17870.1
OG8_12519: ogl|ORGLA01G0069400.1 osa|LOC_Os01g12440.1 oin|BGIOSGA003032-PA zma|GRMZM2G142179_P01 sit|Si002247m sbi|Sb03g001296.1 bdi|BRADI2G07357.1 obr|OB05G22130.1
OG8_12520: ogl|ORGLA01G0069500.1 oin|BGIOSGA002095-PA osa|LOC_Os01g12460.1 sit|Si002584m sbi|Sb03g001280.1 zma|GRMZM2G144853_P01 bdi|BRADI2G07370.1 obr|OB01G18020.1
OG8_12521: ogl|ORGLA01G0069900.1 osa|LOC_Os01g12490.1 oin|BGIOSGA003035-PA sit|Si003925m zma|GRMZM2G013045_P01 sbi|Sb03g001260.1 bdi|BRADI2G07407.1 obr|OB01G18060.1
OG8_12522: ogl|ORGLA01G0070100.1 osa|LOC_Os01g12520.1 sit|Si002259m oin|BGIOSGA002093-PA sbi|Sb03g001250.1 zma|GRMZM2G072029_P01 bdi|BRADI2G07420.1 obr|OB01G18070.1
OG8_12523: ogl|ORGLA01G0070300.1 sbi|Sb03g001220.1 sit|Si000745m zma|GRMZM5G848602_P01 oin|BGIOSGA003037-PA osa|LOC_Os01g12540.1 bdi|BRADI2G07437.1 obr|OB01G18090.1
OG8_12524: ogl|ORGLA01G0070400.1 oin|BGIOSGA003038-PA osa|LOC_Os01g12550.1 zma|GRMZM2G097959_P01 sit|Si001606m sbi|Sb03g001210.1 bdi|BRADI2G07450.1 obr|OB01G18100.1
OG8_12525: ogl|ORGLA01G0070500.1 oin|BGIOSGA002092-PA osa|LOC_Os01g12560.1 sit|Si002048m sbi|Sb03g001200.1 zma|GRMZM2G010596_P01 bdi|BRADI2G07470.1 obr|OB01G18110.1
OG8_12526: ogl|ORGLA01G0070700.1 osa|LOC_Os01g12580.1 sit|Si003233m sbi|Sb03g001170.1 zma|GRMZM2G050607_P01 oin|BGIOSGA002090-PA bdi|BRADI2G07480.1 obr|OB01G18130.1
OG8_12528: ogl|ORGLA01G0072600.1 osa|LOC_Os01g12800.1 oin|BGIOSGA002083-PA sbi|Sb03g000970.1 zma|GRMZM2G075250_P01 sit|Si005094m bdi|BRADI2G07620.1 obr|OB01G18290.1
OG8_12529: ogl|ORGLA01G0074200.1 osa|LOC_Os01g13040.1 oin|BGIOSGA003068-PA zma|GRMZM2G083474_P01 sbi|Sb03g000830.1 sit|Si004918m bdi|BRADI2G07780.1 obr|OB01G18490.1
OG8_12530: ogl|ORGLA01G0075200.1 osa|LOC_Os01g13150.1 oin|BGIOSGA003075-PA sit|Si000227m sbi|Sb03g000750.1 zma|GRMZM2G379286_P01 bdi|BRADI2G09007.1 obr|OB01G18580.1
OG8_12531: ogl|ORGLA01G0076700.1 osa|LOC_Os01g13420.1 oin|BGIOSGA003088-PA sbi|Sb03g000590.1 sit|Si002928m zma|GRMZM2G013201_P01 bdi|BRADI2G08050.1 obr|OB01G18770.1
OG8_12532: ogl|ORGLA01G0077300.1 oin|BGIOSGA003091-PA osa|LOC_Os01g13480.1 sit|Si001819m sbi|Sb03g000550.1 zma|GRMZM2G449160_P01 bdi|BRADI2G08100.1 obr|OB01G18820.1
OG8_12533: ogl|ORGLA01G0077800.1 osa|LOC_Os01g13530.1 oin|BGIOSGA003094-PA sit|Si002303m sbi|Sb03g000510.1 zma|GRMZM2G175065_P01 bdi|BRADI2G08170.1 obr|OB01G18850.1
OG8_12534: ogl|ORGLA01G0078700.1 oin|BGIOSGA003101-PA osa|LOC_Os01g13710.1 sit|Si004447m sbi|Sb03g000430.1 zma|GRMZM2G067508_P01 bdi|BRADI2G08267.1 obr|OB01G18960.1
OG8_12535: ogl|ORGLA01G0079200.1 osa|LOC_Os01g13770.1 oin|BGIOSGA002038-PA sit|Si001693m zma|GRMZM2G070605_P01 sbi|Sb03g000370.1 bdi|BRADI2G08340.1 obr|OB01G19010.1
OG8_12536: ogl|ORGLA01G0080200.1 osa|LOC_Os01g13930.1 oin|BGIOSGA003117-PA sbi|Sb03g000320.1 sit|Si002243m zma|GRMZM2G091047_P01 bdi|BRADI2G08370.1 obr|OB01G19100.1
OG8_12537: ogl|ORGLA01G0080600.1 osa|LOC_Os01g14010.1 oin|BGIOSGA003122-PA sit|Si005031m zma|GRMZM2G151309_P01 sbi|Sb03g000300.1 bdi|BRADI2G08460.1 obr|OB01G19120.1
OG8_12538: sit|Si024078m ogl|ORGLA05G0225700.1 oin|BGIOSGA020376-PA osa|LOC_Os05g49210.1 sbi|Sb09g028750.1 zma|GRMZM2G448605_P01 bdi|BRADI2G16150.1 obr|OB05G33580.1
OG8_12539: ogl|ORGLA01G0084300.1 osa|LOC_Os01g14540.1 oin|BGIOSGA002000-PA sit|Si004978m zma|GRMZM5G824388_P01 sbi|Sb03g000200.1 bdi|BRADI2G08690.1 obr|OB01G19440.1
OG8_12540: ogl|ORGLA01G0086000.1 oin|BGIOSGA003153-PA osa|LOC_Os01g14820.1 sit|Si001342m sbi|Sb03g009540.1 zma|EF517601.1_FGP015 bdi|BRADI2G08832.1 obr|OB01G19600.1
OG8_12541: ogl|ORGLA01G0086100.1 osa|LOC_Os01g14830.1 oin|BGIOSGA003154-PA sit|Si002275m sbi|Sb03g009550.1 zma|GRMZM2G049416_P01 bdi|BRADI2G08840.1 obr|OB01G19620.1
OG8_12542: ogl|ORGLA01G0086500.1 osa|LOC_Os01g14870.1 oin|BGIOSGA003158-PA sbi|Sb03g009590.1 sit|Si003156m zma|GRMZM2G024655_P01 bdi|BRADI2G08905.1 obr|OB01G19700.1
OG8_12543: ogl|ORGLA01G0086700.1 osa|LOC_Os01g14890.1 oin|BGIOSGA003160-PA zma|EF517601.1_FGP025 sbi|Sb03g009600.1 sit|Si005041m bdi|BRADI2G08910.1 obr|OB01G19740.1
OG8_12544: ogl|ORGLA01G0087400.1 osa|LOC_Os01g14960.1 oin|BGIOSGA001981-PA sit|Si002430m zma|GRMZM2G091232_P01 sbi|Sb03g009710.1 bdi|BRADI2G08970.1 obr|OB01G19830.1
OG8_12545: ogl|ORGLA01G0088000.1 osa|LOC_Os01g15010.1 oin|BGIOSGA001978-PA zma|GRMZM2G122666_P01 sbi|Sb03g009760.1 sit|Si003006m bdi|BRADI2G09070.1 obr|OB01G19900.1
OG8_12546: ogl|ORGLA01G0088300.1 osa|LOC_Os01g15039.1 oin|BGIOSGA001975-PA sit|Si000786m sbi|Sb03g009790.1 zma|GRMZM2G017555_P01 bdi|BRADI2G09090.1 obr|OB01G19930.1
OG8_12547: ogl|ORGLA01G0092800.1 osa|LOC_Os01g15900.1 oin|BGIOSGA001946-PA sit|Si000689m sbi|Sb03g010280.1 zma|GRMZM2G089949_P01 bdi|BRADI2G09720.1 obr|OB01G20470.1
OG8_12548: ogl|ORGLA01G0093200.1 osa|LOC_Os01g15979.1 oin|BGIOSGA003206-PA sit|Si003212m sbi|Sb03g010300.1 zma|GRMZM2G171122_P01 bdi|BRADI2G09737.1 obr|OB01G20490.1
OG8_12549: ogl|ORGLA01G0093800.1 osa|LOC_Os01g16040.1 sit|Si001727m zma|GRMZM2G178460_P01 sbi|Sb03g010360.1 oin|BGIOSGA001939-PA bdi|BRADI2G09790.1 obr|OB01G20600.1
OG8_12550: ogl|ORGLA01G0094100.1 osa|LOC_Os01g16080.1 oin|BGIOSGA001937-PA zma|GRMZM2G138097_P01 sbi|Sb03g010370.1 sit|Si002721m bdi|BRADI2G09800.1 obr|OB01G20630.1
OG8_12551: ogl|ORGLA01G0098000.1 osa|LOC_Os01g19740.1 oin|BGIOSGA001812-PA sit|Si003343m sbi|Sb10g007180.1 zma|GRMZM2G480850_P01 bdi|BRADI2G11550.1 obr|OB01G22480.1
OG8_12552: ogl|ORGLA01G0098300.1 osa|LOC_Os01g19770.1 oin|BGIOSGA001811-PA sbi|Sb03g012500.1 sit|Si003106m zma|GRMZM2G103771_P01 bdi|BRADI2G11567.1 obr|OB01G22510.1
OG8_12553: ogl|ORGLA01G0099200.1 osa|LOC_Os01g19970.1 oin|BGIOSGA003345-PA zma|GRMZM2G051256_P01 sit|Si002107m sbi|Sb03g012550.1 bdi|BRADI2G11676.1 obr|OB01G22640.1
OG8_12554: ogl|ORGLA01G0100200.1 osa|LOC_Os01g18210.1 oin|BGIOSGA003286-PA zma|GRMZM2G063244_P01 sbi|Sb03g011610.1 sit|Si002726m bdi|BRADI2G11060.1 obr|OB01G21700.1
OG8_12555: ogl|ORGLA01G0100500.1 osa|LOC_Os01g18280.1 sit|Si001601m sbi|Sb03g011650.1 zma|GRMZM2G115875_P01 oin|BGIOSGA003289-PA bdi|BRADI2G11090.1 obr|OB01G21840.1
OG8_12556: ogl|ORGLA01G0104700.1 osa|LOC_Os01g19290.1 oin|BGIOSGA003321-PA sbi|Sb03g012300.1 sit|Si001778m zma|GRMZM2G065230_P01 bdi|BRADI2G11420.1 obr|OB01G22220.1
OG8_12557: ogl|ORGLA01G0105800.1 osa|LOC_Os01g19430.1 oin|BGIOSGA001821-PA sit|Si005101m zma|GRMZM2G328205_P01 sbi|Sb03g012385.1 bdi|BRADI1G72550.1 obr|OB01G22310.1
OG8_12558: ogl|ORGLA01G0106100.1 oin|BGIOSGA001819-PA osa|LOC_Os01g19470.1 zma|GRMZM2G014788_P01 sit|Si000103m sbi|Sb03g012430.1 bdi|BRADI2G11490.1 obr|OB01G22370.1
OG8_12559: ogl|ORGLA01G0106300.1 osa|LOC_Os01g19490.1 oin|BGIOSGA001818-PA sit|Si001037m sbi|Sb03g012450.1 zma|GRMZM2G143777_P01 bdi|BRADI2G11510.1 obr|OB01G22400.1
OG8_12560: ogl|ORGLA01G0108000.1 oin|BGIOSGA003360-PA osa|LOC_Os01g20970.1 sbi|Sb03g012790.1 zma|GRMZM2G096897_P01 sit|Si003858m bdi|BRADI2G11840.1 obr|OB01G22860.1
OG8_12561: ogl|ORGLA01G0109300.1 osa|LOC_Os01g21380.1 sit|Si001641m zma|GRMZM2G160747_P01 sbi|Sb03g009190.1 bdi|BRADI2G11970.1 obr|OB01G23010.1 oin|BGIOSGA001788-PA
OG8_12562: ogl|ORGLA01G0112100.1 osa|LOC_Os01g21860.1 oin|BGIOSGA003386-PA sit|Si002880m sbi|Sb03g013110.1 zma|GRMZM2G097103_P02 bdi|BRADI2G12100.1 obr|OB01G23200.1
OG8_12563: ogl|ORGLA01G0113000.1 osa|LOC_Os01g21970.1 oin|BGIOSGA001774-PA sit|Si001994m zma|GRMZM2G378547_P01 sbi|Sb03g013140.1 bdi|BRADI2G12130.1 obr|OB01G23270.1
OG8_12565: ogl|ORGLA01G0116100.1 osa|LOC_Os01g22640.1 oin|BGIOSGA003410-PA sit|Si001462m zma|GRMZM2G117030_P01 sbi|Sb03g013350.1 bdi|BRADI2G12370.1 obr|OB01G23590.1
OG8_12566: ogl|ORGLA01G0116300.1 oin|BGIOSGA003411-PA osa|LOC_Os01g22660.1 sbi|Sb03g013370.1 zma|GRMZM2G074517_P01 sit|Si001792m bdi|BRADI2G12340.1 obr|OB01G23600.1
OG8_12567: ogl|ORGLA01G0117700.1 oin|BGIOSGA001734-PA osa|LOC_Os01g23380.1 sit|Si000330m sbi|Sb03g013510.1 zma|GRMZM2G091088_P01 bdi|BRADI2G12497.1 obr|OB01G23780.1
OG8_12568: ogl|ORGLA01G0120900.1 osa|LOC_Os01g24750.1 sit|Si002227m sbi|Sb03g013800.1 zma|GRMZM2G120202_P01 oin|BGIOSGA001699-PA bdi|BRADI2G12650.1 obr|OB01G24430.1
OG8_12569: ogl|ORGLA01G0125900.1 oin|BGIOSGA003513-PA osa|LOC_Os01g26120.1 sbi|Sb03g014480.1 zma|GRMZM2G104639_P01 sit|Si005274m bdi|BRADI2G12830.1 obr|OB01G25070.1
OG8_12570: ogl|ORGLA01G0127800.1 osa|LOC_Os01g27190.1 oin|BGIOSGA003531-PA zma|GRMZM2G160113_P01 sbi|Sb03g015060.1 sit|Si002420m bdi|BRADI2G13000.1 obr|OB01G25380.1
OG8_12571: ogl|ORGLA01G0130200.1 osa|LOC_Os01g27650.1 oin|BGIOSGA001618-PA sit|Si000425m sbi|Sb03g001460.1 zma|GRMZM2G111113_P01 bdi|BRADI2G13137.1 obr|OB01G25610.1
OG8_12573: ogl|ORGLA01G0136800.1 oin|BGIOSGA003590-PA osa|LOC_Os01g31110.1 sbi|Sb07g025550.1 sit|Si034550m zma|GRMZM2G173923_P01 bdi|BRADI2G13640.1 obr|OB01G26350.1
OG8_12574: ogl|ORGLA01G0138200.1 oin|BGIOSGA003598-PA osa|LOC_Os01g31760.1 sit|Si003998m zma|GRMZM2G464176_P01 sbi|Sb06g032230.1 bdi|BRADI2G13720.1 obr|OB01G26620.1
OG8_12575: ogl|ORGLA01G0140000.1 osa|LOC_Os01g32090.1 oin|BGIOSGA001563-PA sit|Si031916m sbi|Sb10g007070.1 zma|GRMZM2G160887_P01 bdi|BRADI2G13480.1 obr|OB01G26710.1
OG8_12576: ogl|ORGLA01G0140500.1 osa|LOC_Os01g32170.1 oin|BGIOSGA003608-PA sit|Si009770m sbi|Sb10g028820.1 zma|GRMZM2G107437_P02 bdi|BRADI3G33450.1 obr|OB01G26750.1
OG8_12577: ogl|ORGLA01G0142300.1 osa|LOC_Os01g32730.1 oin|BGIOSGA001548-PA sit|Si002267m zma|GRMZM2G031761_P02 sbi|Sb02g020260.1 bdi|BRADI4G27210.1 obr|OB01G26990.1
OG8_12578: ogl|ORGLA01G0147500.1 osa|LOC_Os01g33800.1 oin|BGIOSGA003655-PA sit|Si000767m sbi|Sb06g024340.1 zma|GRMZM2G063972_P01 bdi|BRADI2G13840.1 obr|OB01G27540.1
OG8_12579: ogl|ORGLA01G0148000.1 osa|LOC_Os01g34190.1 oin|BGIOSGA003675-PA zma|GRMZM2G145034_P01 sbi|Sb10g003990.1 sit|Si006635m bdi|BRADI1G74670.1 obr|OB01G27790.1
OG8_12580: ogl|ORGLA01G0148100.1 osa|LOC_Os01g34200.1 oin|BGIOSGA003676-PA sbi|Sb03g009240.1 zma|GRMZM2G031239_P02 sit|Si002453m bdi|BRADI2G03790.1 obr|OB01G27800.1
OG8_12581: ogl|ORGLA01G0150600.1 osa|LOC_Os01g34700.1 oin|BGIOSGA003691-PA sbi|Sb03g023240.1 zma|GRMZM2G035620_P01 sit|Si002486m bdi|BRADI2G40400.1 obr|OB01G28100.1
OG8_12582: ogl|ORGLA01G0153800.1 osa|LOC_Os01g36090.1 oin|BGIOSGA003706-PA sbi|Sb03g024040.1 zma|AC197555.3_FGP008 sit|Si001902m bdi|BRADI2G40570.1 obr|OB01G28550.1
OG8_12583: ogl|ORGLA01G0154000.1 osa|LOC_Os01g36460.1 oin|BGIOSGA001461-PA sit|Si002220m sbi|Sb03g024500.1 zma|GRMZM2G064744_P01 bdi|BRADI2G40620.1 obr|OB01G28670.1
OG8_12584: ogl|ORGLA01G0154800.1 osa|LOC_Os01g36600.1 sbi|Sb03g024570.1 sit|Si002242m zma|GRMZM2G122344_P01 oin|BGIOSGA001453-PA bdi|BRADI2G40660.1 obr|OB01G28730.1
OG8_12585: ogl|ORGLA01G0154900.1 osa|LOC_Os01g36610.1 oin|BGIOSGA003726-PA sit|Si000819m zma|GRMZM2G167422_P01 sbi|Sb03g024580.1 bdi|BRADI2G40670.1 obr|OB01G28740.1
OG8_12586: ogl|ORGLA01G0155400.1 oin|BGIOSGA001450-PA sit|Si000106m sbi|Sb03g025310.1 zma|GRMZM2G335720_P01 osa|LOC_Os01g36670.1 bdi|BRADI2G40700.1 obr|OB01G28790.1
OG8_12587: ogl|ORGLA01G0156600.1 osa|LOC_Os01g36940.1 oin|BGIOSGA003737-PA sbi|Sb03g025170.1 zma|AC207342.3_FGP007 sit|Si002471m bdi|BRADI2G40830.1 obr|OB01G28940.1
OG8_12588: ogl|ORGLA01G0160500.1 osa|LOC_Os01g37820.1 oin|BGIOSGA001416-PA zma|GRMZM2G051767_P01 sbi|Sb04g010290.1 sit|Si002448m bdi|BRADI2G41210.1 obr|OB01G29220.1
OG8_12591: ogl|ORGLA01G0167800.1 osa|LOC_Os01g40620.1 oin|BGIOSGA003868-PA sit|Si004661m sbi|Sb03g026410.1 zma|GRMZM2G086052_P03 bdi|BRADI2G42180.1 obr|OB01G30710.1
OG8_12592: ogl|ORGLA01G0168400.1 oin|BGIOSGA001312-PA osa|LOC_Os01g40680.1 sit|Si004569m zma|GRMZM2G496110_P01 sbi|Sb03g026480.1 bdi|BRADI2G42250.1 obr|OB01G30770.1
OG8_12595: ogl|ORGLA01G0175700.1 oin|BGIOSGA003946-PA osa|LOC_Os01g42060.1 sit|Si004407m sbi|Sb03g027240.1 zma|GRMZM2G458159_P01 bdi|BRADI2G42960.1 obr|OB01G31520.1
OG8_12596: ogl|ORGLA01G0175800.1 osa|LOC_Os01g42070.1 oin|BGIOSGA001254-PA sit|Si000374m sbi|Sb03g027243.1 zma|GRMZM2G157616_P01 bdi|BRADI2G42970.1 obr|OB01G31530.1
OG8_12597: ogl|ORGLA01G0176300.1 osa|LOC_Os01g42120.1 oin|BGIOSGA003952-PA sbi|Sb03g027290.1 sit|Si003354m zma|GRMZM2G058078_P01 bdi|BRADI2G43002.2 obr|OB01G31600.1
OG8_12598: ogl|ORGLA01G0177600.1 osa|LOC_Os01g42280.1 oin|BGIOSGA003964-PA zma|GRMZM2G050485_P01 sit|Si000925m sbi|Sb03g027395.1 bdi|BRADI2G43100.1 obr|OB01G31720.1
OG8_12600: ogl|ORGLA01G0180400.1 oin|BGIOSGA003980-PA osa|LOC_Os01g42690.1 sit|Si002647m zma|GRMZM2G481362_P01 sbi|Sb03g027720.1 bdi|BRADI2G43330.1 obr|OB01G31990.1
OG8_12601: ogl|ORGLA01G0181100.1 oin|BGIOSGA003984-PA osa|LOC_Os01g42760.1 zma|GRMZM2G001219_P01 sbi|Sb03g027780.1 sit|Si003967m bdi|BRADI2G43390.1 obr|OB01G32050.1
OG8_12602: ogl|ORGLA01G0181200.1 osa|LOC_Os01g42770.1 oin|BGIOSGA003985-PA zma|GRMZM2G001255_P01 sbi|Sb03g027790.1 sit|Si003001m bdi|BRADI2G43400.1 obr|OB01G32060.1
OG8_12603: ogl|ORGLA01G0181700.1 osa|LOC_Os01g42810.1 oin|BGIOSGA003988-PA sit|Si005185m sbi|Sb03g027810.1 zma|GRMZM2G117742_P01 bdi|BRADI2G43447.1 obr|OB01G32110.1
OG8_12604: ogl|ORGLA01G0183900.1 oin|BGIOSGA004001-PA osa|LOC_Os01g43100.1 sbi|Sb03g028070.1 zma|GRMZM2G040642_P01 sit|Si001936m bdi|BRADI2G43700.1 obr|OB01G32380.1
OG8_12605: ogl|ORGLA01G0185100.1 osa|LOC_Os01g43250.1 oin|BGIOSGA001191-PA zma|GRMZM2G057853_P01 sit|Si002244m sbi|Sb03g028180.1 bdi|BRADI2G43780.1 obr|OB01G32490.1
OG8_12606: ogl|ORGLA01G0187000.1 oin|BGIOSGA001182-PA osa|LOC_Os01g43440.1 sit|Si004437m sbi|Sb03g028355.1 zma|GRMZM2G011401_P01 bdi|BRADI2G43940.1 obr|OB01G32630.1
OG8_12607: ogl|ORGLA01G0188400.1 osa|LOC_Os01g43610.1 oin|BGIOSGA001175-PA zma|AC198725.4_FGP004 sbi|Sb03g028490.1 sit|Si003943m bdi|BRADI2G44060.1 obr|OB01G32800.1
OG8_12608: ogl|ORGLA01G0192500.1 osa|LOC_Os01g44210.1 oin|BGIOSGA001162-PA sit|Si003331m zma|GRMZM2G130358_P02 sbi|Sb03g028840.1 bdi|BRADI2G44440.1 obr|OB01G33120.1
OG8_12609: ogl|ORGLA01G0192900.1 osa|LOC_Os01g44250.1 oin|BGIOSGA004055-PA zma|GRMZM2G114048_P01 sbi|Sb03g028870.1 sit|Si002463m bdi|BRADI2G44467.1 obr|OB01G33160.1
OG8_12610: ogl|ORGLA01G0193000.1 oin|BGIOSGA004056-PA osa|LOC_Os01g44260.1 sbi|Sb03g028880.1 sit|Si005186m zma|GRMZM2G013726_P01 bdi|BRADI2G44480.1 obr|OB01G33170.1
OG8_12611: ogl|ORGLA01G0194000.1 osa|LOC_Os01g45200.1 sbi|Sb03g029100.1 sit|Si001854m zma|GRMZM2G029547_P01 oin|BGIOSGA001144-PA bdi|BRADI2G44800.1 obr|OB01G33380.1
OG8_12612: ogl|ORGLA01G0194700.1 oin|BGIOSGA004085-PA osa|LOC_Os01g45350.1 sit|Si004162m sbi|Sb03g029210.1 zma|GRMZM2G048010_P01 bdi|BRADI2G44880.1 obr|OB01G33450.1
OG8_12613: ogl|ORGLA01G0194800.1 osa|LOC_Os01g45360.1 oin|BGIOSGA001141-PA zma|GRMZM2G047961_P01 sbi|Sb03g029220.1 sit|Si001331m bdi|BRADI2G44890.1 obr|OB01G33460.1
OG8_12614: ogl|ORGLA01G0194900.1 osa|LOC_Os01g45370.1 oin|BGIOSGA001140-PA zma|GRMZM2G063729_P01 sit|Si001649m sbi|Sb03g029230.1 bdi|BRADI2G44900.1 obr|OB01G33470.1
OG8_12615: ogl|ORGLA01G0195500.1 osa|LOC_Os01g45450.1 oin|BGIOSGA004092-PA sbi|Sb03g029270.1 zma|GRMZM2G063672_P01 sit|Si001133m bdi|BRADI2G44936.1 obr|OB01G33520.1
OG8_12617: ogl|ORGLA01G0196000.1 osa|LOC_Os01g45530.1 oin|BGIOSGA001132-PA zma|GRMZM2G098305_P01 sbi|Sb03g029310.1 sit|Si002818m bdi|BRADI2G44970.1 obr|OB01G33580.1
OG8_12618: ogl|ORGLA01G0196200.1 osa|LOC_Os01g45570.1 oin|BGIOSGA001131-PA sit|Si002823m zma|GRMZM2G126239_P01 sbi|Sb03g029330.1 bdi|BRADI2G45000.1 obr|OB01G33620.1
OG8_12619: ogl|ORGLA01G0196500.1 osa|LOC_Os01g45640.1 oin|BGIOSGA004098-PA sit|Si003328m zma|GRMZM2G067583_P01 sbi|Sb03g029370.1 bdi|BRADI2G45030.1 obr|OB01G33640.1
OG8_12620: ogl|ORGLA01G0197900.1 osa|LOC_Os01g45860.1 oin|BGIOSGA001121-PA sbi|Sb03g029470.1 sit|Si001293m zma|GRMZM2G001426_P01 bdi|BRADI2G45117.1 obr|OB01G33730.1
OG8_12621: ogl|ORGLA01G0198300.1 osa|LOC_Os01g45900.1 oin|BGIOSGA004103-PA sit|Si001571m sbi|Sb03g029480.1 zma|GRMZM5G827365_P01 bdi|BRADI2G45130.1 obr|OB01G33750.1
OG8_12623: ogl|ORGLA01G0199700.1 osa|LOC_Os01g46070.1 oin|BGIOSGA004108-PA zma|GRMZM2G466833_P01 sbi|Sb03g029570.1 sit|Si002110m bdi|BRADI2G45200.1 obr|OB01G33860.1
OG8_12624: ogl|ORGLA01G0201400.1 osa|LOC_Os01g46270.1 oin|BGIOSGA004122-PA zma|GRMZM2G349407_P01 sbi|Sb03g029660.1 sit|Si004512m bdi|BRADI2G45290.1 obr|OB01G33960.1
OG8_12625: ogl|ORGLA01G0201600.1 oin|BGIOSGA004123-PA osa|LOC_Os01g46290.1 zma|GRMZM2G321290_P01 sit|Si001566m sbi|Sb03g029680.1 bdi|BRADI2G45300.1 obr|OB01G33970.1
OG8_12626: ogl|ORGLA01G0201700.1 osa|LOC_Os01g46340.1 oin|BGIOSGA004124-PA sit|Si000690m zma|GRMZM2G047255_P01 sbi|Sb03g029690.1 bdi|BRADI2G45310.1 obr|OB01G33990.1
OG8_12627: ogl|ORGLA01G0201800.1 osa|LOC_Os01g46350.1 oin|BGIOSGA001110-PA sit|Si001780m sbi|Sb03g029700.1 zma|GRMZM2G047298_P01 bdi|BRADI2G45320.1 obr|OB01G34000.1
OG8_12628: ogl|ORGLA01G0202100.1 oin|BGIOSGA004126-PA osa|LOC_Os01g46390.1 sit|Si004432m zma|GRMZM2G004362_P01 sbi|Sb03g029730.1 bdi|BRADI2G45340.1 obr|OB01G34040.1
OG8_12629: ogl|ORGLA01G0202200.1 osa|LOC_Os01g46400.1 oin|BGIOSGA001108-PA sit|Si001692m sbi|Sb03g029740.1 zma|GRMZM2G004183_P01 bdi|BRADI2G45350.1 obr|OB01G34050.1
OG8_12630: ogl|ORGLA01G0202300.1 osa|LOC_Os01g46410.1 oin|BGIOSGA001107-PA sbi|Sb03g029760.1 sit|Si003890m zma|GRMZM2G305439_P01 bdi|BRADI2G45360.1 obr|OB01G34060.1
OG8_12631: ogl|ORGLA01G0202400.1 osa|LOC_Os01g46430.1 sbi|Sb03g029770.1 zma|GRMZM2G022311_P01 sit|Si001150m oin|BGIOSGA004127-PA bdi|BRADI2G45370.1 obr|OB01G34070.1
OG8_12632: ogl|ORGLA01G0203400.1 osa|LOC_Os01g46590.1 oin|BGIOSGA001101-PA sit|Si001954m sbi|Sb03g029800.1 zma|GRMZM2G033671_P02 bdi|BRADI2G45400.1 obr|OB01G34120.1
OG8_12633: ogl|ORGLA01G0204300.1 osa|LOC_Os01g46720.1 oin|BGIOSGA004137-PA sit|Si000637m sbi|Sb03g029870.1 zma|GRMZM2G150952_P01 bdi|BRADI2G45450.1 obr|OB01G34270.1
OG8_12635: ogl|ORGLA01G0204900.1 osa|LOC_Os01g46800.1 oin|BGIOSGA001093-PA zma|GRMZM2G411766_P01 sbi|Sb03g029920.1 sit|Si002203m bdi|BRADI2G45480.1 obr|OB0086G10030.1
OG8_12636: ogl|ORGLA01G0206400.1 osa|LOC_Os01g47050.1 oin|BGIOSGA004144-PA sit|Si005187m sbi|Sb03g030090.1 zma|GRMZM2G382632_P01 bdi|BRADI2G45600.1 obr|OB01G34550.1
OG8_12637: ogl|ORGLA01G0206600.1 osa|LOC_Os01g47070.1 oin|BGIOSGA004810-PA zma|GRMZM2G453805_P01 sbi|Sb03g030100.1 sit|Si002419m bdi|BRADI2G45610.1 obr|OB01G34560.1
OG8_12638: ogl|ORGLA01G0207200.1 oin|BGIOSGA004148-PA osa|LOC_Os01g47190.1 sbi|Sb03g030210.1 zma|GRMZM2G098973_P01 sit|Si002421m bdi|BRADI2G45670.1 obr|OB01G34620.1
OG8_12639: ogl|ORGLA01G0208200.1 oin|BGIOSGA001078-PA osa|LOC_Os01g47350.1 sit|Si002133m sbi|Sb04g003790.1 zma|GRMZM2G060156_P01 bdi|BRADI2G45757.1 obr|OB01G34700.1
OG8_12640: ogl|ORGLA01G0209400.1 osa|LOC_Os01g47470.1 oin|BGIOSGA001072-PA zma|GRMZM2G031400_P01 sit|Si001192m sbi|Sb03g030400.1 bdi|BRADI2G45850.1 obr|OB01G34820.1
OG8_12641: ogl|ORGLA01G0210100.1 osa|LOC_Os01g47560.1 oin|BGIOSGA001069-PA zma|GRMZM2G151763_P01 sit|Si001816m sbi|Sb03g030480.1 bdi|BRADI2G45900.1 obr|OB01G34880.1
OG8_12642: ogl|ORGLA01G0210300.1 osa|LOC_Os01g47600.1 oin|BGIOSGA004165-PA sit|Si003021m zma|GRMZM2G024247_P01 sbi|Sb03g030540.1 bdi|BRADI2G45927.1 obr|OB01G34910.1
OG8_12643: ogl|ORGLA01G0210800.1 osa|LOC_Os01g47650.1 sit|Si000263m zma|GRMZM2G369047_P01 sbi|Sb03g030590.1 oin|BGIOSGA004169-PA bdi|BRADI2G45987.1 obr|OB01G34960.1
OG8_12644: ogl|ORGLA01G0211200.1 osa|LOC_Os01g47690.1 oin|BGIOSGA001060-PA sbi|Sb03g030620.1 zma|GRMZM5G816356_P02 sit|Si002444m bdi|BRADI2G46040.1 obr|OB01G34980.1
OG8_12645: ogl|ORGLA01G0211500.1 osa|LOC_Os01g47730.1 oin|BGIOSGA004171-PA zma|GRMZM2G023436_P02 sit|Si002848m sbi|Sb03g030650.1 bdi|BRADI2G46060.1 obr|OB01G35020.1
OG8_12646: ogl|ORGLA01G0211900.1 osa|LOC_Os01g47770.1 oin|BGIOSGA004172-PA sbi|Sb01g029360.1 zma|GRMZM2G098857_P01 sit|Si011893m bdi|BRADI5G07310.1 obr|OB01G35070.1
OG8_12647: ogl|ORGLA01G0214200.1 osa|LOC_Os01g48310.1 oin|BGIOSGA001036-PA sit|Si004189m sbi|Sb03g030870.1 zma|GRMZM2G027856_P01 bdi|BRADI2G46312.1 obr|OB01G35350.1
OG8_12648: ogl|ORGLA01G0215200.1 osa|LOC_Os01g48420.1 oin|BGIOSGA001032-PA sit|Si003163m sbi|Sb03g030950.1 zma|GRMZM2G055936_P01 bdi|BRADI2G46380.2 obr|OB01G35430.1
OG8_12649: ogl|ORGLA01G0215600.1 oin|BGIOSGA001029-PA osa|LOC_Os01g48446.1 sit|Si001850m zma|GRMZM2G163843_P01 sbi|Sb03g030997.1 bdi|BRADI2G46430.1 obr|OB01G35490.1
OG8_12650: ogl|ORGLA01G0215700.1 osa|LOC_Os01g48500.1 oin|BGIOSGA004191-PA sbi|Sb03g031010.1 zma|GRMZM2G122584_P01 sit|Si001938m bdi|BRADI2G46450.1 obr|OB01G35510.1
OG8_12651: ogl|ORGLA01G0217000.1 osa|LOC_Os01g48700.1 oin|BGIOSGA001024-PA sit|Si003799m sbi|Sb03g031130.1 zma|GRMZM2G462623_P01 bdi|BRADI2G46527.1 obr|OB01G35630.1
OG8_12652: ogl|ORGLA01G0217300.1 osa|LOC_Os01g48800.1 sit|Si001774m zma|GRMZM2G366520_P01 sbi|Sb03g031210.1 oin|BGIOSGA004206-PA bdi|BRADI2G46600.1 obr|OB01G35720.1
OG8_12653: ogl|ORGLA01G0217400.1 osa|LOC_Os01g48810.1 oin|BGIOSGA004207-PA zma|GRMZM2G022052_P01 sit|Si002942m sbi|Sb03g031220.1 bdi|BRADI2G46610.1 obr|OB01G35740.1
OG8_12654: ogl|ORGLA01G0217800.1 osa|LOC_Os01g48850.1 oin|BGIOSGA001020-PA sit|Si001920m zma|GRMZM2G077401_P01 sbi|Sb03g031230.1 bdi|BRADI2G46630.1 obr|OB01G35770.1
OG8_12655: ogl|ORGLA01G0219900.1 osa|LOC_Os01g49160.1 oin|BGIOSGA004221-PA sit|Si002350m zma|GRMZM2G006352_P01 sbi|Sb03g031430.1 bdi|BRADI2G46770.1 obr|OB01G36020.1
OG8_12656: ogl|ORGLA01G0220000.1 osa|LOC_Os01g49180.1 sit|Si000039m oin|BGIOSGA001008-PA zma|GRMZM2G427067_P01 sbi|Sb03g031460.1 bdi|BRADI2G46780.1 obr|OB01G36030.1
OG8_12657: ogl|ORGLA01G0221300.1 osa|LOC_Os01g49330.1 oin|BGIOSGA004233-PA sit|Si001981m sbi|Sb03g031530.1 zma|GRMZM2G019437_P01 bdi|BRADI2G46860.1 obr|OB01G36130.1
OG8_12658: ogl|ORGLA01G0221400.1 osa|LOC_Os01g49340.1 oin|BGIOSGA001005-PA sit|Si002080m sbi|Sb03g031540.1 zma|GRMZM2G019738_P02 bdi|BRADI2G46880.2 obr|OB01G36140.1
OG8_12659: ogl|ORGLA01G0221700.1 osa|LOC_Os01g49360.1 oin|BGIOSGA001003-PA zma|AC198206.5_FGP001 sit|Si016721m sbi|Sb04g011130.1 bdi|BRADI1G26360.1 obr|OB01G26370.1
OG8_12660: ogl|ORGLA01G0222800.1 osa|LOC_Os01g49490.1 oin|BGIOSGA000996-PA sit|Si003253m zma|GRMZM2G090719_P01 sbi|Sb03g031620.1 bdi|BRADI2G46970.1 obr|OB01G36250.1
OG8_12661: ogl|ORGLA01G0224100.1 osa|LOC_Os01g49690.1 oin|BGIOSGA004246-PA sbi|Sb03g031760.1 zma|GRMZM2G055905_P01 sit|Si002371m bdi|BRADI2G47100.3 obr|OB01G36430.1
OG8_12662: ogl|ORGLA01G0224400.1 osa|LOC_Os01g49720.1 oin|BGIOSGA000987-PA sit|Si002748m sbi|Sb03g031790.1 zma|GRMZM2G146913_P01 bdi|BRADI2G47110.1 obr|OB01G36460.1
OG8_12663: ogl|ORGLA01G0224500.1 osa|LOC_Os01g49740.1 oin|BGIOSGA004247-PA zma|GRMZM2G146878_P01 sit|Si000605m sbi|Sb03g031810.1 bdi|BRADI2G47130.1 obr|OB01G36470.1
OG8_12664: ogl|ORGLA01G0225100.1 osa|LOC_Os01g49810.1 oin|BGIOSGA004249-PA sit|Si004495m sbi|Sb03g031840.1 zma|GRMZM2G487776_P01 bdi|BRADI2G47160.1 obr|OB01G36500.1
OG8_12665: ogl|ORGLA01G0228200.1 oin|BGIOSGA000961-PA osa|LOC_Os01g50310.1 sit|Si002705m zma|GRMZM5G835704_P01 sbi|Sb03g032070.1 bdi|BRADI2G47440.1 obr|OB01G36790.1
OG8_12666: ogl|ORGLA01G0228900.1 osa|LOC_Os01g50440.1 oin|BGIOSGA004270-PA sit|Si003201m sbi|Sb03g032160.1 zma|GRMZM2G057283_P01 bdi|BRADI2G47520.1 obr|OB01G36890.1
OG8_12667: ogl|ORGLA01G0230000.1 oin|BGIOSGA000952-PA osa|LOC_Os01g50720.1 sit|Si005548m sbi|Sb03g032260.1 zma|GRMZM2G003406_P01 bdi|BRADI2G47590.1 obr|OB01G37060.1
OG8_12668: ogl|ORGLA01G0230700.1 osa|LOC_Os01g50820.1 oin|BGIOSGA004285-PA sbi|Sb03g032310.1 sit|Si004444m zma|GRMZM2G455124_P01 bdi|BRADI2G47640.1 obr|OB01G37110.1
OG8_12669: ogl|ORGLA01G0231200.1 oin|BGIOSGA004288-PA sit|Si000453m zma|GRMZM2G333833_P01 osa|LOC_Os01g50860.1 sbi|Sb03g032360.1 bdi|BRADI2G47670.1 obr|OB01G37140.1
OG8_12670: ogl|ORGLA01G0232100.1 oin|BGIOSGA004292-PA osa|LOC_Os01g50940.1 sbi|Sb03g032420.1 zma|GRMZM2G159937_P01 sit|Si004795m bdi|BRADI2G47730.1 obr|OB01G37210.1
OG8_12671: ogl|ORGLA01G0233900.1 osa|LOC_Os01g51190.1 oin|BGIOSGA004302-PA zma|GRMZM2G027023_P03 sbi|Sb03g032550.1 sit|Si002297m bdi|BRADI2G47840.1 obr|OB01G37350.1
OG8_12672: ogl|ORGLA01G0234100.1 osa|LOC_Os01g51210.1 oin|BGIOSGA000938-PA sit|Si002573m sbi|Sb03g032570.1 zma|GRMZM2G008726_P01 bdi|BRADI2G47860.1 obr|OB01G37370.1
OG8_12673: ogl|ORGLA01G0234200.1 osa|LOC_Os01g51220.1 oin|BGIOSGA004304-PA sit|Si023320m zma|GRMZM2G439457_P02 sbi|Sb10g004090.1 bdi|BRADI4G19670.1 obr|OB01G37380.1
OG8_12674: ogl|ORGLA01G0234300.1 osa|LOC_Os01g51230.1 oin|BGIOSGA000937-PA sit|Si001543m sbi|Sb03g032580.1 zma|GRMZM2G008764_P01 bdi|BRADI2G47867.1 obr|OB01G37390.1
OG8_12675: ogl|ORGLA01G0234600.1 oin|BGIOSGA004306-PA osa|LOC_Os01g51260.1 sit|Si002319m sbi|Sb03g032600.1 zma|GRMZM2G088783_P01 bdi|BRADI2G47887.1 obr|OB01G37410.1
OG8_12676: ogl|ORGLA01G0235300.1 osa|LOC_Os01g51320.1 oin|BGIOSGA000934-PA zma|GRMZM2G035994_P01 sbi|Sb03g032650.1 sit|Si005192m bdi|BRADI2G47960.1 obr|OB01G37470.1
OG8_12677: ogl|ORGLA01G0235800.1 oin|BGIOSGA004312-PA osa|LOC_Os01g51400.1 sit|Si000586m zma|GRMZM2G144923_P01 sbi|Sb03g032680.1 bdi|BRADI2G48000.1 obr|OB01G37530.1
OG8_12678: ogl|ORGLA01G0236300.1 oin|BGIOSGA004316-PA osa|LOC_Os01g51430.1 sit|Si002730m sbi|Sb03g032700.1 zma|GRMZM2G077293_P01 bdi|BRADI2G48020.1 obr|OB01G37560.1
OG8_12679: ogl|ORGLA01G0237200.1 osa|LOC_Os01g51540.1 oin|BGIOSGA000925-PA sit|Si002312m zma|GRMZM2G380088_P01 sbi|Sb03g032720.1 bdi|BRADI2G48040.1 obr|OB01G37580.1
OG8_12680: ogl|ORGLA01G0237800.1 osa|LOC_Os01g51610.1 oin|BGIOSGA004324-PA zma|GRMZM2G035701_P01 sit|Si004459m sbi|Sb03g032730.1 bdi|BRADI2G48057.1 obr|OB01G37620.1
OG8_12681: ogl|ORGLA01G0238400.1 osa|LOC_Os01g51690.1 oin|BGIOSGA000921-PA sbi|Sb03g032800.1 zma|GRMZM2G101405_P01 bdi|BRADI2G48090.1 sit|Si004464m obr|OB01G37710.1
OG8_12682: ogl|ORGLA01G0239000.1 osa|LOC_Os01g52170.1 sit|Si000977m oin|BGIOSGA004349-PA sbi|Sb06g001090.1 zma|GRMZM2G129208_P01 bdi|BRADI2G48367.1 obr|OB01G38030.1
OG8_12683: ogl|ORGLA01G0239200.1 osa|LOC_Os01g52190.1 oin|BGIOSGA000904-PA sbi|Sb03g033075.1 zma|GRMZM2G112205_P01 sit|Si004531m bdi|BRADI2G48400.1 obr|OB01G38070.1
OG8_12684: ogl|ORGLA01G0239500.1 oin|BGIOSGA000901-PA osa|LOC_Os01g52230.1 sbi|Sb03g033100.1 sit|Si004153m zma|GRMZM2G015908_P01 bdi|BRADI2G48420.1 obr|OB01G38100.1
OG8_12685: ogl|ORGLA01G0239800.1 osa|LOC_Os01g52260.1 oin|BGIOSGA004352-PA sit|Si002331m sbi|Sb03g033120.1 zma|GRMZM2G069203_P01 bdi|BRADI2G48430.1 obr|OB01G38140.1
OG8_12686: ogl|ORGLA01G0241600.1 osa|LOC_Os01g52540.1 oin|BGIOSGA004375-PA sit|Si005032m sbi|Sb03g033280.1 zma|GRMZM2G313737_P01 bdi|BRADI2G48597.1 obr|OB01G38320.1
OG8_12687: ogl|ORGLA01G0242000.1 osa|LOC_Os01g52570.1 oin|BGIOSGA004377-PA zma|GRMZM2G175444_P01 sbi|Sb03g033310.1 sit|Si004329m bdi|BRADI2G48630.1 obr|OB01G38360.1
OG8_12688: ogl|ORGLA01G0242700.1 osa|LOC_Os01g52660.1 oin|BGIOSGA000893-PA sit|Si002717m sbi|Sb03g033370.1 zma|GRMZM2G079883_P01 bdi|BRADI2G48680.1 obr|OB01G38440.1
OG8_12689: ogl|ORGLA01G0244900.1 oin|BGIOSGA004400-PA osa|LOC_Os01g53160.1 sbi|Sb03g033720.1 sit|Si002190m zma|GRMZM2G023285_P01 bdi|BRADI2G48970.1 obr|OB01G38780.1
OG8_12690: ogl|ORGLA01G0245000.1 oin|BGIOSGA004401-PA osa|LOC_Os01g53200.1 sit|Si003842m zma|GRMZM2G017193_P01 sbi|Sb03g033730.1 bdi|BRADI2G48980.1 obr|OB01G38810.1
OG8_12691: ogl|ORGLA01G0245700.1 osa|LOC_Os01g53260.1 oin|BGIOSGA004404-PA sit|Si002751m sbi|Sb03g033780.1 zma|GRMZM2G111354_P01 bdi|BRADI2G49020.1 obr|OB01G38850.1
OG8_12692: ogl|ORGLA01G0246900.1 osa|LOC_Os01g53430.1 oin|BGIOSGA000864-PA sbi|Sb03g033870.1 sit|Si001313m zma|GRMZM2G036409_P01 bdi|BRADI2G49090.1 obr|OB01G38960.1
OG8_12693: ogl|ORGLA01G0247900.1 oin|BGIOSGA000850-PA osa|LOC_Os01g53910.1 sit|Si002081m zma|GRMZM5G818186_P01 sbi|Sb03g034190.1 bdi|BRADI2G49440.1 obr|OB01G39370.1
OG8_12694: ogl|ORGLA01G0248200.1 osa|LOC_Os01g53940.1 oin|BGIOSGA000848-PA sit|Si004656m sbi|Sb03g034240.1 zma|GRMZM2G700839_P01 bdi|BRADI2G49467.1 obr|OB01G39400.1
OG8_12695: ogl|ORGLA01G0249200.1 osa|LOC_Os01g54050.1 sbi|Sb03g034300.1 zma|GRMZM2G039246_P01 sit|Si003230m oin|BGIOSGA004442-PA bdi|BRADI2G49560.1 obr|OB01G39480.1
OG8_12696: ogl|ORGLA01G0249500.1 osa|LOC_Os01g54090.1 oin|BGIOSGA004445-PA sit|Si001839m sbi|Sb03g034320.1 zma|GRMZM2G026746_P01 bdi|BRADI2G49580.1 obr|OB01G39500.1
OG8_12697: ogl|ORGLA01G0249800.1 osa|LOC_Os01g54119.1 oin|BGIOSGA000843-PA sbi|Sb03g034350.1 sit|Si000500m zma|GRMZM2G055219_P01 bdi|BRADI2G49600.1 obr|OB01G39520.1
OG8_12698: ogl|ORGLA01G0250200.1 oin|BGIOSGA000840-PA osa|LOC_Os01g54210.1 sit|Si001735m sbi|Sb03g034360.1 zma|GRMZM2G044576_P01 bdi|BRADI2G49620.1 obr|OB01G39550.1
OG8_12699: ogl|ORGLA01G0250700.1 osa|LOC_Os01g54300.1 oin|BGIOSGA000837-PA zma|GRMZM2G140201_P01 sbi|Sb03g034420.1 sit|Si001340m bdi|BRADI2G49680.1 obr|OB01G39580.1
OG8_12700: ogl|ORGLA01G0251000.1 osa|LOC_Os01g54340.1 oin|BGIOSGA004450-PA sbi|Sb03g034430.1 sit|Si002224m zma|GRMZM2G069694_P01 bdi|BRADI2G49690.1 obr|OB01G39590.1
OG8_12701: ogl|ORGLA01G0251600.1 osa|LOC_Os01g54400.1 sit|Si002727m sbi|Sb03g034490.1 zma|GRMZM2G314520_P01 oin|BGIOSGA000834-PA bdi|BRADI2G49740.1 obr|OB01G39640.1
OG8_12702: ogl|ORGLA01G0252000.1 osa|LOC_Os01g54430.1 oin|BGIOSGA000832-PA sit|Si002770m zma|GRMZM2G010762_P01 sbi|Sb03g034530.1 bdi|BRADI2G49767.1 obr|OB01G39660.1
OG8_12703: ogl|ORGLA01G0252100.1 osa|LOC_Os01g54440.1 oin|BGIOSGA000831-PA sbi|Sb03g034540.1 zma|GRMZM2G010804_P01 sit|Si001890m bdi|BRADI2G49774.1 obr|OB01G39680.1
OG8_12704: ogl|ORGLA01G0253000.1 osa|LOC_Os01g54530.1 oin|BGIOSGA004457-PA sit|Si001350m sbi|Sb03g034610.1 zma|GRMZM2G043464_P01 bdi|BRADI2G49840.1 obr|OB01G39770.1
OG8_12705: ogl|ORGLA01G0254400.1 osa|LOC_Os01g55070.1 oin|BGIOSGA000807-PA zma|GRMZM2G352234_P01 sit|Si003835m sbi|Sb03g034905.1 bdi|BRADI2G50160.1 obr|OB01G40230.1
OG8_12707: ogl|ORGLA01G0254900.1 osa|LOC_Os01g55150.1 oin|BGIOSGA004481-PA sbi|Sb03g034950.1 sit|Si002546m zma|GRMZM2G027976_P01 bdi|BRADI2G50220.1 obr|OB01G40300.1
OG8_12708: ogl|ORGLA01G0255600.1 oin|BGIOSGA004485-PA osa|LOC_Os01g55240.1 sit|Si001893m zma|GRMZM2G022679_P01 sbi|Sb03g035000.1 bdi|BRADI2G50280.1 obr|OB01G40350.1
OG8_12709: ogl|ORGLA01G0255900.1 oin|BGIOSGA000799-PA osa|LOC_Os01g55270.1 sbi|Sb03g035020.1 sit|Si002884m zma|GRMZM2G324886_P01 bdi|BRADI2G50300.1 obr|OB01G40380.1
OG8_12710: ogl|ORGLA01G0256800.1 oin|BGIOSGA004488-PA osa|LOC_Os01g55410.1 sit|Si000578m sbi|Sb03g035120.1 zma|GRMZM2G162290_P01 bdi|BRADI2G50410.1 obr|OB01G40500.1
OG8_12711: ogl|ORGLA01G0257400.1 osa|LOC_Os01g55520.1 oin|BGIOSGA004494-PA sit|Si001004m zma|GRMZM5G840538_P01 sbi|Sb03g035210.1 bdi|BRADI2G50490.1 obr|OB01G40610.1
OG8_12712: ogl|ORGLA01G0257500.1 oin|BGIOSGA000784-PA osa|LOC_Os01g55530.1 sit|Si016204m zma|GRMZM2G132403_P01 sbi|Sb04g019230.1 bdi|BRADI2G50590.1 obr|OB01G40620.1
OG8_12713: ogl|ORGLA01G0257800.1 osa|LOC_Os01g55560.1 zma|GRMZM2G002858_P03 oin|BGIOSGA000781-PA sbi|Sb03g035230.1 sit|Si004199m bdi|BRADI2G50520.1 obr|OB01G40660.1
OG8_12714: ogl|ORGLA01G0258200.1 osa|LOC_Os01g55600.1 oin|BGIOSGA000779-PA sit|Si000846m zma|GRMZM2G158807_P01 sbi|Sb03g035260.1 bdi|BRADI2G50570.1 obr|OB01G40700.1
OG8_12715: ogl|ORGLA01G0258300.1 osa|LOC_Os01g55610.1 oin|BGIOSGA000778-PA zma|GRMZM2G035790_P02 sit|Si000771m sbi|Sb03g035270.1 bdi|BRADI2G50580.1 obr|OB01G40720.1
OG8_12716: ogl|ORGLA01G0261600.1 osa|LOC_Os01g56030.1 oin|BGIOSGA000756-PA sit|Si004028m zma|GRMZM2G156377_P01 sbi|Sb03g035590.1 bdi|BRADI2G50920.1 obr|OB01G41040.1
OG8_12717: ogl|ORGLA01G0261800.1 osa|LOC_Os01g56050.1 oin|BGIOSGA000755-PA sbi|Sb03g035610.1 sit|Si003794m zma|GRMZM2G027016_P01 bdi|BRADI2G50927.1 obr|OB01G41050.1
OG8_12718: ogl|ORGLA01G0262100.1 osa|LOC_Os01g56090.1 oin|BGIOSGA004513-PA sit|Si018579m zma|GRMZM2G032350_P02 sbi|Sb04g035690.1 bdi|BRADI3G53900.1 obr|OB01G41090.1
OG8_12720: ogl|ORGLA01G0262900.1 osa|LOC_Os01g56180.1 oin|BGIOSGA004520-PA sbi|Sb03g035690.1 zma|GRMZM2G139093_P02 sit|Si000983m bdi|BRADI2G51010.1 obr|OB01G41160.1
OG8_12721: ogl|ORGLA01G0263000.1 osa|LOC_Os01g56190.1 oin|BGIOSGA004521-PA sit|Si000095m sbi|Sb03g035700.1 zma|GRMZM2G468132_P01 bdi|BRADI2G51017.1 obr|OB01G41170.1
OG8_12723: ogl|ORGLA01G0264100.1 osa|LOC_Os01g56320.1 oin|BGIOSGA004526-PA sit|Si000275m sbi|Sb03g035770.1 zma|GRMZM2G052365_P01 bdi|BRADI2G51130.1 obr|OB01G41240.1
OG8_12724: ogl|ORGLA01G0265800.1 oin|BGIOSGA004532-PA osa|LOC_Os01g56560.1 sbi|Sb03g035980.1 sit|Si002648m zma|GRMZM2G111472_P01 bdi|BRADI2G51350.1 obr|OB01G41480.1
OG8_12725: ogl|ORGLA01G0269600.1 osa|LOC_Os01g56940.1 sbi|Sb03g036255.1 zma|GRMZM2G096920_P01 sit|Si000350m oin|BGIOSGA004555-PA bdi|BRADI2G51637.1 obr|OB01G41820.1
OG8_12727: ogl|ORGLA01G0274400.1 oin|BGIOSGA000677-PA osa|LOC_Os01g57730.1 sit|Si002089m zma|GRMZM2G321839_P02 sbi|Sb03g036760.1 bdi|BRADI2G52077.1 obr|OB01G42340.1
OG8_12728: ogl|ORGLA01G0275400.1 oin|BGIOSGA000672-PA osa|LOC_Os01g57900.1 zma|GRMZM2G386261_P01 sbi|Sb03g036830.1 sit|Si004159m bdi|BRADI2G52170.1 obr|OB01G42430.1
OG8_12729: ogl|ORGLA01G0275700.1 oin|BGIOSGA000668-PA osa|LOC_Os01g57930.1 sit|Si002137m sbi|Sb03g036850.1 zma|GRMZM5G874840_P01 bdi|BRADI2G52187.1 obr|OB01G42450.1
OG8_12730: ogl|ORGLA01G0276300.1 osa|LOC_Os01g58130.1 oin|BGIOSGA000660-PA sbi|Sb03g036940.1 sit|Si004725m zma|AC233851.1_FGP010 bdi|BRADI2G52295.1 obr|OB01G42520.1
OG8_12731: ogl|ORGLA01G0276400.1 osa|LOC_Os01g58140.1 oin|BGIOSGA000659-PA zma|AC233851.1_FGP009 sbi|Sb03g036950.1 sit|Si004085m bdi|BRADI2G52300.1 obr|OB01G42530.1
OG8_12732: ogl|ORGLA01G0277700.1 osa|LOC_Os01g58380.1 oin|BGIOSGA004607-PA sbi|Sb03g037040.1 zma|GRMZM2G106250_P01 sit|Si002398m bdi|BRADI2G52350.1 obr|OB01G42680.1
OG8_12733: ogl|ORGLA01G0280300.1 oin|BGIOSGA000644-PA osa|LOC_Os01g58700.1 sbi|Sb03g037260.1 sit|Si002435m zma|GRMZM2G090971_P01 bdi|BRADI2G52560.1 obr|OB01G42930.1
OG8_12734: ogl|ORGLA01G0281200.1 osa|LOC_Os01g58860.1 oin|BGIOSGA000639-PA sbi|Sb03g037350.1 sit|Si003879m zma|GRMZM5G859099_P01 bdi|BRADI2G52640.1 obr|OB01G43060.1
OG8_12735: ogl|ORGLA01G0281500.1 osa|LOC_Os01g58910.1 oin|BGIOSGA000635-PA zma|GRMZM2G042364_P02 sit|Si001740m sbi|Sb03g037390.1 bdi|BRADI2G52680.1 obr|OB01G43090.1
OG8_12736: ogl|ORGLA01G0283800.1 osa|LOC_Os01g59490.1 oin|BGIOSGA004659-PA sit|Si001617m sbi|Sb03g037590.1 zma|GRMZM2G035709_P02 bdi|BRADI2G52900.1 obr|OB01G43380.1
OG8_12737: ogl|ORGLA01G0284000.1 osa|LOC_Os01g59510.1 oin|BGIOSGA000622-PA sit|Si000692m sbi|Sb03g037610.1 zma|GRMZM2G035820_P01 bdi|BRADI2G52920.1 obr|OB01G43400.1
OG8_12738: ogl|ORGLA01G0284900.1 osa|LOC_Os01g59630.1 oin|BGIOSGA000618-PA sit|Si001155m zma|GRMZM2G139691_P01 sbi|Sb03g037670.1 bdi|BRADI2G53000.1 obr|OB01G43530.1
OG8_12739: ogl|ORGLA01G0286800.1 osa|LOC_Os01g59860.1 oin|BGIOSGA004681-PA sit|Si000838m sbi|Sb03g037800.1 zma|GRMZM5G885529_P01 bdi|BRADI2G53107.1 obr|OB01G43700.1
OG8_12740: ogl|ORGLA01G0286900.1 osa|LOC_Os01g59870.1 oin|BGIOSGA004682-PA sit|Si003013m sbi|Sb03g037810.1 zma|GRMZM2G379035_P01 bdi|BRADI2G53120.1 obr|OB01G43710.1
OG8_12741: ogl|ORGLA01G0287200.1 osa|LOC_Os01g59890.1 oin|BGIOSGA004683-PA zma|GRMZM2G456114_P01 sit|Si004548m sbi|Sb03g037820.1 bdi|BRADI2G53140.1 obr|OB01G43730.1
OG8_12742: ogl|ORGLA01G0287300.1 oin|BGIOSGA000605-PA osa|LOC_Os01g59900.1 sit|Si002201m sbi|Sb03g037840.1 zma|GRMZM2G155321_P01 bdi|BRADI2G53150.1 obr|OB01G43740.1
OG8_12743: ogl|ORGLA01G0287500.1 oin|BGIOSGA000604-PA osa|LOC_Os01g59920.1 sit|Si001828m sbi|Sb03g037860.1 zma|GRMZM2G133359_P01 bdi|BRADI2G53170.1 obr|OB01G43760.1
OG8_12744: ogl|ORGLA01G0287600.1 osa|LOC_Os01g59930.1 oin|BGIOSGA000603-PA sit|Si002501m sbi|Sb03g037870.1 zma|GRMZM2G133213_P01 obr|OB01G43770.1 bdi|BRADI2G53180.1
OG8_12745: ogl|ORGLA01G0287700.1 osa|LOC_Os01g59950.1 oin|BGIOSGA000602-PA sbi|Sb03g037880.1 zma|GRMZM2G379128_P01 sit|Si002852m obr|OB01G43780.1 bdi|BRADI2G53190.1
OG8_12746: ogl|ORGLA01G0288300.1 oin|BGIOSGA004685-PA osa|LOC_Os01g60010.1 sbi|Sb03g037920.1 sit|Si001059m zma|GRMZM2G069078_P01 bdi|BRADI2G53250.1 obr|OB01G43820.1
OG8_12747: ogl|ORGLA01G0288400.1 osa|LOC_Os01g60020.1 oin|BGIOSGA000598-PA sit|Si002386m sbi|Sb03g037940.1 zma|GRMZM2G068973_P01 bdi|BRADI2G53260.1 obr|OB01G43840.1
OG8_12748: ogl|ORGLA01G0291200.1 osa|LOC_Os01g60420.1 oin|BGIOSGA004699-PA sit|Si001429m sbi|Sb03g038130.1 zma|AC218972.3_FGP002 bdi|BRADI2G53440.1 obr|OB01G44100.1
OG8_12749: ogl|ORGLA01G0291300.1 osa|LOC_Os01g60430.1 oin|BGIOSGA004700-PA sbi|Sb03g038140.1 zma|GRMZM2G399433_P01 sit|Si000643m bdi|BRADI2G53450.1 obr|OB01G44110.1
OG8_12750: ogl|ORGLA01G0291900.1 osa|LOC_Os01g60540.1 oin|BGIOSGA004704-PA sbi|Sb03g038190.1 sit|Si003782m zma|GRMZM2G029282_P01 bdi|BRADI2G53500.1 obr|OB01G44150.1
OG8_12751: ogl|ORGLA01G0292000.1 osa|LOC_Os01g60600.1 oin|BGIOSGA000583-PA zma|GRMZM2G158328_P01 sit|Si002121m sbi|Sb03g038200.1 bdi|BRADI2G53510.1 obr|OB01G44160.1
OG8_12752: ogl|ORGLA01G0292200.1 oin|BGIOSGA004705-PA osa|LOC_Os01g60640.1 sbi|Sb03g038210.1 sit|Si002401m zma|GRMZM2G059562_P01 bdi|BRADI2G53520.1 obr|OB01G44170.1
OG8_12753: ogl|ORGLA01G0293300.1 osa|LOC_Os01g60770.1 oin|BGIOSGA004707-PA zma|GRMZM2G339122_P01 sbi|Sb03g038290.1 sit|Si002127m bdi|BRADI2G53580.1 obr|OB01G44250.1
OG8_12754: ogl|ORGLA01G0293500.1 osa|LOC_Os01g60800.1 oin|BGIOSGA004710-PA sit|Si004247m sbi|Sb03g038300.1 zma|GRMZM2G140822_P01 bdi|BRADI2G53600.1 obr|OB01G44290.1
OG8_12755: ogl|ORGLA01G0293800.1 osa|LOC_Os01g60830.1 oin|BGIOSGA004711-PA sit|Si003146m sbi|Sb03g038330.1 zma|GRMZM2G027478_P02 bdi|BRADI2G53620.1 obr|OB01G44310.1
OG8_12756: ogl|ORGLA01G0293900.1 osa|LOC_Os01g60850.1 oin|BGIOSGA000572-PA sit|Si001515m sbi|Sb03g038340.1 zma|GRMZM2G330153_P01 bdi|BRADI2G53630.1 obr|OB01G44320.1
OG8_12757: ogl|ORGLA01G0294900.1 osa|LOC_Os01g60960.1 oin|BGIOSGA004719-PA sit|Si004575m zma|GRMZM2G092517_P01 sbi|Sb03g038410.1 bdi|BRADI2G53690.1 obr|OB01G44400.1
OG8_12758: ogl|ORGLA01G0295200.1 osa|LOC_Os01g61030.1 oin|BGIOSGA000567-PA sit|Si000684m zma|GRMZM2G118363_P01 sbi|Sb03g038450.1 bdi|BRADI2G53720.1 obr|OB01G44440.1
OG8_12759: ogl|ORGLA01G0295400.1 osa|LOC_Os01g61060.1 oin|BGIOSGA004720-PA sbi|Sb03g038490.1 sit|Si001039m zma|GRMZM2G011541_P01 bdi|BRADI2G53740.1 obr|OB01G44480.1
OG8_12760: ogl|ORGLA01G0296100.1 osa|LOC_Os01g61170.1 oin|BGIOSGA000561-PA zma|GRMZM2G432662_P01 sit|Si002827m sbi|Sb03g038560.1 bdi|BRADI2G53810.1 obr|OB01G44560.1
OG8_12761: ogl|ORGLA01G0296600.1 oin|BGIOSGA004729-PA osa|LOC_Os01g61240.1 sbi|Sb03g038650.1 zma|GRMZM2G011233_P01 sit|Si004499m bdi|BRADI2G53860.1 obr|OB01G44610.1
OG8_12762: ogl|ORGLA01G0297300.1 osa|LOC_Os01g61830.1 zma|GRMZM2G032258_P01 sit|Si001455m sbi|Sb03g039020.1 oin|BGIOSGA004750-PA bdi|BRADI2G54220.1 obr|OB01G45080.1
OG8_12763: ogl|ORGLA01G0298800.1 osa|LOC_Os01g61400.1 oin|BGIOSGA000555-PA sit|Si000934m sbi|Sb03g038740.1 zma|GRMZM2G099045_P01 bdi|BRADI2G53960.1 obr|OB01G44710.1
OG8_12764: ogl|ORGLA01G0299200.1 oin|BGIOSGA000553-PA osa|LOC_Os01g61440.1 sit|Si001739m zma|GRMZM2G105283_P01 sbi|Sb03g038780.1 bdi|BRADI2G54000.1 obr|OB01G44760.1
OG8_12765: ogl|ORGLA01G0299400.1 oin|BGIOSGA004735-PA osa|LOC_Os01g61460.1 sbi|Sb03g038800.1 sit|Si003800m zma|GRMZM2G043095_P01 bdi|BRADI2G54010.1 obr|OB01G44780.1
OG8_12766: ogl|ORGLA01G0299700.1 oin|BGIOSGA004737-PA osa|LOC_Os01g61500.1 sbi|Sb03g038830.1 zma|GRMZM2G014720_P01 sit|Si004099m bdi|BRADI2G54040.1 obr|OB01G44810.1
OG8_12767: ogl|ORGLA01G0300100.1 osa|LOC_Os01g61560.1 oin|BGIOSGA000549-PA sit|Si002310m sbi|Sb03g038850.1 zma|GRMZM2G046293_P01 bdi|BRADI2G54047.1 obr|OB01G44860.1
OG8_12768: ogl|ORGLA01G0300300.1 osa|LOC_Os01g61580.1 oin|BGIOSGA000548-PA zma|GRMZM5G897342_P02 sbi|Sb03g038860.1 sit|Si002650m bdi|BRADI2G54067.1 obr|OB01G44880.1
OG8_12769: ogl|ORGLA01G0300700.1 oin|BGIOSGA004743-PA osa|LOC_Os01g61630.1 sit|Si000595m sbi|Sb03g038900.1 zma|GRMZM2G475743_P01 bdi|BRADI2G54110.1 obr|OB01G44930.1
OG8_12770: ogl|ORGLA01G0302800.1 osa|LOC_Os01g61980.1 oin|BGIOSGA004757-PA sit|Si001900m sbi|Sb03g039130.1 zma|GRMZM2G124016_P01 bdi|BRADI2G54330.1 obr|OB01G45240.1
OG8_12771: ogl|ORGLA01G0303100.1 osa|LOC_Os01g62000.1 oin|BGIOSGA004758-PA sit|Si004466m zma|GRMZM2G126077_P01 sbi|Sb03g039150.1 bdi|BRADI2G54350.1 obr|OB01G45260.1
OG8_12773: ogl|ORGLA01G0305000.1 oin|BGIOSGA004770-PA osa|LOC_Os01g62220.1 sit|Si004235m sbi|Sb03g039300.1 zma|GRMZM2G006763_P01 bdi|BRADI2G54530.1 obr|OB01G45400.1
OG8_12774: ogl|ORGLA01G0305200.1 osa|LOC_Os01g62244.1 oin|BGIOSGA000519-PA sit|Si003125m sbi|Sb03g039320.1 zma|GRMZM2G085600_P02 bdi|BRADI2G54550.1 obr|OB01G45430.1
OG8_12775: ogl|ORGLA01G0305500.1 osa|LOC_Os01g62300.1 oin|BGIOSGA000517-PA sit|Si001056m zma|GRMZM2G018189_P01 sbi|Sb03g039370.1 bdi|BRADI2G54580.1 obr|OB01G45450.1
OG8_12776: ogl|ORGLA01G0306600.1 oin|BGIOSGA004775-PA osa|LOC_Os01g62420.1 sit|Si002630m zma|GRMZM2G146206_P04 sbi|Sb03g039480.1 bdi|BRADI2G54650.1 obr|OB01G45580.1
OG8_12778: ogl|ORGLA01G0308500.1 osa|LOC_Os01g62620.1 sbi|Sb03g039580.1 oin|BGIOSGA000501-PA zma|GRMZM2G064853_P01 sit|Si002510m bdi|BRADI2G54770.1 obr|OB01G45730.1
OG8_12779: ogl|ORGLA01G0308700.1 oin|BGIOSGA000500-PA osa|LOC_Os01g62630.1 sit|Si001479m zma|GRMZM2G339736_P01 sbi|Sb03g039590.1 bdi|BRADI2G54780.1 obr|OB01G45750.1
OG8_12780: ogl|ORGLA01G0309600.1 osa|LOC_Os01g62760.1 oin|BGIOSGA004789-PA zma|GRMZM2G059453_P01 sbi|Sb03g039630.1 sit|Si001708m bdi|BRADI2G54810.1 obr|OB01G45820.1
OG8_12781: ogl|ORGLA01G0310400.1 osa|LOC_Os01g62850.1 oin|BGIOSGA000495-PA zma|GRMZM2G119273_P01 sbi|Sb03g039750.1 sit|Si004642m bdi|BRADI2G54880.1 obr|OB01G45910.1
OG8_12783: ogl|ORGLA01G0311000.1 osa|LOC_Os01g62910.1 zma|GRMZM2G380195_P06 sit|Si001102m sbi|Sb03g039830.1 oin|BGIOSGA000493-PA bdi|BRADI2G54927.1 obr|OB01G45970.1
OG8_12784: ogl|ORGLA01G0311100.1 osa|LOC_Os01g62920.1 oin|BGIOSGA000492-PA sbi|Sb03g039840.1 zma|GRMZM2G154641_P01 sit|Si000753m bdi|BRADI2G54940.1 obr|OB01G45990.1
OG8_12785: ogl|ORGLA01G0311800.1 osa|LOC_Os01g63010.1 oin|BGIOSGA000487-PA sit|Si003192m zma|GRMZM2G045278_P01 sbi|Sb03g039910.1 bdi|BRADI2G55000.1 obr|OB01G46070.1
OG8_12786: ogl|ORGLA01G0312000.1 osa|LOC_Os01g63060.1 oin|BGIOSGA004805-PA sbi|Sb03g039930.1 zma|GRMZM2G169293_P01 sit|Si002249m bdi|BRADI2G55020.1 obr|OB01G46100.1
OG8_12787: ogl|ORGLA01G0312200.1 osa|LOC_Os01g63160.1 oin|BGIOSGA000485-PA sit|Si001686m sbi|Sb03g039950.1 zma|GRMZM2G169316_P01 bdi|BRADI2G55040.1 obr|OB01G46120.1
OG8_12788: ogl|ORGLA01G0312600.1 oin|BGIOSGA004812-PA osa|LOC_Os01g63210.1 sit|Si002837m sbi|Sb03g039990.1 zma|GRMZM2G169329_P01 bdi|BRADI2G55070.1 obr|OB01G46160.1
OG8_12789: ogl|ORGLA01G0313000.1 osa|LOC_Os01g63250.1 oin|BGIOSGA000479-PA zma|GRMZM5G897988_P01 sbi|Sb03g040040.1 sit|Si002183m bdi|BRADI2G55100.1 obr|OB01G46200.1
OG8_12790: ogl|ORGLA01G0313500.1 osa|LOC_Os01g63310.1 sit|Si000611m oin|BGIOSGA000476-PA sbi|Sb03g040110.1 zma|GRMZM2G440785_P01 bdi|BRADI2G55160.1 obr|OB01G46260.1
OG8_12791: ogl|ORGLA01G0313900.1 osa|LOC_Os01g63410.1 oin|BGIOSGA000474-PA sbi|Sb03g040140.1 sit|Si002619m zma|GRMZM2G031057_P01 bdi|BRADI2G55200.1 obr|OB01G46290.1
OG8_12792: ogl|ORGLA01G0314800.1 osa|LOC_Os01g63510.1 oin|BGIOSGA000469-PA sit|Si002900m zma|GRMZM2G116063_P01 sbi|Sb03g040210.1 bdi|BRADI2G55270.1 obr|OB01G46390.1
OG8_12793: ogl|ORGLA01G0315700.1 osa|LOC_Os01g63780.1 oin|BGIOSGA000465-PA sit|Si000473m sbi|Sb03g040330.1 zma|GRMZM2G061043_P01 bdi|BRADI2G55350.1 obr|OB01G46510.1
OG8_12794: ogl|ORGLA01G0316200.1 osa|LOC_Os01g63830.1 oin|BGIOSGA000462-PA sbi|Sb03g040360.1 zma|GRMZM2G146437_P01 sit|Si002470m bdi|BRADI2G55407.1 obr|OB01G46560.1
OG8_12795: ogl|ORGLA01G0316400.1 osa|LOC_Os01g63854.1 oin|BGIOSGA000460-PA sit|Si001363m sbi|Sb03g040380.1 zma|GRMZM2G154958_P01 bdi|BRADI2G55430.1 obr|OB01G46580.1
OG8_12796: ogl|ORGLA01G0318600.1 osa|LOC_Os01g64110.1 oin|BGIOSGA004841-PA sbi|Sb03g040600.1 sit|Si002396m zma|GRMZM5G837822_P01 bdi|BRADI2G55630.1 obr|OB01G46810.1
OG8_12797: ogl|ORGLA01G0319500.1 osa|LOC_Os01g64250.1 oin|BGIOSGA004844-PA zma|GRMZM2G141647_P01 sbi|Sb03g040660.1 sit|Si001718m bdi|BRADI2G55720.1 obr|OB01G46870.1
OG8_12798: ogl|ORGLA01G0319600.1 osa|LOC_Os01g64256.1 oin|BGIOSGA000447-PA sbi|Sb03g040670.1 zma|GRMZM2G169398_P01 sit|Si003746m bdi|BRADI2G55730.1 obr|OB01G46880.1
OG8_12799: ogl|ORGLA01G0319800.1 osa|LOC_Os01g64270.1 oin|BGIOSGA004845-PA sit|Si003030m sbi|Sb03g040690.1 zma|GRMZM2G169405_P01 bdi|BRADI2G55750.1 obr|OB01G46900.1
OG8_12801: ogl|ORGLA01G0321000.1 oin|BGIOSGA004856-PA osa|LOC_Os01g64440.1 sit|Si003840m sbi|Sb03g040780.1 zma|GRMZM2G074229_P01 bdi|BRADI2G55886.1 obr|OB01G47000.1
OG8_12802: ogl|ORGLA01G0321100.1 osa|LOC_Os01g64450.1 oin|BGIOSGA000441-PA sbi|Sb03g040790.1 zma|GRMZM2G074236_P01 sit|Si003950m bdi|BRADI2G55910.1 obr|OB01G47010.1
OG8_12803: ogl|ORGLA01G0321600.1 osa|LOC_Os01g64520.1 oin|BGIOSGA000438-PA sit|Si002358m zma|GRMZM2G164141_P01 sbi|Sb03g040810.1 bdi|BRADI2G55950.1 obr|OB01G47060.1
OG8_12804: ogl|ORGLA01G0322200.1 osa|LOC_Os01g64590.1 oin|BGIOSGA000434-PA sit|Si002230m sbi|Sb03g040860.1 zma|GRMZM2G135703_P01 bdi|BRADI2G55980.1 obr|OB01G47120.1
OG8_12806: ogl|ORGLA01G0323400.1 osa|LOC_Os01g64720.1 oin|BGIOSGA004869-PA sit|Si001989m sbi|Sb03g040960.1 zma|GRMZM5G893764_P07 bdi|BRADI2G56090.3 obr|OB01G47260.1
OG8_12807: ogl|ORGLA01G0323800.1 osa|LOC_Os01g64750.1 sbi|Sb03g040980.1 zma|GRMZM2G149617_P01 oin|BGIOSGA004871-PA sit|Si001497m bdi|BRADI2G56102.1 obr|OB01G47280.1
OG8_12808: ogl|ORGLA01G0324800.1 osa|LOC_Os01g64870.1 sit|Si004639m sbi|Sb03g041060.1 zma|GRMZM2G141185_P02 oin|BGIOSGA000425-PA bdi|BRADI2G56190.1 obr|OB01G47330.1
OG8_12809: ogl|ORGLA01G0325100.1 osa|LOC_Os01g64900.1 oin|BGIOSGA000423-PA sit|Si000089m sbi|Sb03g041087.1 zma|GRMZM2G087619_P01 bdi|BRADI2G56230.1 obr|OB01G47350.1
OG8_12810: ogl|ORGLA01G0325300.1 osa|LOC_Os01g64920.1 sit|Si002208m sbi|Sb07g004300.1 zma|GRMZM2G075101_P02 oin|BGIOSGA000421-PA bdi|BRADI2G56240.1 obr|OB01G47370.1
OG8_12811: ogl|ORGLA01G0325400.1 osa|LOC_Os01g64930.1 sit|Si005450m zma|GRMZM2G075023_P02 oin|BGIOSGA004880-PA sbi|Sb03g041090.1 bdi|BRADI2G56250.1 obr|OB01G47380.1
OG8_12812: ogl|ORGLA01G0325500.1 osa|LOC_Os01g64960.1 oin|BGIOSGA004881-PA sbi|Sb03g041100.1 zma|GRMZM2G077333_P01 sit|Si002574m bdi|BRADI2G56260.1 obr|OB01G47390.1
OG8_12813: ogl|ORGLA01G0329200.1 osa|LOC_Os01g65420.1 oin|BGIOSGA000403-PA zma|GRMZM2G150859_P01 sit|Si002300m sbi|Sb03g041420.1 bdi|BRADI2G56570.1 obr|OB01G47720.1
OG8_12814: ogl|ORGLA01G0329700.1 osa|LOC_Os01g65480.1 oin|BGIOSGA004908-PA sit|Si001806m sbi|Sb03g041460.1 zma|GRMZM2G049373_P01 bdi|BRADI2G56620.1 obr|OB01G47820.1
OG8_12815: ogl|ORGLA01G0329800.1 osa|LOC_Os01g65490.1 oin|BGIOSGA000401-PA sit|Si003949m zma|GRMZM2G049464_P01 sbi|Sb03g041470.1 bdi|BRADI2G56630.1 obr|OB01G47830.1
OG8_12816: ogl|ORGLA01G0330000.1 oin|BGIOSGA000400-PA osa|LOC_Os01g65510.1 sit|Si002043m sbi|Sb03g041500.1 zma|GRMZM2G110057_P01 bdi|BRADI2G56650.1 obr|OB01G47860.1
OG8_12817: ogl|ORGLA01G0330100.1 oin|BGIOSGA000399-PA osa|LOC_Os01g65520.1 sit|Si000711m sbi|Sb03g041510.1 zma|GRMZM2G005483_P01 bdi|BRADI2G56660.1 obr|OB01G47870.1
OG8_12818: ogl|ORGLA01G0332000.1 oin|BGIOSGA000391-PA osa|LOC_Os01g65730.1 sit|Si001278m sbi|Sb03g041640.1 zma|GRMZM2G092759_P03 bdi|BRADI2G56792.1 obr|OB01G48060.1
OG8_12819: ogl|ORGLA01G0332200.1 osa|LOC_Os01g65740.1 oin|BGIOSGA004919-PA sit|Si004241m sbi|Sb03g041650.1 zma|GRMZM2G480551_P01 bdi|BRADI2G56800.1 obr|OB01G48070.1
OG8_12820: ogl|ORGLA01G0332400.1 oin|BGIOSGA000390-PA osa|LOC_Os01g65790.1 zma|GRMZM2G167637_P01 sbi|Sb03g041680.1 sit|Si005458m bdi|BRADI2G56820.1 obr|OB01G48090.1
OG8_12821: ogl|ORGLA01G0332800.1 osa|LOC_Os01g65840.1 oin|BGIOSGA000386-PA sit|Si000904m sbi|Sb03g041710.1 zma|GRMZM2G126664_P01 bdi|BRADI2G56860.1 obr|OB01G48130.1
OG8_12822: ogl|ORGLA01G0333100.1 osa|LOC_Os01g65880.1 oin|BGIOSGA004923-PA sit|Si002578m zma|GRMZM2G039365_P06 sbi|Sb03g041740.1 bdi|BRADI2G56890.1 obr|OB01G48160.1
OG8_12823: ogl|ORGLA01G0333200.1 osa|LOC_Os01g65890.1 oin|BGIOSGA004924-PA sit|Si000668m sbi|Sb03g041750.1 zma|GRMZM2G138161_P01 bdi|BRADI2G56900.1 obr|OB01G48170.1
OG8_12824: ogl|ORGLA01G0333900.1 osa|LOC_Os01g65992.1 oin|BGIOSGA004929-PA sbi|Sb03g041810.1 sit|Si004954m zma|GRMZM2G316214_P01 bdi|BRADI2G56950.1 obr|OB01G48230.1
OG8_12825: ogl|ORGLA01G0334300.1 osa|LOC_Os01g66030.1 oin|BGIOSGA000377-PA sit|Si002929m zma|GRMZM2G110153_P01 sbi|Sb03g041860.1 bdi|BRADI2G57000.1 obr|OB01G48280.1
OG8_12826: ogl|ORGLA01G0334900.1 oin|BGIOSGA000374-PA osa|LOC_Os01g66120.1 sbi|Sb03g041920.1 sit|Si002413m zma|GRMZM2G014653_P01 bdi|BRADI2G57100.1 obr|OB01G48340.1
OG8_12827: ogl|ORGLA01G0335400.1 osa|LOC_Os01g66160.1 oin|BGIOSGA004935-PA sit|Si004352m zma|AC196637.2_FGP002 sbi|Sb03g041980.1 bdi|BRADI2G57140.1 obr|OB01G48390.1
OG8_12828: ogl|ORGLA01G0337300.1 osa|LOC_Os01g66379.1 oin|BGIOSGA000362-PA sit|Si004737m zma|GRMZM2G081077_P02 sbi|Sb03g042170.1 bdi|BRADI2G57270.1 obr|OB01G48570.1
OG8_12829: ogl|ORGLA01G0340000.1 osa|LOC_Os01g66710.1 oin|BGIOSGA004962-PA sbi|Sb03g042350.1 zma|GRMZM2G026855_P01 sit|Si005178m bdi|BRADI2G57427.1 obr|OB01G48820.1
OG8_12830: ogl|ORGLA01G0341700.1 osa|LOC_Os01g66940.1 sit|Si002240m sbi|Sb03g042460.1 zma|GRMZM2G086845_P01 oin|BGIOSGA000339-PA bdi|BRADI2G57500.1 obr|OB01G48910.1
OG8_12831: ogl|ORGLA01G0341800.1 osa|LOC_Os01g66960.1 oin|BGIOSGA004970-PA sbi|Sb03g042470.1 sit|Si003190m zma|GRMZM2G109429_P02 bdi|BRADI2G57510.1 obr|OB01G48920.1
OG8_12832: ogl|ORGLA01G0342200.1 osa|LOC_Os01g67000.1 oin|BGIOSGA000334-PA zma|GRMZM2G017077_P01 sit|Si001668m sbi|Sb03g042550.1 bdi|BRADI2G56880.1 obr|OB01G48960.1
OG8_12833: ogl|ORGLA01G0347100.1 osa|LOC_Os01g67560.1 oin|BGIOSGA000312-PA zma|GRMZM2G091435_P01 sit|Si003138m sbi|Sb03g042940.1 bdi|BRADI2G57880.1 obr|OB01G49520.1
OG8_12834: ogl|ORGLA01G0347200.1 osa|LOC_Os01g67570.1 oin|BGIOSGA000311-PA sit|Si000600m sbi|Sb03g042950.1 zma|GRMZM2G091419_P01 bdi|BRADI2G57887.1 obr|OB01G49540.1
OG8_12835: ogl|ORGLA01G0348400.1 osa|LOC_Os01g67740.1 oin|BGIOSGA000306-PA sbi|Sb03g043060.1 sit|Si000101m zma|GRMZM2G006452_P01 bdi|BRADI2G57967.1 obr|OB01G49640.1
OG8_12836: ogl|ORGLA01G0349100.1 osa|LOC_Os01g67830.1 oin|BGIOSGA000302-PA sit|Si004140m sbi|Sb03g043110.1 zma|GRMZM2G177244_P01 bdi|BRADI2G58030.1 obr|OB01G49710.1
OG8_12837: ogl|ORGLA01G0349300.1 osa|LOC_Os01g67850.1 oin|BGIOSGA005008-PA sbi|Sb03g043120.1 sit|Si002700m zma|GRMZM2G058450_P01 bdi|BRADI2G58040.1 obr|OB01G49720.1
OG8_12838: ogl|ORGLA01G0349500.1 osa|LOC_Os01g67870.1 oin|BGIOSGA000299-PA sit|Si001058m sbi|Sb03g043150.1 zma|GRMZM2G061419_P01 bdi|BRADI2G58060.1 obr|OB01G49740.1
OG8_12839: ogl|ORGLA01G0350100.1 osa|LOC_Os01g67960.1 sbi|Sb03g043190.1 sit|Si000708m zma|GRMZM2G088828_P01 oin|BGIOSGA005010-PA bdi|BRADI2G58140.1 obr|OB01G49810.1
OG8_12840: ogl|ORGLA01G0350400.1 oin|BGIOSGA005013-PA osa|LOC_Os01g68000.1 zma|GRMZM2G085113_P01 sbi|Sb03g043230.1 sit|Si004206m bdi|BRADI2G58100.1 obr|OB01G49840.1
OG8_12841: ogl|ORGLA01G0350600.1 osa|LOC_Os01g68020.1 sit|Si002070m sbi|Sb03g043250.1 zma|GRMZM2G004161_P01 oin|BGIOSGA005014-PA bdi|BRADI2G58152.1 obr|OB01G49860.1
OG8_12843: ogl|ORGLA01G0351400.1 osa|LOC_Os01g68090.1 oin|BGIOSGA000288-PA sbi|Sb03g043330.1 zma|GRMZM2G357926_P01 bdi|BRADI2G58240.1 obr|OB01G49960.1 sit|Si000640m
OG8_12844: ogl|ORGLA01G0351500.1 osa|LOC_Os01g68104.1 sbi|Sb10g027913.1 sit|Si002175m zma|GRMZM2G082538_P02 oin|BGIOSGA005017-PA bdi|BRADI2G58250.1 obr|OB01G49980.1
OG8_12845: ogl|ORGLA01G0351800.1 osa|LOC_Os01g68140.1 oin|BGIOSGA000286-PA sit|Si002327m zma|GRMZM2G366142_P01 sbi|Sb03g043380.1 bdi|BRADI2G58290.1 obr|OB01G50020.1
OG8_12846: ogl|ORGLA01G0354400.1 osa|LOC_Os01g68490.1 oin|BGIOSGA000273-PA sit|Si005164m sbi|Sb03g043550.1 zma|AC214534.3_FGP010 bdi|BRADI2G58450.1 obr|OB01G50210.1
OG8_12847: ogl|ORGLA01G0355500.1 osa|LOC_Os01g68598.1 oin|BGIOSGA005039-PA sit|Si003351m sbi|Sb03g043620.1 zma|GRMZM2G170975_P01 bdi|BRADI2G58540.1 obr|OB01G50320.1
OG8_12848: ogl|ORGLA01G0355600.1 oin|BGIOSGA000267-PA osa|LOC_Os01g68610.1 sit|Si000780m sbi|Sb03g043630.1 zma|GRMZM2G115152_P01 bdi|BRADI2G58550.1 obr|OB01G50330.1
OG8_12849: ogl|ORGLA01G0355700.1 osa|LOC_Os01g68620.1 oin|BGIOSGA005040-PA zma|GRMZM2G068688_P02 sbi|Sb03g043640.1 sit|Si004739m bdi|BRADI2G58560.1 obr|OB01G50340.1
OG8_12850: ogl|ORGLA01G0357800.1 osa|LOC_Os01g68830.1 oin|BGIOSGA005054-PA sit|Si000912m sbi|Sb03g043790.1 zma|GRMZM2G149837_P01 bdi|BRADI2G58750.1 obr|OB01G50570.1
OG8_12851: ogl|ORGLA01G0358500.1 osa|LOC_Os01g68930.1 oin|BGIOSGA000245-PA sit|Si002465m sbi|Sb03g043860.1 zma|GRMZM2G145390_P01 bdi|BRADI2G58820.1 obr|OB01G50630.1
OG8_12852: ogl|ORGLA01G0359000.1 osa|LOC_Os01g68970.1 oin|BGIOSGA000242-PA sit|Si001035m zma|GRMZM2G032447_P01 sbi|Sb03g043880.1 bdi|BRADI2G58840.1 obr|OB01G50680.1
OG8_12853: ogl|ORGLA01G0359400.1 oin|BGIOSGA005060-PA osa|LOC_Os01g69040.1 sit|Si002187m sbi|Sb03g043910.1 zma|GRMZM2G359505_P01 bdi|BRADI2G58870.1 obr|OB01G50750.1
OG8_12854: ogl|ORGLA01G0359700.1 osa|LOC_Os01g69070.1 oin|BGIOSGA000238-PA sit|Si001955m sbi|Sb03g043960.1 zma|GRMZM2G025742_P01 bdi|BRADI2G58917.1 obr|OB01G50780.1
OG8_12855: ogl|ORGLA01G0360000.1 osa|LOC_Os01g69100.1 oin|BGIOSGA005063-PA sbi|Sb03g043990.1 zma|GRMZM2G180372_P01 sit|Si012579m bdi|BRADI2G58950.1 obr|OB01G50810.1
OG8_12857: ogl|ORGLA01G0360700.1 osa|LOC_Os01g69200.1 oin|BGIOSGA005069-PA sit|Si003892m zma|GRMZM2G180324_P01 sbi|Sb03g044060.1 bdi|BRADI2G59027.1 obr|OB01G50900.1
OG8_12858: ogl|ORGLA01G0360900.1 osa|LOC_Os01g69220.1 oin|BGIOSGA005071-PA sbi|Sb03g044100.1 sit|Si001454m zma|GRMZM2G158496_P01 bdi|BRADI2G59047.1 obr|OB01G50960.1
OG8_12859: ogl|ORGLA01G0361100.1 osa|LOC_Os01g69240.1 oin|BGIOSGA000232-PA zma|GRMZM2G003493_P01 sbi|Sb03g044120.1 sit|Si004143m bdi|BRADI2G59070.1 obr|OB01G50980.1
OG8_12860: ogl|ORGLA01G0361200.1 osa|LOC_Os01g69250.1 oin|BGIOSGA005073-PA sit|Si002958m sbi|Sb03g044130.1 zma|GRMZM2G105531_P01 bdi|BRADI2G59080.1 obr|OB01G50990.1
OG8_12863: ogl|ORGLA01G0367700.1 osa|LOC_Os01g70790.1 oin|BGIOSGA000176-PA bdi|BRADI2G59920.1 obr|OB01G52040.1 zma|GRMZM2G423917_P01 sbi|Sb03g045000.1 sit|Si004144m
OG8_12864: ogl|ORGLA01G0368000.1 osa|LOC_Os01g70820.1 oin|BGIOSGA005120-PA sit|Si002456m sbi|Sb03g045040.1 zma|GRMZM2G126386_P01 bdi|BRADI2G59950.1 obr|OB01G52070.1
OG8_12865: ogl|ORGLA01G0368300.1 osa|LOC_Os01g70850.1 oin|BGIOSGA000173-PA sit|Si002577m sbi|Sb03g045090.1 zma|GRMZM2G126367_P01 bdi|BRADI2G60000.1 obr|OB01G52090.1
OG8_12867: ogl|ORGLA01G0368600.1 oin|BGIOSGA000170-PA osa|LOC_Os01g70880.1 sit|Si004211m sbi|Sb03g045130.1 zma|GRMZM2G169884_P01 bdi|BRADI2G60030.1 obr|OB01G52130.1
OG8_12868: ogl|ORGLA01G0368700.1 osa|LOC_Os01g70890.1 oin|BGIOSGA000169-PA sit|Si004874m sbi|Sb03g045150.1 zma|GRMZM2G473152_P01 bdi|BRADI2G60050.1 obr|OB01G52140.1
OG8_12870: ogl|ORGLA01G0368900.1 oin|BGIOSGA000168-PA osa|LOC_Os01g70930.1 sit|Si001979m sbi|Sb03g045170.1 zma|GRMZM2G025870_P01 bdi|BRADI2G60070.1 obr|OB01G52170.1
OG8_12871: ogl|ORGLA01G0369500.1 osa|LOC_Os01g70990.1 oin|BGIOSGA005124-PA sbi|Sb03g045210.1 zma|GRMZM2G403680_P01 sit|Si004935m bdi|BRADI2G60130.1 obr|OB01G52240.1
OG8_12872: ogl|ORGLA01G0370400.1 oin|BGIOSGA000155-PA osa|LOC_Os01g71080.1 sit|Si001635m sbi|Sb03g045260.1 zma|GRMZM2G132509_P01 bdi|BRADI2G60190.1 obr|OB01G52380.1
OG8_12873: ogl|ORGLA01G0371500.1 osa|LOC_Os01g71220.1 oin|BGIOSGA000147-PA sit|Si001012m sbi|Sb03g045360.1 zma|GRMZM2G136830_P01 bdi|BRADI2G60310.1 obr|OB01G52520.1
OG8_12874: ogl|ORGLA01G0372400.1 osa|LOC_Os01g71300.1 sit|Si001977m zma|GRMZM2G046558_P02 sbi|Sb03g045400.1 oin|BGIOSGA005139-PA bdi|BRADI2G60400.1 obr|OB01G52600.1
OG8_12875: ogl|ORGLA01G0373300.1 osa|LOC_Os01g71410.1 oin|BGIOSGA005156-PA sbi|Sb08g019670.1 sit|Si022625m zma|GRMZM2G123107_P01 bdi|BRADI2G60542.1 obr|OB01G52670.1
OG8_12876: ogl|ORGLA01G0373400.1 osa|LOC_Os01g71420.1 oin|BGIOSGA000140-PA sit|Si001834m zma|GRMZM2G366607_P01 sbi|Sb03g045470.1 bdi|BRADI2G60548.1 obr|OB01G52680.1
OG8_12877: ogl|ORGLA01G0374900.1 oin|BGIOSGA000133-PA osa|LOC_Os01g71670.1 sbi|Sb03g045490.1 sit|Si004560m zma|GRMZM2G125032_P01 bdi|BRADI2G60490.1 obr|OB01G52700.1
OG8_12878: ogl|ORGLA01G0375900.1 osa|LOC_Os01g71780.1 oin|BGIOSGA005145-PA sit|Si003792m sbi|Sb03g045600.1 zma|GRMZM2G076034_P01 bdi|BRADI2G60607.1 obr|OB01G52780.1
OG8_12879: ogl|ORGLA01G0377000.1 osa|LOC_Os01g72000.1 sit|Si000573m sbi|Sb03g045700.1 zma|GRMZM2G037422_P01 oin|BGIOSGA000113-PA bdi|BRADI2G60700.1 obr|OB01G52940.1
OG8_12881: ogl|ORGLA01G0377400.1 oin|BGIOSGA000110-PA osa|LOC_Os01g72090.1 sit|Si002405m zma|GRMZM5G861678_P06 sbi|Sb03g045760.1 bdi|BRADI2G60670.1 obr|OB01G53020.1
OG8_12882: ogl|ORGLA01G0377500.1 osa|LOC_Os01g72100.1 oin|BGIOSGA000109-PA sbi|Sb03g045770.1 sit|Si005109m zma|GRMZM2G106945_P01 bdi|BRADI2G60660.1 obr|OB01G53030.1
OG8_12884: ogl|ORGLA01G0378100.1 oin|BGIOSGA031599-PA osa|LOC_Os01g72170.1 sit|Si002802m sbi|Sb03g045850.1 zma|GRMZM2G127789_P01 bdi|BRADI2G60760.1 obr|OB01G53090.1
OG8_12885: ogl|ORGLA01G0378200.1 osa|LOC_Os01g72190.1 oin|BGIOSGA005173-PA sit|Si001452m sbi|Sb03g045870.1 zma|GRMZM2G101080_P03 bdi|BRADI2G60780.1 obr|OB01G53100.1
OG8_12886: ogl|ORGLA01G0379100.1 oin|BGIOSGA000102-PA osa|LOC_Os01g72260.1 sit|Si005111m sbi|Sb03g045960.1 zma|GRMZM2G065245_P01 bdi|BRADI2G60920.1 obr|OB01G53180.1
OG8_12887: ogl|ORGLA01G0379800.1 osa|LOC_Os01g72330.1 oin|BGIOSGA005182-PA sbi|Sb03g046040.1 sit|Si002775m zma|GRMZM2G319187_P03 bdi|BRADI2G61000.1 obr|OB01G53250.1
OG8_12888: ogl|ORGLA01G0380900.1 osa|LOC_Os01g72480.1 oin|BGIOSGA005191-PA sit|Si002528m sbi|Sb03g046160.1 zma|GRMZM2G168707_P01 bdi|BRADI2G61110.1 obr|OB01G53380.1
OG8_12889: ogl|ORGLA01G0385100.1 osa|LOC_Os01g73120.1 oin|BGIOSGA000063-PA sit|Si001652m sbi|Sb03g046710.1 zma|GRMZM2G147709_P01 bdi|BRADI2G61527.1 obr|OB01G53990.1
OG8_12890: ogl|ORGLA01G0385400.1 osa|LOC_Os01g73150.1 oin|BGIOSGA000061-PA sit|Si000886m sbi|Sb03g046740.1 zma|GRMZM2G171478_P01 bdi|BRADI2G61550.1 obr|OB01G54020.1
OG8_12891: ogl|ORGLA01G0386700.1 osa|LOC_Os01g73270.1 oin|BGIOSGA005237-PA sit|Si003182m sbi|Sb03g046846.1 zma|GRMZM2G168544_P01 bdi|BRADI2G61650.1 obr|OB01G54160.1
OG8_12892: ogl|ORGLA01G0387900.1 osa|LOC_Os01g73460.1 oin|BGIOSGA005241-PA sit|Si001848m zma|GRMZM2G149587_P02 sbi|Sb03g046950.1 bdi|BRADI2G61717.1 obr|OB01G54220.1
OG8_12893: ogl|ORGLA01G0388300.1 osa|LOC_Os01g73500.1 oin|BGIOSGA000049-PA sbi|Sb03g047000.1 sit|Si037419m zma|GRMZM2G167758_P01 bdi|BRADI2G61767.1 obr|OB01G54250.1
OG8_12894: ogl|ORGLA01G0388400.1 osa|LOC_Os01g73514.1 oin|BGIOSGA000047-PA sbi|Sb01g031300.1 zma|GRMZM2G045090_P01 sit|Si039681m bdi|BRADI3G31390.1 obr|OB10G16640.1
OG8_12895: ogl|ORGLA01G0388800.1 osa|LOC_Os01g73560.1 oin|BGIOSGA000045-PA sit|Si001357m sbi|Sb03g047040.1 zma|GRMZM2G174196_P01 bdi|BRADI2G61810.1 obr|OB01G54300.1
OG8_12896: ogl|ORGLA01G0390900.1 osa|LOC_Os01g73880.1 oin|BGIOSGA005260-PA sit|Si002839m sbi|Sb03g047210.1 zma|GRMZM2G002616_P01 bdi|BRADI2G61950.2 obr|OB01G54500.1
OG8_12897: ogl|ORGLA01G0391800.1 osa|LOC_Os01g73990.1 oin|BGIOSGA005265-PA sit|Si003315m sbi|Sb03g047300.1 zma|GRMZM2G067601_P01 bdi|BRADI2G62010.1 obr|OB01G54600.1
OG8_12899: ogl|ORGLA01G0392800.1 osa|LOC_Os01g74146.1 oin|BGIOSGA005268-PA sbi|Sb03g047370.1 sit|Si001289m zma|GRMZM5G821639_P02 bdi|BRADI2G62140.1 obr|OB01G54750.1
OG8_12900: ogl|ORGLA01G0395000.1 osa|LOC_Os01g74450.1 zma|GRMZM2G168439_P01 sit|Si004276m sbi|Sb03g047470.1 oin|BGIOSGA000010-PA bdi|BRADI2G62520.1 obr|OB01G54950.1
OG8_12901: ogl|ORGLA01G0395300.1 osa|LOC_Os01g74480.1 oin|BGIOSGA000008-PA sit|Si027692m sbi|Sb01g012530.1 zma|GRMZM2G054852_P01 bdi|BRADI2G62587.1 obr|OB01G54990.1
OG8_12902: ogl|ORGLA02G0000600.1 osa|LOC_Os02g01110.1 oin|BGIOSGA007323-PA sbi|Sb08g022730.1 sit|Si021821m zma|GRMZM2G046065_P01 bdi|BRADI3G00290.1 obr|OB02G10130.1
OG8_12903: ogl|ORGLA02G0000800.1 osa|LOC_Os02g01140.1 oin|BGIOSGA007324-PA sit|Si017542m zma|GRMZM2G374475_P02 sbi|Sb04g000310.1 bdi|BRADI3G00310.1 obr|OB02G10170.1
OG8_12904: ogl|ORGLA02G0001400.1 osa|LOC_Os02g01200.1 zma|GRMZM2G431344_P01 sit|Si020089m oin|BGIOSGA007310-PA sbi|Sb04g000345.1 bdi|BRADI3G05040.1 obr|OB02G10230.1
OG8_12905: ogl|ORGLA02G0002400.1 osa|LOC_Os02g01300.1 oin|BGIOSGA007306-PA zma|GRMZM2G040311_P01 sit|Si020139m sbi|Sb04g000430.1 bdi|BRADI3G00620.1 obr|OB02G10320.1
OG8_12906: ogl|ORGLA02G0003300.1 osa|LOC_Os02g01365.1 oin|BGIOSGA007334-PA sit|Si019985m sbi|Sb04g000510.1 zma|GRMZM2G308106_P01 bdi|BRADI3G00720.1 obr|OB02G10390.1
OG8_12907: ogl|ORGLA02G0003500.1 oin|BGIOSGA007300-PA osa|LOC_Os02g01380.1 sbi|Sb04g000520.1 zma|GRMZM2G037128_P02 sit|Si033157m bdi|BRADI3G00697.1 obr|OB02G10400.1
OG8_12908: ogl|ORGLA02G0003900.1 oin|BGIOSGA007339-PA osa|LOC_Os02g01480.1 sit|Si018291m zma|GRMZM2G163247_P01 sbi|Sb04g000550.1 bdi|BRADI3G00804.1 obr|OB08G11530.1
OG8_12909: ogl|ORGLA02G0004200.1 osa|LOC_Os02g01510.1 oin|BGIOSGA007342-PA sit|Si019533m sbi|Sb04g000590.1 zma|GRMZM2G173192_P01 bdi|BRADI3G15560.1 obr|OB02G10460.1
OG8_12910: ogl|ORGLA02G0005100.1 osa|LOC_Os02g01720.1 oin|BGIOSGA007347-PA zma|GRMZM2G159142_P01 sbi|Sb04g000650.1 sit|Si017635m bdi|BRADI3G00960.1 obr|OB02G10550.1
OG8_12911: ogl|ORGLA02G0006800.1 osa|LOC_Os02g01930.1 oin|BGIOSGA007276-PA zma|GRMZM2G074987_P01 sbi|Sb04g000770.1 sit|Si019160m bdi|BRADI3G01050.1 obr|OB02G10620.1
OG8_12912: ogl|ORGLA02G0007000.1 osa|LOC_Os02g01960.1 oin|BGIOSGA007272-PA sit|Si016699m sbi|Sb04g000780.1 zma|GRMZM2G074957_P01 bdi|BRADI3G01080.1 obr|OB02G10640.1
OG8_12913: ogl|ORGLA02G0007600.1 oin|BGIOSGA007269-PA osa|LOC_Os02g02020.1 sit|Si020206m zma|GRMZM2G074805_P01 sbi|Sb04g000850.1 bdi|BRADI3G01116.1 obr|OB02G10690.1
OG8_12914: ogl|ORGLA02G0010000.1 osa|LOC_Os02g02370.1 oin|BGIOSGA007254-PA sit|Si017899m sbi|Sb04g001110.1 zma|GRMZM2G088189_P01 bdi|BRADI3G01377.1 obr|OB02G10930.1
OG8_12915: ogl|ORGLA02G0010100.1 osa|LOC_Os02g02380.1 oin|BGIOSGA007253-PA zma|GRMZM2G389155_P01 sit|Si020286m sbi|Sb04g001120.1 bdi|BRADI3G01440.1 obr|OB02G10940.1
OG8_12916: ogl|ORGLA02G0012200.1 osa|LOC_Os02g02570.1 oin|BGIOSGA007244-PA sbi|Sb04g001330.1 zma|GRMZM2G098420_P02 sit|Si017586m bdi|BRADI3G01650.1 obr|OB02G11150.1
OG8_12917: ogl|ORGLA02G0012500.1 oin|BGIOSGA007240-PA osa|LOC_Os02g02590.1 sbi|Sb01g029910.1 sit|Si035534m zma|GRMZM2G428579_P01 bdi|BRADI3G01680.1 obr|OB02G11170.1
OG8_12918: ogl|ORGLA02G0014100.1 osa|LOC_Os02g02810.1 zma|GRMZM2G074414_P01 oin|BGIOSGA007230-PA sit|Si018177m sbi|Sb04g001640.1 bdi|BRADI3G01887.1 obr|OB02G11390.1
OG8_12920: ogl|ORGLA02G0014500.1 oin|BGIOSGA007228-PA osa|LOC_Os02g02850.1 sbi|Sb04g001700.1 sit|Si017559m zma|AC233922.1_FGP005 bdi|BRADI3G01940.1 obr|OB02G11430.1
OG8_12921: ogl|ORGLA02G0017300.1 osa|LOC_Os02g03120.1 oin|BGIOSGA007420-PA sit|Si016909m zma|GRMZM2G141911_P01 sbi|Sb04g001960.1 bdi|BRADI4G33760.1 obr|OB02G11780.1
OG8_12922: ogl|ORGLA02G0018700.1 osa|LOC_Os02g03270.1 oin|BGIOSGA007428-PA sit|Si017546m zma|GRMZM2G029065_P01 sbi|Sb04g002140.1 bdi|BRADI3G02510.1 obr|OB02G11930.1
OG8_12923: ogl|ORGLA02G0021200.1 osa|LOC_Os02g03560.1 oin|BGIOSGA007445-PA sit|Si018415m sbi|Sb04g002320.1 zma|GRMZM2G019284_P01 bdi|BRADI3G02690.1 obr|OB02G12130.1
OG8_12924: ogl|ORGLA02G0021300.1 osa|LOC_Os02g03570.1 oin|BGIOSGA007446-PA sit|Si018487m zma|GRMZM2G324956_P01 sbi|Sb04g002330.1 bdi|BRADI3G02710.1 obr|OB02G12140.1
OG8_12926: ogl|ORGLA02G0022900.1 osa|LOC_Os02g03750.1 oin|BGIOSGA007193-PA zma|GRMZM5G831200_P01 sit|Si016953m sbi|Sb04g002530.1 bdi|BRADI3G02850.1 obr|OB02G12280.1
OG8_12927: ogl|ORGLA02G0023100.1 osa|LOC_Os02g03790.1 oin|BGIOSGA007462-PA sit|Si017626m zma|GRMZM2G009365_P01 sbi|Sb04g002550.1 bdi|BRADI3G02880.1 obr|OB02G12310.1
OG8_12928: ogl|ORGLA02G0023400.1 osa|LOC_Os02g03820.1 oin|BGIOSGA007463-PA zma|GRMZM2G016168_P01 sit|Si016795m sbi|Sb04g002650.1 bdi|BRADI3G02930.1 obr|OB02G12330.1
OG8_12929: ogl|ORGLA02G0024400.1 osa|LOC_Os02g03930.1 oin|BGIOSGA007186-PA sit|Si016291m sbi|Sb04g002660.1 zma|GRMZM2G154059_P01 bdi|BRADI3G02950.1 obr|OB02G12420.1
OG8_12930: ogl|ORGLA02G0026000.1 osa|LOC_Os02g04110.1 sbi|Sb04g002780.1 sit|Si017500m zma|GRMZM5G871910_P02 oin|BGIOSGA007473-PA bdi|BRADI3G03050.1 obr|OB02G12540.1
OG8_12931: ogl|ORGLA02G0026100.1 oin|BGIOSGA007474-PA osa|LOC_Os02g04120.1 sbi|Sb04g002790.1 sit|Si018301m zma|AC192244.3_FGP007 bdi|BRADI3G03060.1 obr|OB02G12550.1
OG8_12932: ogl|ORGLA02G0027100.1 osa|LOC_Os02g04240.1 oin|BGIOSGA007170-PA sbi|Sb04g002840.1 sit|Si016876m zma|GRMZM5G878541_P02 bdi|BRADI3G03112.1 obr|OB02G12650.1
OG8_12933: ogl|ORGLA02G0027800.1 osa|LOC_Os02g04340.1 oin|BGIOSGA007168-PA sit|Si016430m sbi|Sb04g002940.1 zma|GRMZM2G042278_P01 bdi|BRADI3G03170.1 obr|OB02G12720.1
OG8_12934: ogl|ORGLA02G0028500.1 osa|LOC_Os02g04430.1 oin|BGIOSGA007483-PA sit|Si016491m sbi|Sb04g002950.1 zma|GRMZM2G398559_P01 bdi|BRADI3G03200.1 obr|OB02G12730.1
OG8_12935: ogl|ORGLA02G0030200.1 osa|LOC_Os02g04640.1 oin|BGIOSGA007162-PA sit|Si017191m zma|GRMZM2G010920_P01 sbi|Sb04g003140.1 bdi|BRADI3G03538.2 obr|OB02G12880.1
OG8_12936: ogl|ORGLA02G0030300.1 osa|LOC_Os02g04650.1 oin|BGIOSGA007161-PA sit|Si018395m zma|GRMZM2G010944_P01 sbi|Sb04g003150.1 bdi|BRADI3G03532.1 obr|OB02G12890.1
OG8_12937: ogl|ORGLA02G0031600.1 osa|LOC_Os02g04780.1 oin|BGIOSGA007506-PA sbi|Sb02g039980.1 sit|Si036502m zma|GRMZM2G140293_P01 bdi|BRADI3G03450.1 obr|OB02G12990.1
OG8_12938: ogl|ORGLA02G0031800.1 osa|LOC_Os02g04800.1 oin|BGIOSGA007507-PA sit|Si018576m zma|GRMZM2G102912_P01 sbi|Sb04g003230.1 bdi|BRADI3G03420.1 obr|OB02G13000.1
OG8_12939: ogl|ORGLA02G0032200.1 osa|LOC_Os02g04860.1 oin|BGIOSGA007150-PA sbi|Sb04g003260.1 sit|Si017874m zma|GRMZM2G117459_P01 bdi|BRADI3G03627.1 obr|OB02G13030.1
OG8_12941: ogl|ORGLA02G0032700.1 osa|LOC_Os02g05060.1 oin|BGIOSGA007146-PA sit|Si019196m sbi|Sb04g003330.1 zma|AC196708.3_FGP006 bdi|BRADI3G03670.1 obr|OB02G13100.1
OG8_12942: ogl|ORGLA02G0035100.1 osa|LOC_Os02g05520.1 oin|BGIOSGA007540-PA sbi|Sb04g003530.1 sit|Si019324m zma|GRMZM2G067350_P01 bdi|BRADI3G03830.1 obr|OB02G13230.1
OG8_12943: ogl|ORGLA02G0036300.1 osa|LOC_Os02g05680.1 oin|BGIOSGA007548-PA sbi|Sb04g003640.1 sit|Si017620m zma|GRMZM2G166145_P01 bdi|BRADI3G04010.1 obr|OB02G13330.1
OG8_12944: ogl|ORGLA02G0036700.1 osa|LOC_Os02g05720.1 oin|BGIOSGA007552-PA zma|GRMZM2G004888_P01 sit|Si024607m sbi|Sb09g020050.1 bdi|BRADI5G02740.1 obr|OB02G13390.1
OG8_12945: ogl|ORGLA02G0037800.1 osa|LOC_Os02g05820.1 oin|BGIOSGA007557-PA sbi|Sb04g003695.1 sit|Si019613m zma|GRMZM2G467703_P03 bdi|BRADI3G04100.1 obr|OB02G13410.1
OG8_12946: ogl|ORGLA02G0038100.1 osa|LOC_Os02g05870.1 oin|BGIOSGA007123-PA sbi|Sb04g003740.1 sit|Si018076m zma|GRMZM2G153899_P03 bdi|BRADI3G04150.1 obr|OB02G13450.1
OG8_12947: ogl|ORGLA02G0038300.1 osa|LOC_Os02g05890.1 oin|BGIOSGA007121-PA sit|Si018570m sbi|Sb04g003770.1 zma|GRMZM2G153745_P01 bdi|BRADI3G04160.1 obr|OB02G13470.1
OG8_12948: ogl|ORGLA02G0041300.1 oin|BGIOSGA007095-PA osa|LOC_Os02g06380.1 sit|Si017772m zma|GRMZM2G085513_P01 sbi|Sb04g004070.1 bdi|BRADI3G04460.1 obr|OB02G13780.1
OG8_12949: ogl|ORGLA02G0041600.1 osa|LOC_Os02g06410.1 oin|BGIOSGA007572-PA sbi|Sb04g004100.1 zma|GRMZM5G897067_P01 sit|Si017238m bdi|BRADI3G04490.1 obr|OB02G13800.1
OG8_12950: ogl|ORGLA02G0041700.1 oin|BGIOSGA007573-PA osa|LOC_Os02g06430.1 sit|Si016527m sbi|Sb04g004110.1 zma|GRMZM2G111304_P02 bdi|BRADI3G04500.1 obr|OB02G13810.1
OG8_12951: ogl|ORGLA02G0042800.1 osa|LOC_Os02g06540.1 oin|BGIOSGA007581-PA sit|Si019330m zma|GRMZM2G420004_P01 sbi|Sb04g004210.1 bdi|BRADI3G04580.1 obr|OB02G13920.1
OG8_12952: ogl|ORGLA02G0043100.1 osa|LOC_Os02g06580.1 oin|BGIOSGA007583-PA sit|Si020033m sbi|Sb04g004240.1 zma|GRMZM2G111201_P01 bdi|BRADI3G04640.1 obr|OB02G13970.1
OG8_12953: ogl|ORGLA02G0043500.1 osa|LOC_Os02g06630.1 oin|BGIOSGA007083-PA zma|GRMZM2G419953_P01 sit|Si017675m sbi|Sb04g004250.1 bdi|BRADI3G04717.1 obr|OB02G14020.1
OG8_12954: ogl|ORGLA02G0047000.1 osa|LOC_Os02g07050.1 oin|BGIOSGA007068-PA sit|Si019685m sbi|Sb04g004500.1 zma|GRMZM2G087495_P01 bdi|BRADI3G05000.1 obr|OB02G14350.1
OG8_12955: ogl|ORGLA02G0047900.1 oin|BGIOSGA007620-PA osa|LOC_Os02g07190.1 sit|Si016202m sbi|Sb04g004580.1 zma|GRMZM2G322129_P01 bdi|BRADI3G05110.1 obr|OB02G14450.1
OG8_12956: ogl|ORGLA02G0048200.1 osa|LOC_Os02g07220.1 oin|BGIOSGA007062-PA sbi|Sb04g004620.1 zma|GRMZM2G041060_P01 sit|Si018361m bdi|BRADI3G05150.1 obr|OB02G14480.1
OG8_12957: ogl|ORGLA02G0048400.1 osa|LOC_Os02g07240.1 oin|BGIOSGA007061-PA zma|GRMZM2G005998_P03 sit|Si018534m sbi|Sb04g004650.1 bdi|BRADI3G05170.1 obr|OB02G14500.1
OG8_12958: ogl|ORGLA02G0048500.1 osa|LOC_Os02g07250.1 oin|BGIOSGA007060-PA sbi|Sb04g004670.1 zma|GRMZM2G128012_P01 sit|Si017436m bdi|BRADI3G05210.1 obr|OB02G14590.1
OG8_12959: ogl|ORGLA02G0049400.1 osa|LOC_Os02g07360.1 oin|BGIOSGA007626-PA sbi|Sb04g004710.1 zma|GRMZM2G007372_P01 sit|Si016833m bdi|BRADI3G05232.1 obr|OB02G14630.1
OG8_12960: ogl|ORGLA02G0051000.1 osa|LOC_Os02g07740.1 oin|BGIOSGA007640-PA sbi|Sb04g004900.1 sit|Si017486m zma|GRMZM2G082683_P01 bdi|BRADI3G05437.1 obr|OB02G14800.1
OG8_12961: ogl|ORGLA02G0051300.1 osa|LOC_Os02g07770.1 sit|Si017608m sbi|Sb04g004930.1 zma|GRMZM2G052544_P01 oin|BGIOSGA007048-PA bdi|BRADI3G05500.1 obr|OB02G14830.1
OG8_12962: ogl|ORGLA02G0053600.1 osa|LOC_Os02g08030.1 oin|BGIOSGA007035-PA sbi|Sb04g005170.1 sit|Si017840m zma|GRMZM2G119578_P01 bdi|BRADI3G05710.1 obr|OB02G15080.1
OG8_12963: ogl|ORGLA02G0054600.1 osa|LOC_Os02g08150.1 oin|BGIOSGA007657-PA sit|Si017487m sbi|Sb04g005250.1 zma|GRMZM2G148772_P01 bdi|BRADI3G05800.1 obr|OB02G15180.1
OG8_12964: ogl|ORGLA02G0055400.1 osa|LOC_Os02g08240.1 oin|BGIOSGA007661-PA sit|Si019743m zma|GRMZM2G062683_P01 sbi|Sb04g005337.1 bdi|BRADI3G05890.1 obr|OB02G15260.1
OG8_12965: ogl|ORGLA02G0055600.1 osa|LOC_Os02g08260.1 oin|BGIOSGA007662-PA zma|GRMZM2G081144_P01 sbi|Sb04g005340.1 sit|Si018172m bdi|BRADI3G05900.1 obr|OB02G15270.1
OG8_12966: ogl|ORGLA02G0056700.1 osa|LOC_Os02g08410.1 oin|BGIOSGA007019-PA sit|Si018128m sbi|Sb04g005480.1 zma|GRMZM2G179454_P01 bdi|BRADI3G06050.1 obr|OB02G15420.1
OG8_12967: ogl|ORGLA02G0056800.1 osa|LOC_Os02g08420.1 sbi|Sb04g005510.1 sit|Si017703m zma|GRMZM2G057328_P01 oin|BGIOSGA007669-PA bdi|BRADI3G06060.1 obr|OB02G15440.1
OG8_12968: ogl|ORGLA02G0057000.1 oin|BGIOSGA007670-PA osa|LOC_Os02g08440.1 sit|Si017443m sbi|Sb04g005520.1 zma|GRMZM2G120320_P01 bdi|BRADI3G06070.1 obr|OB02G15470.1
OG8_12969: ogl|ORGLA02G0057800.1 oin|BGIOSGA007012-PA osa|LOC_Os02g08530.1 sit|Si017103m sbi|Sb04g005600.1 zma|GRMZM2G037308_P01 bdi|BRADI3G06150.1 obr|OB02G15560.1
OG8_12970: ogl|ORGLA02G0058200.1 osa|LOC_Os02g09060.1 oin|BGIOSGA007010-PA zma|GRMZM2G041561_P01 sbi|Sb04g005670.1 sit|Si017051m bdi|BRADI3G06180.1 obr|OB02G15620.1
OG8_12971: ogl|ORGLA02G0058300.1 osa|LOC_Os02g09070.1 oin|BGIOSGA007009-PA sit|Si019544m sbi|Sb04g005680.1 zma|GRMZM2G070295_P01 bdi|BRADI3G06190.1 obr|OB02G15630.1
OG8_12972: ogl|ORGLA02G0060300.1 osa|LOC_Os02g09340.1 oin|BGIOSGA007001-PA sbi|Sb04g005790.1 zma|GRMZM2G104357_P01 sit|Si017021m bdi|BRADI3G06260.1 obr|OB02G15850.1
OG8_12973: ogl|ORGLA02G0060400.1 osa|LOC_Os02g09359.1 oin|BGIOSGA007000-PA sit|Si017544m sbi|Sb04g005810.1 zma|GRMZM2G118939_P01 bdi|BRADI3G06290.1 obr|OB02G15870.1
OG8_12974: ogl|ORGLA02G0060500.1 oin|BGIOSGA007693-PA osa|LOC_Os02g09380.1 zma|GRMZM2G119890_P01 sit|Si018455m sbi|Sb04g005830.1 bdi|BRADI3G06280.1 obr|OB02G15880.1
OG8_12975: ogl|ORGLA02G0061600.1 osa|LOC_Os02g09490.1 oin|BGIOSGA006996-PA sbi|Sb04g005950.1 sit|Si017253m zma|GRMZM5G844562_P01 bdi|BRADI3G06480.1 obr|OB02G15990.1
OG8_12976: ogl|ORGLA02G0062100.1 osa|LOC_Os02g09530.1 oin|BGIOSGA006988-PA sit|Si018082m zma|GRMZM2G377553_P01 sbi|Sb04g006000.1 bdi|BRADI3G06500.1 obr|OB02G16010.1
OG8_12977: ogl|ORGLA02G0065600.1 osa|LOC_Os02g09940.1 oin|BGIOSGA006969-PA sbi|Sb04g006270.1 sit|Si019430m zma|AC235546.1_FGP002 bdi|BRADI3G06750.1 obr|OB02G16340.1
OG8_12978: ogl|ORGLA02G0067100.1 osa|LOC_Os02g10090.1 oin|BGIOSGA006960-PA sit|Si017646m sbi|Sb04g006460.1 zma|GRMZM2G056867_P01 bdi|BRADI3G06970.1 obr|OB02G16480.1
OG8_12979: ogl|ORGLA02G0068400.1 osa|LOC_Os02g10230.1 oin|BGIOSGA007730-PA sit|Si018044m zma|GRMZM2G050484_P01 sbi|Sb04g006580.1 bdi|BRADI3G07080.2 obr|OB02G16600.1
OG8_12980: ogl|ORGLA02G0069100.1 oin|BGIOSGA006950-PA sbi|Sb04g006630.1 sit|Si020181m zma|GRMZM2G007757_P01 osa|LOC_Os02g10320.1 bdi|BRADI3G07140.1 obr|OB02G16660.1
OG8_12981: ogl|ORGLA02G0069500.1 oin|BGIOSGA006946-PA osa|LOC_Os02g10380.1 sit|Si017210m sbi|Sb04g006650.1 zma|GRMZM2G030542_P01 bdi|BRADI3G07180.1 obr|OB02G16700.1
OG8_12982: ogl|ORGLA02G0072000.1 oin|BGIOSGA007745-PA osa|LOC_Os02g10650.1 zma|GRMZM2G117823_P01 sbi|Sb04g006840.1 sit|Si017769m bdi|BRADI3G07380.1 obr|OB02G16950.1
OG8_12984: ogl|ORGLA02G0073600.1 osa|LOC_Os02g10820.1 oin|BGIOSGA006920-PA sbi|Sb04g007030.1 sit|Si018013m zma|GRMZM2G171520_P01 bdi|BRADI3G07530.2 obr|OB02G17120.1
OG8_12985: ogl|ORGLA02G0074000.1 osa|LOC_Os02g10860.1 oin|BGIOSGA006916-PA sit|Si018524m sbi|Sb04g007060.1 zma|GRMZM2G137046_P01 bdi|BRADI3G07540.1 obr|OB02G17160.1
OG8_12986: ogl|ORGLA02G0074200.1 osa|LOC_Os02g10900.1 oin|BGIOSGA006915-PA sit|Si016181m zma|GRMZM2G474092_P01 sbi|Sb04g007100.1 bdi|BRADI3G07580.1 obr|OB02G17200.1
OG8_12987: ogl|ORGLA02G0080200.1 osa|LOC_Os02g12290.1 oin|BGIOSGA007782-PA zma|GRMZM2G147727_P01 sit|Si017880m sbi|Sb04g009740.1 bdi|BRADI3G08030.1 obr|OB03G15090.1
OG8_12988: ogl|ORGLA02G0082500.1 osa|LOC_Os02g13060.1 oin|BGIOSGA007813-PA zma|GRMZM2G362312_P01 sit|Si018384m sbi|Sb04g007920.1 bdi|BRADI3G08317.1 obr|OB02G18160.1
OG8_12989: ogl|ORGLA02G0083500.1 osa|LOC_Os02g13200.1 oin|BGIOSGA006850-PA sit|Si037557m zma|GRMZM2G047781_P01 sbi|Sb01g028050.1 bdi|BRADI3G34310.1 obr|OB10G26710.1
OG8_12990: ogl|ORGLA02G0083900.1 oin|BGIOSGA006848-PA osa|LOC_Os02g13270.1 sbi|Sb04g008000.1 zma|GRMZM2G155220_P01 sit|Si018070m bdi|BRADI3G08480.1 obr|OB02G18300.1
OG8_12991: ogl|ORGLA02G0084000.1 osa|LOC_Os02g13290.1 oin|BGIOSGA007821-PA sit|Si017919m zma|GRMZM2G021106_P01 sbi|Sb04g008010.1 bdi|BRADI3G08530.1 obr|OB02G18310.1
OG8_12992: ogl|ORGLA02G0084400.1 osa|LOC_Os02g13340.1 oin|BGIOSGA007824-PA sit|Si019908m zma|GRMZM2G085718_P01 sbi|Sb04g008050.1 bdi|BRADI3G08590.1 obr|OB02G18370.1
OG8_12993: ogl|ORGLA02G0085500.1 osa|LOC_Os02g13520.1 oin|BGIOSGA006838-PA sit|Si018041m sbi|Sb04g008120.1 zma|GRMZM2G121309_P01 bdi|BRADI3G08667.1 obr|OB02G18470.1
OG8_12994: ogl|ORGLA02G0086600.1 oin|BGIOSGA007833-PA osa|LOC_Os02g13640.1 sit|Si017702m sbi|Sb04g008200.1 zma|GRMZM2G109731_P01 bdi|BRADI3G08770.1 obr|OB02G18560.1
OG8_12995: ogl|ORGLA02G0086700.1 osa|LOC_Os02g13650.1 oin|BGIOSGA007834-PA sit|Si017476m zma|AC185300.4_FGP002 sbi|Sb04g008280.1 bdi|BRADI3G08830.1 obr|OB02G18610.1
OG8_12996: ogl|ORGLA02G0086800.1 osa|LOC_Os02g13660.1 oin|BGIOSGA006834-PA sbi|Sb04g008270.1 sit|Si018374m zma|GRMZM2G092968_P01 bdi|BRADI3G08820.1 obr|OB02G18600.1
OG8_12997: ogl|ORGLA02G0086900.1 osa|LOC_Os02g13670.1 oin|BGIOSGA006833-PA sbi|Sb04g008260.1 sit|Si020234m zma|GRMZM5G863198_P01 bdi|BRADI3G08810.1 obr|OB02G18580.1
OG8_12998: ogl|ORGLA02G0087900.1 osa|LOC_Os02g13830.1 oin|BGIOSGA007839-PA zma|GRMZM2G108016_P01 sbi|Sb04g008320.1 sit|Si020173m bdi|BRADI3G08890.1 obr|OB02G18690.1
OG8_12999: ogl|ORGLA02G0088200.1 osa|LOC_Os02g13870.1 oin|BGIOSGA006828-PA sbi|Sb04g008360.1 sit|Si018035m zma|GRMZM2G041980_P02 bdi|BRADI3G08930.1 obr|OB02G18720.1
OG8_13000: ogl|ORGLA02G0088800.1 osa|LOC_Os02g13950.1 oin|BGIOSGA007843-PA sit|Si017043m sbi|Sb04g008420.1 zma|GRMZM2G026490_P01 bdi|BRADI3G08990.1 obr|OB02G18790.1
OG8_13001: ogl|ORGLA02G0089300.1 osa|LOC_Os02g13990.1 oin|BGIOSGA006822-PA sbi|Sb01g001040.1 sit|Si036939m zma|GRMZM2G021742_P01 bdi|BRADI1G01530.1 obr|OB02G18850.1
OG8_13002: ogl|ORGLA02G0091600.1 osa|LOC_Os02g14480.1 oin|BGIOSGA006814-PA zma|GRMZM2G017022_P01 sit|Si016646m sbi|Sb04g008660.1 bdi|BRADI3G09150.1 obr|OB02G19020.1
OG8_13003: ogl|ORGLA02G0091700.1 oin|BGIOSGA007863-PA osa|LOC_Os02g14490.1 sit|Si016955m sbi|Sb04g008670.1 zma|GRMZM2G477238_P01 bdi|BRADI3G09160.1 obr|OB02G19030.1
OG8_13004: ogl|ORGLA02G0093500.1 osa|LOC_Os02g14790.1 oin|BGIOSGA006805-PA sbi|Sb04g008710.1 zma|GRMZM2G159849_P01 sit|Si019480m bdi|BRADI3G09200.1 obr|OB02G19150.1
OG8_13005: ogl|ORGLA02G0094900.1 osa|LOC_Os02g14910.1 oin|BGIOSGA007886-PA sit|Si018161m sbi|Sb04g008840.1 zma|GRMZM2G158313_P01 bdi|BRADI3G09340.1 obr|OB02G19350.1
OG8_13006: ogl|ORGLA02G0098000.1 osa|LOC_Os02g15360.1 oin|BGIOSGA006772-PA sit|Si030414m sbi|Sb08g000310.1 zma|GRMZM2G059669_P01 bdi|BRADI3G05370.1 obr|OB02G19690.1
OG8_13007: ogl|ORGLA02G0098700.1 osa|LOC_Os02g15540.1 oin|BGIOSGA006761-PA sbi|Sb04g009200.1 zma|GRMZM2G052920_P01 bdi|BRADI3G09530.1 obr|OB02G19720.1 sit|Si018670m
OG8_13009: ogl|ORGLA02G0099300.1 osa|LOC_Os02g15610.1 oin|BGIOSGA006756-PA sit|Si007511m sbi|Sb01g032870.1 zma|GRMZM2G007103_P01 bdi|BRADI2G08210.1 obr|OB01G28200.1
OG8_13010: ogl|ORGLA02G0100300.1 oin|BGIOSGA006749-PA osa|LOC_Os02g15740.1 sit|Si019659m zma|GRMZM2G165726_P01 sbi|Sb04g009370.1 bdi|BRADI3G09650.1 obr|OB02G19870.1
OG8_13011: ogl|ORGLA02G0101700.1 osa|LOC_Os02g15980.1 oin|BGIOSGA007918-PA sit|Si016580m sbi|Sb04g009710.1 zma|GRMZM2G356034_P01 bdi|BRADI3G09760.1 obr|OB02G20070.1
OG8_13012: ogl|ORGLA02G0102800.1 osa|LOC_Os02g16450.1 oin|BGIOSGA006739-PA sbi|Sb04g009760.1 zma|GRMZM2G439596_P01 sit|Si020348m bdi|BRADI3G09790.2 obr|OB02G20130.1
OG8_13013: ogl|ORGLA02G0103200.1 osa|LOC_Os02g16550.1 oin|BGIOSGA006737-PA sbi|Sb04g009820.1 zma|GRMZM2G068489_P01 sit|Si018427m bdi|BRADI3G09820.1 obr|OB02G20160.1
OG8_13014: ogl|ORGLA02G0103600.1 oin|BGIOSGA007930-PA osa|LOC_Os02g16620.1 zma|AC192451.3_FGP001 sbi|Sb04g009850.1 sit|Si018225m bdi|BRADI3G09850.1 obr|OB02G20180.1
OG8_13015: ogl|ORGLA02G0104100.1 osa|LOC_Os02g16670.1 oin|BGIOSGA007933-PA sit|Si016570m zma|GRMZM2G024260_P01 sbi|Sb04g009950.1 bdi|BRADI3G09900.1 obr|OB02G20240.1
OG8_13016: ogl|ORGLA02G0104500.1 osa|LOC_Os02g16709.1 oin|BGIOSGA007935-PA sbi|Sb04g009960.1 sit|Si017897m zma|GRMZM2G039930_P02 bdi|BRADI3G09920.1 obr|OB02G20250.1
OG8_13017: ogl|ORGLA02G0105300.1 osa|LOC_Os02g16880.1 oin|BGIOSGA006726-PA sit|Si018002m sbi|Sb04g010180.1 zma|GRMZM2G123790_P01 bdi|BRADI3G10000.1 obr|OB02G20310.1
OG8_13018: ogl|ORGLA02G0106700.1 osa|LOC_Os02g17250.1 oin|BGIOSGA006718-PA sbi|Sb04g010260.1 sit|Si017898m zma|GRMZM2G142379_P01 bdi|BRADI3G10090.1 obr|OB02G20520.1
OG8_13019: ogl|ORGLA02G0106900.1 osa|LOC_Os02g17280.1 oin|BGIOSGA007949-PA sit|Si017906m sbi|Sb04g010250.1 zma|GRMZM2G102021_P01 bdi|BRADI3G10110.1 obr|OB02G20530.1
OG8_13020: ogl|ORGLA02G0107100.1 osa|LOC_Os02g17330.1 oin|BGIOSGA006713-PA sbi|Sb04g010240.1 zma|GRMZM2G069596_P01 sit|Si017411m bdi|BRADI3G10127.1 obr|OB02G20540.1
OG8_13021: ogl|ORGLA02G0109700.1 osa|LOC_Os02g17880.1 sit|Si017963m oin|BGIOSGA007965-PA sbi|Sb04g010760.1 zma|GRMZM5G886185_P01 bdi|BRADI3G10290.1 obr|OB02G20880.1
OG8_13022: ogl|ORGLA02G0114500.1 osa|LOC_Os02g18810.1 oin|BGIOSGA007995-PA sit|Si012413m sbi|Sb06g017520.1 zma|GRMZM2G158029_P01 bdi|BRADI5G10954.1 obr|OB04G20900.1
OG8_13023: ogl|ORGLA02G0115000.1 osa|LOC_Os02g18870.1 sbi|Sb04g011320.1 zma|GRMZM2G166330_P01 sit|Si019557m oin|BGIOSGA007997-PA bdi|BRADI3G51720.1 obr|OB02G21480.1
OG8_13024: ogl|ORGLA02G0115300.1 sit|Si017203m zma|GRMZM5G824336_P02 sbi|Sb01g049380.1 oin|BGIOSGA006664-PA osa|LOC_Os02g18940.1 bdi|BRADI2G40070.1 obr|OB02G21520.1
OG8_13025: ogl|ORGLA02G0116200.1 osa|LOC_Os02g19130.1 sbi|Sb07g003550.1 sit|Si013419m zma|GRMZM2G096367_P01 oin|BGIOSGA008004-PA bdi|BRADI3G16980.1 obr|OB08G13350.1
OG8_13026: ogl|ORGLA02G0119900.1 osa|LOC_Os02g20160.1 oin|BGIOSGA008033-PA sbi|Sb08g020000.1 sit|Si006203m zma|GRMZM2G059703_P02 bdi|BRADI3G11437.1 obr|OB02G21970.1
OG8_13027: ogl|ORGLA02G0121200.1 osa|LOC_Os02g20490.1 oin|BGIOSGA008039-PA sit|Si018036m sbi|Sb04g022880.1 zma|GRMZM2G015033_P01 bdi|BRADI3G11370.1 obr|OB02G22190.1
OG8_13028: ogl|ORGLA02G0121400.1 osa|LOC_Os02g20530.1 oin|BGIOSGA008043-PA sit|Si019769m sbi|Sb07g020410.1 bdi|BRADI1G55810.1 obr|OB02G22160.1 zma|GRMZM2G333079_P01
OG8_13029: ogl|ORGLA02G0125200.1 oin|BGIOSGA006578-PA osa|LOC_Os02g21580.1 zma|GRMZM2G151975_P01 sbi|Sb02g043930.1 sit|Si019887m bdi|BRADI2G34102.1 obr|OB0131G10010.1
OG8_13030: ogl|ORGLA02G0126800.1 osa|LOC_Os02g21880.1 oin|BGIOSGA008088-PA sit|Si017886m sbi|Sb06g029700.1 zma|GRMZM2G000650_P01 bdi|BRADI3G10690.1 obr|OB02G22840.1
OG8_13031: ogl|ORGLA02G0127600.1 oin|BGIOSGA008099-PA osa|LOC_Os02g22070.1 sbi|Sb04g005560.1 zma|GRMZM2G070015_P01 sit|Si018313m bdi|BRADI3G10760.1 obr|OB02G23010.1
OG8_13032: ogl|ORGLA02G0128300.1 osa|LOC_Os02g22160.1 oin|BGIOSGA008104-PA zma|AC214771.3_FGP003 sbi|Sb04g009360.1 sit|Si015038m bdi|BRADI3G10830.1 obr|OB02G23060.1
OG8_13034: ogl|ORGLA02G0132700.1 osa|LOC_Os02g25020.1 oin|BGIOSGA008129-PA sbi|Sb04g009050.1 zma|GRMZM2G105498_P01 sit|Si019800m bdi|BRADI3G11600.1 obr|OB02G23400.1
OG8_13035: ogl|ORGLA02G0133200.1 osa|LOC_Os02g25080.1 oin|BGIOSGA008130-PA zma|GRMZM2G157247_P01 sbi|Sb05g023500.1 sit|Si019935m bdi|BRADI1G09780.1 obr|OB02G23420.1
OG8_13036: ogl|ORGLA02G0134600.1 osa|LOC_Os02g25700.1 oin|BGIOSGA008146-PA sbi|Sb01g049060.1 sit|Si017678m zma|GRMZM2G171440_P01 bdi|BRADI4G23490.1 obr|OB02G23540.1
OG8_13037: ogl|ORGLA02G0137100.1 osa|LOC_Os02g26290.1 oin|BGIOSGA006520-PA zma|GRMZM2G082517_P01 sbi|Sb04g013580.1 sit|Si019567m bdi|BRADI3G11800.1 obr|OB02G23810.1
OG8_13038: ogl|ORGLA02G0139700.1 osa|LOC_Os02g26600.1 oin|BGIOSGA006509-PA sit|Si019885m sbi|Sb04g017380.1 zma|GRMZM2G386154_P01 bdi|BRADI3G43110.1 obr|OB02G24250.1
OG8_13039: ogl|ORGLA02G0141000.1 oin|BGIOSGA008180-PA osa|LOC_Os02g26860.1 sbi|Sb04g017500.1 sit|Si017375m zma|GRMZM2G028763_P01 bdi|BRADI3G43180.1 obr|OB02G24430.1
OG8_13040: ogl|ORGLA02G0141500.1 oin|BGIOSGA006500-PA osa|LOC_Os02g26940.1 sit|Si016689m sbi|Sb04g017510.1 zma|GRMZM2G328961_P01 bdi|BRADI3G43210.1 obr|OB02G24440.1
OG8_13041: ogl|ORGLA02G0145300.1 oin|BGIOSGA008205-PA osa|LOC_Os02g27740.1 sbi|Sb04g018970.1 sit|Si017924m zma|GRMZM2G078272_P01 bdi|BRADI3G43470.2 obr|OB02G24700.1
OG8_13042: ogl|ORGLA02G0145800.1 oin|BGIOSGA006477-PA osa|LOC_Os02g27800.1 sbi|Sb04g019010.1 sit|Si019687m zma|GRMZM2G078050_P01 bdi|BRADI3G43480.1 obr|OB02G24750.1
OG8_13043: ogl|ORGLA02G0145900.1 osa|LOC_Os02g27810.1 oin|BGIOSGA006476-PA sbi|Sb04g019220.1 sit|Si018467m zma|GRMZM2G077989_P01 bdi|BRADI3G43500.1 obr|OB04G16310.1
OG8_13044: ogl|ORGLA02G0149000.1 oin|BGIOSGA005430-PA osa|LOC_Os02g28820.1 sit|Si019293m sbi|Sb04g002920.1 zma|GRMZM2G354093_P01 bdi|BRADI3G11150.1 obr|OB11G16800.1
OG8_13045: ogl|ORGLA02G0152400.1 osa|LOC_Os02g29530.1 oin|BGIOSGA006429-PA sit|Si016867m zma|GRMZM2G130046_P01 sbi|Sb04g020140.1 bdi|BRADI3G43810.1 obr|OB02G25320.1
OG8_13046: ogl|ORGLA02G0157600.1 osa|LOC_Os02g31840.1 oin|BGIOSGA006375-PA sit|Si018366m sbi|Sb04g021260.1 zma|GRMZM2G177298_P01 bdi|BRADI3G44550.1 obr|OB02G26100.1
OG8_13047: ogl|ORGLA02G0157700.1 osa|LOC_Os02g31867.1 oin|BGIOSGA006373-PA sit|Si017843m zma|GRMZM2G177356_P01 sbi|Sb04g021240.1 bdi|BRADI3G44540.1 obr|OB02G26110.1
OG8_13048: ogl|ORGLA02G0159100.1 oin|BGIOSGA006366-PA osa|LOC_Os02g32040.1 zma|GRMZM2G047999_P01 sit|Si019641m sbi|Sb04g021200.1 bdi|BRADI3G44470.1 obr|OB02G26200.1
OG8_13049: ogl|ORGLA02G0162700.1 oin|BGIOSGA006345-PA osa|LOC_Os02g32650.1 sit|Si018476m zma|GRMZM2G045188_P01 sbi|Sb04g021530.1 bdi|BRADI3G44750.1 obr|OB02G26650.1
OG8_13050: ogl|ORGLA02G0164200.1 osa|LOC_Os02g32950.1 oin|BGIOSGA006319-PA sbi|Sb04g021650.1 sit|Si020516m zma|GRMZM2G156079_P01 bdi|BRADI3G44860.1 obr|OB02G26860.1
OG8_13051: ogl|ORGLA02G0164300.1 osa|LOC_Os02g32970.1 oin|BGIOSGA008355-PA sit|Si017561m sbi|Sb04g021660.1 zma|GRMZM2G115504_P01 bdi|BRADI3G44867.1 obr|OB02G26870.1
OG8_13052: ogl|ORGLA02G0164400.1 oin|BGIOSGA006317-PA osa|LOC_Os02g32980.1 sbi|Sb04g021670.1 sit|Si018263m zma|GRMZM2G115491_P01 bdi|BRADI3G44880.1 obr|OB02G26880.1
OG8_13053: ogl|ORGLA02G0165100.1 oin|BGIOSGA008362-PA osa|LOC_Os02g33080.1 sit|Si017557m sbi|Sb04g021790.1 zma|GRMZM2G073950_P01 bdi|BRADI3G44960.1 obr|OB09G15890.1
OG8_13054: ogl|ORGLA02G0165300.1 osa|LOC_Os02g33180.1 sit|Si018156m zma|GRMZM5G868908_P01 oin|BGIOSGA006308-PA sbi|Sb04g021850.1 bdi|BRADI3G45030.1 obr|OB02G27060.1
OG8_13055: ogl|ORGLA02G0166300.1 osa|LOC_Os02g33380.1 oin|BGIOSGA008371-PA sit|Si018442m sbi|Sb04g021910.1 zma|AC233850.1_FGP002 bdi|BRADI3G45080.1 obr|OB02G27150.1
OG8_13056: ogl|ORGLA02G0167200.1 osa|LOC_Os02g33550.1 oin|BGIOSGA006301-PA sit|Si018341m zma|GRMZM2G017991_P01 sbi|Sb04g022010.1 bdi|BRADI3G45160.1 obr|OB02G27250.1
OG8_13057: ogl|ORGLA02G0169700.1 osa|LOC_Os02g33860.1 oin|BGIOSGA008392-PA sit|Si017909m sbi|Sb04g022240.1 zma|GRMZM2G120784_P06 bdi|BRADI3G45337.1 obr|OB02G27480.1
OG8_13059: ogl|ORGLA02G0173400.1 osa|LOC_Os02g34700.1 oin|BGIOSGA008413-PA sit|Si016732m sbi|Sb04g022510.1 zma|GRMZM2G114241_P01 bdi|BRADI3G45620.1 obr|OB02G27760.1
OG8_13060: ogl|ORGLA02G0175100.1 osa|LOC_Os02g34960.1 oin|BGIOSGA008421-PA sbi|Sb04g022670.1 sit|Si019943m zma|AC191246.3_FGP006 bdi|BRADI4G42307.1 obr|OB02G27940.1
OG8_13061: ogl|ORGLA02G0175400.1 osa|LOC_Os02g34970.1 oin|BGIOSGA008422-PA sit|Si018368m sbi|Sb04g022672.1 zma|GRMZM2G094067_P01 bdi|BRADI5G10640.1 obr|OB02G27960.1
OG8_13062: ogl|ORGLA02G0175600.1 oin|BGIOSGA006262-PA osa|LOC_Os02g35000.1 sit|Si019379m sbi|Sb04g022680.1 zma|GRMZM2G119566_P01 bdi|BRADI3G45780.1 obr|OB02G27980.1
OG8_13063: ogl|ORGLA02G0176800.1 osa|LOC_Os02g35144.1 oin|BGIOSGA006255-PA sit|Si018167m sbi|Sb04g022820.1 zma|GRMZM2G108085_P01 bdi|BRADI3G45890.1 obr|OB02G28180.1
OG8_13064: ogl|ORGLA02G0177100.1 oin|BGIOSGA008431-PA osa|LOC_Os02g35170.1 sbi|Sb04g022790.1 zma|GRMZM2G128146_P01 sit|Si018197m bdi|BRADI3G45920.1 obr|OB02G28210.1
OG8_13066: ogl|ORGLA02G0178900.1 osa|LOC_Os02g35500.1 oin|BGIOSGA008441-PA sit|Si017571m zma|GRMZM2G153984_P01 sbi|Sb04g023180.1 bdi|BRADI3G46080.1 obr|OB02G28420.1
OG8_13067: ogl|ORGLA02G0179600.1 osa|LOC_Os02g35620.1 oin|BGIOSGA006238-PA sit|Si019272m sbi|Sb04g023250.1 zma|GRMZM2G436328_P01 bdi|BRADI3G46140.1 obr|OB02G28490.1
OG8_13068: ogl|ORGLA02G0179800.1 osa|LOC_Os02g35640.1 oin|BGIOSGA006237-PA sbi|Sb04g023300.1 sit|Si018226m zma|GRMZM2G032314_P02 bdi|BRADI3G46180.1 obr|OB02G28520.1
OG8_13069: ogl|ORGLA02G0180100.1 oin|BGIOSGA006235-PA osa|LOC_Os02g35690.1 sit|Si017444m sbi|Sb04g023340.1 zma|GRMZM2G380094_P01 bdi|BRADI3G46210.1 obr|OB10G13800.1
OG8_13070: ogl|ORGLA02G0180800.1 oin|BGIOSGA006230-PA osa|LOC_Os02g35770.1 sbi|Sb04g023410.1 zma|GRMZM2G047715_P01 sit|Si019736m bdi|BRADI3G46320.1 obr|OB02G28610.1
OG8_13071: ogl|ORGLA02G0181300.1 oin|BGIOSGA006228-PA osa|LOC_Os02g35840.1 sit|Si017622m sbi|Sb04g023440.1 zma|GRMZM2G022694_P01 bdi|BRADI3G46370.1 obr|OB02G28640.1
OG8_13072: ogl|ORGLA02G0181400.1 oin|BGIOSGA008458-PA osa|LOC_Os02g35860.1 sit|Si016498m sbi|Sb04g023460.1 zma|GRMZM2G070633_P01 bdi|BRADI3G46380.1 obr|OB02G28650.1
OG8_13073: ogl|ORGLA02G0182300.1 oin|BGIOSGA008460-PA osa|LOC_Os02g35950.1 sit|Si017272m zma|GRMZM2G069678_P01 sbi|Sb04g023540.1 bdi|BRADI3G46470.1 obr|OB02G28710.1
OG8_13074: ogl|ORGLA02G0186100.1 oin|BGIOSGA008478-PA osa|LOC_Os02g36510.1 sit|Si017107m zma|AC210616.4_FGP005 sbi|Sb04g023730.1 bdi|BRADI3G46690.1 obr|OB02G29010.1
OG8_13075: ogl|ORGLA02G0186200.1 osa|LOC_Os02g36520.1 sit|Si017153m sbi|Sb04g023750.1 zma|AC214635.3_FGP002 oin|BGIOSGA008479-PA bdi|BRADI3G46700.1 obr|OB02G29020.1
OG8_13076: ogl|ORGLA02G0186400.1 osa|LOC_Os02g36550.1 oin|BGIOSGA006197-PA sit|Si019137m sbi|Sb04g023780.1 zma|GRMZM2G002173_P03 bdi|BRADI3G46720.1 obr|OB02G29040.1
OG8_13077: ogl|ORGLA02G0186900.1 osa|LOC_Os02g36940.1 oin|BGIOSGA006183-PA sit|Si020169m sbi|Sb04g024020.1 zma|GRMZM2G151230_P01 bdi|BRADI3G46930.1 obr|OB02G29330.1
OG8_13078: ogl|ORGLA02G0188000.1 osa|LOC_Os02g37050.1 sbi|Sb04g024120.1 sit|Si016220m oin|BGIOSGA008500-PA zma|GRMZM5G884270_P02 bdi|BRADI3G47034.1 obr|OB02G29460.1
OG8_13079: ogl|ORGLA02G0189000.1 osa|LOC_Os02g37150.1 sit|Si018231m zma|GRMZM2G106412_P01 oin|BGIOSGA006171-PA sbi|Sb04g024210.1 bdi|BRADI3G47157.1 obr|OB02G29580.1
OG8_13081: ogl|ORGLA02G0190900.1 osa|LOC_Os02g37830.1 oin|BGIOSGA006146-PA sbi|Sb04g024470.1 zma|GRMZM2G172900_P01 sit|Si016872m bdi|BRADI3G47370.1 obr|OB02G29830.1
OG8_13082: ogl|ORGLA02G0191700.1 oin|BGIOSGA006141-PA osa|LOC_Os02g37910.1 sit|Si017200m zma|GRMZM2G159660_P01 sbi|Sb04g024540.1 bdi|BRADI3G47460.1 obr|OB02G29920.1
OG8_13083: ogl|ORGLA02G0191800.1 osa|LOC_Os02g37920.1 oin|BGIOSGA006140-PA sit|Si019314m sbi|Sb04g024570.1 zma|GRMZM2G356935_P01 bdi|BRADI3G47472.1 obr|OB02G29930.1
OG8_13084: ogl|ORGLA02G0195500.1 oin|BGIOSGA008548-PA osa|LOC_Os02g38410.1 sit|Si018554m sbi|Sb04g025000.1 zma|AC205703.4_FGP001 bdi|BRADI3G47820.1 obr|OB02G30250.1
OG8_13085: ogl|ORGLA02G0196000.1 oin|BGIOSGA008550-PA osa|LOC_Os02g38480.1 sit|Si016075m sbi|Sb04g025040.1 zma|AC205703.4_FGP010 bdi|BRADI3G47860.1 obr|OB02G30300.1
OG8_13086: ogl|ORGLA02G0198500.1 osa|LOC_Os02g38950.1 oin|BGIOSGA008567-PA sit|Si016962m sbi|Sb04g025130.1 zma|GRMZM2G308189_P01 bdi|BRADI3G47936.1 obr|OB02G30490.1
OG8_13087: ogl|ORGLA02G0199200.1 osa|LOC_Os02g39040.1 oin|BGIOSGA008572-PA sit|Si017057m zma|GRMZM2G024550_P01 sbi|Sb04g025195.1 bdi|BRADI3G48010.1 obr|OB02G30570.1
OG8_13088: ogl|ORGLA02G0199300.1 osa|LOC_Os02g39050.1 oin|BGIOSGA006098-PA sit|Si017871m zma|GRMZM2G024451_P01 sbi|Sb04g025200.1 bdi|BRADI3G48020.1 obr|OB02G30580.1
OG8_13089: ogl|ORGLA02G0200000.1 osa|LOC_Os02g39100.1 oin|BGIOSGA006095-PA zma|GRMZM2G104925_P01 sit|Si020223m sbi|Sb04g025240.1 bdi|BRADI3G48060.1 obr|OB02G30660.1
OG8_13090: ogl|ORGLA02G0200100.1 osa|LOC_Os02g39140.1 oin|BGIOSGA008576-PA sit|Si017194m sbi|Sb04g025260.1 zma|GRMZM2G137426_P01 bdi|BRADI3G48070.1 obr|OB02G30670.1
OG8_13091: ogl|ORGLA02G0201700.1 oin|BGIOSGA008587-PA osa|LOC_Os02g39300.1 zma|GRMZM2G028096_P02 sit|Si017358m sbi|Sb04g025450.1 bdi|BRADI3G48240.1 obr|OB02G30800.1
OG8_13092: ogl|ORGLA02G0201900.1 osa|LOC_Os02g39330.1 oin|BGIOSGA006087-PA zma|GRMZM2G129189_P01 sbi|Sb04g025430.1 sit|Si018061m bdi|BRADI3G48230.1 obr|OB02G30780.1
OG8_13093: ogl|ORGLA02G0202100.1 osa|LOC_Os02g39350.1 oin|BGIOSGA006086-PA sit|Si016906m zma|GRMZM2G095194_P01 sbi|Sb04g025410.1 bdi|BRADI3G48210.1 obr|OB02G30760.1
OG8_13095: ogl|ORGLA02G0204100.1 oin|BGIOSGA006073-PA osa|LOC_Os02g39600.1 sbi|Sb04g025610.1 zma|GRMZM2G099891_P02 sit|Si017527m bdi|BRADI3G48410.1 obr|OB02G30930.1
OG8_13096: ogl|ORGLA02G0205100.1 osa|LOC_Os02g39740.1 oin|BGIOSGA008606-PA zma|GRMZM2G081955_P01 sit|Si017428m sbi|Sb04g025690.1 bdi|BRADI3G48480.1 obr|OB02G31020.1
OG8_13097: ogl|ORGLA02G0205900.1 osa|LOC_Os02g39830.1 oin|BGIOSGA006062-PA sbi|Sb04g025750.1 zma|GRMZM2G131487_P01 sit|Si020136m bdi|BRADI3G48520.1 obr|OB02G31070.1
OG8_13098: ogl|ORGLA02G0206300.1 osa|LOC_Os02g39880.1 oin|BGIOSGA008611-PA sbi|Sb04g025780.1 sit|Si018530m zma|GRMZM2G034697_P01 bdi|BRADI3G48550.1 obr|OB02G31100.1
OG8_13099: ogl|ORGLA02G0206800.1 osa|LOC_Os02g39930.1 oin|BGIOSGA006055-PA sit|Si018418m sbi|Sb04g025860.1 zma|GRMZM2G072034_P01 bdi|BRADI3G48590.1 obr|OB02G31150.1
OG8_13100: ogl|ORGLA02G0207000.1 osa|LOC_Os02g39960.1 oin|BGIOSGA006054-PA sit|Si019424m zma|GRMZM2G149189_P01 sbi|Sb04g025885.1 bdi|BRADI3G48620.1 obr|OB02G31170.1
OG8_13101: ogl|ORGLA02G0208300.1 osa|LOC_Os02g40110.1 sbi|Sb04g025990.1 sit|Si016978m zma|GRMZM2G422499_P01 oin|BGIOSGA006047-PA bdi|BRADI3G48740.1 obr|OB02G31320.1
OG8_13102: ogl|ORGLA02G0209400.1 oin|BGIOSGA006032-PA sit|Si016221m sbi|Sb04g026110.1 zma|GRMZM2G392798_P01 osa|LOC_Os02g40460.1 bdi|BRADI3G48860.1 obr|OB02G31570.1
OG8_13103: ogl|ORGLA02G0209800.1 osa|LOC_Os02g40510.1 oin|BGIOSGA008633-PA sbi|Sb04g026190.1 sit|Si016922m zma|GRMZM2G020081_P01 bdi|BRADI3G48880.1 obr|OB02G31620.1
OG8_13104: ogl|ORGLA02G0210100.1 osa|LOC_Os02g40550.1 oin|BGIOSGA008635-PA sit|Si019689m zma|GRMZM2G094563_P01 sbi|Sb04g026230.1 bdi|BRADI3G48890.1 obr|OB02G31650.1
OG8_13105: ogl|ORGLA02G0211200.1 osa|LOC_Os02g40700.1 oin|BGIOSGA008639-PA sit|Si018770m zma|GRMZM2G028830_P01 sbi|Sb04g026280.1 bdi|BRADI3G48940.1 obr|OB02G31720.1
OG8_13106: ogl|ORGLA02G0211500.1 osa|LOC_Os02g40750.1 sit|Si016875m sbi|Sb04g026300.1 zma|GRMZM2G332843_P01 oin|BGIOSGA006022-PA bdi|BRADI3G48960.1 obr|OB02G31770.1
OG8_13107: ogl|ORGLA02G0214000.1 osa|LOC_Os02g41610.1 oin|BGIOSGA008651-PA sbi|Sb04g026506.1 sit|Si019949m zma|GRMZM2G460360_P01 bdi|BRADI3G49240.1 obr|OB02G32050.1
OG8_13108: ogl|ORGLA02G0217800.1 osa|LOC_Os02g37420.1 oin|BGIOSGA008509-PA sit|Si018349m zma|GRMZM2G416142_P02 sbi|Sb04g024320.1 bdi|BRADI3G47240.1 obr|OB02G29700.1
OG8_13109: ogl|ORGLA02G0219600.1 osa|LOC_Os02g42910.1 oin|BGIOSGA005954-PA sit|Si019124m sbi|Sb04g033640.1 zma|GRMZM2G066851_P01 bdi|BRADI3G50020.1 obr|OB02G33010.1
OG8_13110: ogl|ORGLA02G0219900.1 osa|LOC_Os02g42940.1 oin|BGIOSGA005953-PA zma|GRMZM5G868047_P01 sbi|Sb04g033600.1 sit|Si018352m bdi|BRADI3G50040.1 obr|OB02G33030.1
OG8_13111: ogl|ORGLA02G0220100.1 osa|LOC_Os02g42950.1 oin|BGIOSGA005951-PA sbi|Sb04g033590.1 sit|Si018146m zma|GRMZM2G529859_P02 bdi|BRADI3G50050.1 obr|OB02G33040.1
OG8_13112: ogl|ORGLA02G0220200.1 osa|LOC_Os02g42960.1 oin|BGIOSGA008703-PA zma|GRMZM2G315121_P01 sit|Si018069m sbi|Sb04g033580.1 bdi|BRADI3G50060.1 obr|OB02G33060.1
OG8_13113: ogl|ORGLA02G0221800.1 oin|BGIOSGA005936-PA osa|LOC_Os02g43250.1 zma|GRMZM2G065021_P01 sbi|Sb04g033410.1 sit|Si017221m bdi|BRADI3G50190.1 obr|OB02G33220.1
OG8_13114: ogl|ORGLA02G0222500.1 oin|BGIOSGA008720-PA osa|LOC_Os02g43330.1 zma|GRMZM2G117164_P01 sit|Si018237m sbi|Sb04g033380.1 bdi|BRADI3G50220.1 obr|OB02G33290.1
OG8_13115: ogl|ORGLA02G0222800.1 osa|LOC_Os02g43360.1 oin|BGIOSGA005932-PA sit|Si018654m sbi|Sb04g033350.1 zma|GRMZM2G135385_P01 bdi|BRADI3G50250.1 obr|OB02G33320.1
OG8_13116: ogl|ORGLA02G0223300.1 osa|LOC_Os02g43430.1 oin|BGIOSGA005929-PA sit|Si017113m zma|GRMZM2G101687_P01 sbi|Sb04g033310.1 bdi|BRADI3G50280.1 obr|OB02G33350.1
OG8_13117: ogl|ORGLA02G0225700.1 oin|BGIOSGA008733-PA osa|LOC_Os02g43700.1 sit|Si016851m zma|GRMZM2G097704_P01 sbi|Sb04g033150.1 bdi|BRADI3G50430.1 obr|OB02G33550.1
OG8_13118: ogl|ORGLA02G0226500.1 osa|LOC_Os02g43790.1 oin|BGIOSGA005915-PA zma|GRMZM2G466044_P01 sbi|Sb04g033105.1 sit|Si017941m bdi|BRADI3G50490.1 obr|OB02G33650.1
OG8_13119: ogl|ORGLA02G0226600.1 osa|LOC_Os02g43810.1 oin|BGIOSGA008739-PA sit|Si019191m sbi|Sb04g033100.1 zma|GRMZM2G144638_P01 bdi|BRADI3G50497.1 obr|OB02G33660.1
OG8_13120: ogl|ORGLA02G0226900.1 oin|BGIOSGA008741-PA osa|LOC_Os02g43840.1 sbi|Sb04g033070.1 sit|Si018355m zma|GRMZM2G071844_P01 bdi|BRADI3G50530.1 obr|OB02G33690.1
OG8_13121: ogl|ORGLA02G0227200.1 osa|LOC_Os02g43870.1 oin|BGIOSGA005912-PA sit|Si017349m sbi|Sb04g033010.1 zma|GRMZM2G056903_P01 bdi|BRADI3G50570.1 obr|OB02G33720.1
OG8_13122: ogl|ORGLA02G0227500.1 oin|BGIOSGA005911-PA osa|LOC_Os02g43900.1 sit|Si017883m zma|GRMZM2G056889_P01 sbi|Sb04g033000.1 bdi|BRADI3G50580.1 obr|OB02G33730.1
OG8_13123: ogl|ORGLA02G0228300.1 oin|BGIOSGA008749-PA osa|LOC_Os02g44000.1 zma|GRMZM2G323719_P01 sbi|Sb04g032930.1 sit|Si017738m bdi|BRADI3G50660.1 obr|OB02G33820.1
OG8_13124: ogl|ORGLA02G0228600.1 osa|LOC_Os02g44040.1 oin|BGIOSGA005905-PA sbi|Sb04g032910.1 sit|Si019890m zma|GRMZM2G027052_P01 bdi|BRADI3G50680.1 obr|OB02G33840.1
OG8_13125: ogl|ORGLA02G0228700.1 osa|LOC_Os02g44080.1 oin|BGIOSGA005904-PA zma|GRMZM2G027098_P01 sit|Si018184m sbi|Sb04g032900.1 bdi|BRADI3G50690.1 obr|OB02G33850.1
OG8_13126: ogl|ORGLA02G0229300.1 osa|LOC_Os02g44108.1 oin|BGIOSGA008753-PA sbi|Sb04g032830.1 sit|Si017930m zma|GRMZM2G327266_P01 bdi|BRADI3G50750.1 obr|OB02G33920.1
OG8_13127: ogl|ORGLA02G0229500.1 osa|LOC_Os02g44120.1 oin|BGIOSGA008754-PA sit|Si019899m sbi|Sb04g032810.1 zma|GRMZM2G315079_P01 bdi|BRADI3G50780.1 obr|OB02G33940.1
OG8_13128: ogl|ORGLA02G0229700.1 osa|LOC_Os02g44132.2 oin|BGIOSGA008756-PA sit|Si002207m zma|GRMZM2G143613_P01 sbi|Sb03g040740.1 bdi|BRADI2G55807.1 obr|OB02G33970.1
OG8_13129: ogl|ORGLA02G0230500.1 osa|LOC_Os02g44250.1 oin|BGIOSGA005895-PA sbi|Sb04g032730.1 sit|Si019413m zma|GRMZM2G112914_P01 bdi|BRADI3G50820.1 obr|OB02G34020.1
OG8_13130: ogl|ORGLA02G0230600.1 osa|LOC_Os02g44260.1 sit|Si020009m sbi|Sb04g032720.1 zma|GRMZM2G342691_P01 oin|BGIOSGA005894-PA bdi|BRADI3G50830.1 obr|OB02G34030.1
OG8_13131: ogl|ORGLA02G0230900.1 osa|LOC_Os02g44290.1 oin|BGIOSGA008758-PA zma|GRMZM2G174511_P01 sbi|Sb04g032700.1 sit|Si019703m bdi|BRADI3G50850.1 obr|OB02G34060.1
OG8_13132: ogl|ORGLA02G0231100.1 osa|LOC_Os02g44320.1 oin|BGIOSGA008761-PA zma|GRMZM2G398807_P01 sbi|Sb04g032620.1 sit|Si019224m bdi|BRADI3G50900.1 obr|OB02G34090.1
OG8_13133: ogl|ORGLA02G0231200.1 osa|LOC_Os02g44330.1 oin|BGIOSGA008762-PA sbi|Sb04g032610.1 zma|GRMZM2G168301_P01 sit|Si018260m bdi|BRADI3G50910.1 obr|OB02G34100.1
OG8_13134: ogl|ORGLA02G0233500.1 osa|LOC_Os02g44670.1 oin|BGIOSGA008774-PA sbi|Sb04g032400.1 zma|GRMZM2G061910_P01 sit|Si018412m bdi|BRADI3G51360.1 obr|OB02G34400.1
OG8_13135: ogl|ORGLA02G0233700.1 osa|LOC_Os02g44690.1 oin|BGIOSGA005881-PA zma|GRMZM2G046348_P02 sbi|Sb04g032370.1 sit|Si018484m bdi|BRADI3G51340.1 obr|OB02G34420.1
OG8_13136: ogl|ORGLA02G0234100.1 osa|LOC_Os02g44720.1 oin|BGIOSGA005878-PA sit|Si018695m zma|GRMZM2G165601_P01 sbi|Sb04g032330.1 bdi|BRADI3G51290.1 obr|OB02G34470.1
OG8_13137: ogl|ORGLA02G0235100.1 oin|BGIOSGA005871-PA osa|LOC_Os02g44850.1 sit|Si020085m zma|GRMZM2G073738_P01 sbi|Sb04g032270.1 bdi|BRADI3G51217.1 obr|OB02G34610.1
OG8_13138: ogl|ORGLA02G0235500.1 oin|BGIOSGA008781-PA zma|GRMZM2G345991_P01 sit|Si016405m sbi|Sb04g032210.1 osa|LOC_Os02g44900.1 bdi|BRADI3G51170.1 obr|OB02G34680.1
OG8_13139: ogl|ORGLA02G0235700.1 osa|LOC_Os02g44920.1 oin|BGIOSGA005865-PA sbi|Sb04g032190.1 sit|Si017140m zma|GRMZM2G073359_P01 bdi|BRADI3G51160.1 obr|OB02G34700.1
OG8_13140: ogl|ORGLA02G0236000.1 osa|LOC_Os02g44980.1 oin|BGIOSGA008784-PA sit|Si017299m sbi|Sb04g032170.1 zma|GRMZM2G074053_P01 bdi|BRADI3G51130.1 obr|OB02G34720.1
OG8_13141: ogl|ORGLA02G0236200.1 osa|LOC_Os02g45000.1 oin|BGIOSGA008787-PA zma|GRMZM2G102681_P01 sit|Si017610m sbi|Sb04g032160.1 bdi|BRADI3G51120.1 obr|OB02G34760.1
OG8_13142: ogl|ORGLA02G0236300.1 osa|LOC_Os02g45010.1 oin|BGIOSGA005863-PA sit|Si017063m sbi|Sb04g032150.1 zma|GRMZM2G002627_P01 bdi|BRADI3G51100.1 obr|OB02G34770.1
OG8_13143: ogl|ORGLA02G0237000.1 osa|LOC_Os02g45110.1 oin|BGIOSGA008791-PA sbi|Sb04g032100.1 sit|Si016493m zma|GRMZM2G116563_P01 bdi|BRADI3G51437.1 obr|OB02G34900.1
OG8_13144: ogl|ORGLA02G0239300.1 oin|BGIOSGA005845-PA osa|LOC_Os02g45590.1 sbi|Sb04g031880.1 zma|GRMZM2G046058_P01 sit|Si019714m bdi|BRADI3G51690.1 obr|OB02G35170.1
OG8_13145: ogl|ORGLA02G0239400.1 osa|LOC_Os02g45600.1 oin|BGIOSGA008813-PA sbi|Sb04g031870.1 zma|GRMZM2G044495_P01 sit|Si017092m bdi|BRADI3G51700.1 obr|OB02G35190.1
OG8_13146: ogl|ORGLA02G0239500.1 osa|LOC_Os02g45620.1 oin|BGIOSGA008814-PA zma|GRMZM2G041761_P01 sit|Si017949m sbi|Sb04g031860.1 bdi|BRADI3G51707.1 obr|OB02G35200.1
OG8_13149: ogl|ORGLA02G0242600.1 osa|LOC_Os02g46030.1 oin|BGIOSGA005828-PA sit|Si017289m sbi|Sb04g031590.1 zma|GRMZM2G029850_P02 bdi|BRADI3G51960.1 obr|OB02G35470.1
OG8_13150: ogl|ORGLA02G0243700.1 osa|LOC_Os02g46210.1 oin|BGIOSGA005818-PA sbi|Sb04g031500.1 sit|Si018772m zma|GRMZM2G335685_P01 bdi|BRADI3G52020.1 obr|OB02G35560.1
OG8_13151: ogl|ORGLA02G0244300.1 osa|LOC_Os02g46320.1 oin|BGIOSGA008835-PA sit|Si016919m sbi|Sb04g031440.1 zma|GRMZM2G075265_P01 bdi|BRADI3G52040.1 obr|OB02G35600.1
OG8_13153: ogl|ORGLA02G0245100.1 osa|LOC_Os02g46420.1 oin|BGIOSGA005813-PA sit|Si017952m zma|GRMZM2G126572_P01 sbi|Sb04g031370.1 bdi|BRADI3G52080.1 obr|OB02G35650.1
OG8_13154: ogl|ORGLA02G0245800.1 osa|LOC_Os02g46490.1 oin|BGIOSGA008841-PA sit|Si016697m sbi|Sb04g031290.1 zma|GRMZM2G169000_P01 bdi|BRADI3G52110.1 obr|OB02G35750.1
OG8_13155: ogl|ORGLA02G0245900.1 osa|LOC_Os02g46500.1 oin|BGIOSGA008842-PA sbi|Sb04g031280.1 sit|Si020151m zma|GRMZM2G168980_P01 bdi|BRADI3G52120.1 obr|OB02G35760.1
OG8_13156: ogl|ORGLA02G0246000.1 osa|LOC_Os02g46510.1 oin|BGIOSGA008843-PA sbi|Sb04g031270.1 zma|GRMZM2G331032_P02 sit|Si017232m bdi|BRADI3G52130.1 obr|OB02G35770.1
OG8_13157: ogl|ORGLA02G0246500.1 osa|LOC_Os02g46600.1 oin|BGIOSGA005807-PA sit|Si020160m sbi|Sb04g031240.1 zma|GRMZM2G004480_P01 bdi|BRADI3G52160.1 obr|OB02G35800.1
OG8_13159: ogl|ORGLA02G0249400.1 osa|LOC_Os02g47190.1 oin|BGIOSGA008875-PA sit|Si018049m sbi|Sb04g030830.1 zma|AC233960.1_FGP003 bdi|BRADI3G52500.1 obr|OB02G36270.1
OG8_13160: ogl|ORGLA02G0250000.1 osa|LOC_Os02g47310.1 oin|BGIOSGA008877-PA zma|GRMZM2G035213_P01 sbi|Sb04g030760.1 sit|Si017698m bdi|BRADI3G52560.1 obr|OB02G36340.1
OG8_13161: ogl|ORGLA02G0250400.1 osa|LOC_Os02g47360.1 sit|Si016353m sbi|Sb04g030740.1 oin|BGIOSGA008879-PA zma|GRMZM2G325019_P01 bdi|BRADI3G52580.1 obr|OB02G36380.1
OG8_13162: ogl|ORGLA02G0251200.1 oin|BGIOSGA005780-PA osa|LOC_Os02g47440.1 sbi|Sb04g030690.1 zma|GRMZM2G108087_P01 sit|Si018088m bdi|BRADI3G52640.1 obr|OB02G36440.1
OG8_13163: ogl|ORGLA02G0251600.1 osa|LOC_Os02g47500.1 oin|BGIOSGA008884-PA sit|Si017451m zma|GRMZM2G150374_P04 sbi|Sb04g030650.1 bdi|BRADI3G52670.1 obr|OB02G36510.1
OG8_13164: ogl|ORGLA02G0252100.1 osa|LOC_Os02g47580.1 oin|BGIOSGA005775-PA sit|Si017195m sbi|Sb04g030610.1 zma|GRMZM2G046909_P01 bdi|BRADI3G52720.1 obr|OB02G36560.1
OG8_13165: ogl|ORGLA02G0252400.1 oin|BGIOSGA005773-PA osa|LOC_Os02g47605.1 sit|Si016431m zma|GRMZM2G057031_P01 sbi|Sb04g030580.1 bdi|BRADI3G52745.1 obr|OB02G36600.1
OG8_13166: ogl|ORGLA02G0253300.1 osa|LOC_Os02g48060.1 oin|BGIOSGA008903-PA sbi|Sb04g030230.1 sit|Si019575m zma|AC216731.3_FGP001 bdi|BRADI3G53060.1 obr|OB02G36990.1
OG8_13167: ogl|ORGLA02G0254100.1 osa|LOC_Os02g48122.1 oin|BGIOSGA005753-PA sit|Si019779m zma|GRMZM2G481604_P01 sbi|Sb04g008520.1 bdi|BRADI3G53120.1 obr|OB02G37060.1
OG8_13168: ogl|ORGLA02G0254500.1 oin|BGIOSGA005750-PA osa|LOC_Os02g48180.1 sit|Si016159m sbi|Sb04g030100.1 zma|GRMZM2G475349_P01 bdi|BRADI3G53160.1 obr|OB02G37110.1
OG8_13169: ogl|ORGLA02G0255300.1 osa|LOC_Os02g48280.1 oin|BGIOSGA008911-PA sit|Si018633m sbi|Sb04g030060.1 zma|GRMZM2G466309_P01 bdi|BRADI3G53190.1 obr|OB02G37160.1
OG8_13170: ogl|ORGLA02G0255400.1 osa|LOC_Os02g48290.1 oin|BGIOSGA008912-PA sit|Si017132m sbi|Sb04g030050.1 zma|GRMZM2G164948_P02 bdi|BRADI3G53200.1 obr|OB02G37170.1
OG8_13171: ogl|ORGLA02G0255900.1 osa|LOC_Os02g48350.1 oin|BGIOSGA005741-PA sbi|Sb04g030010.1 zma|GRMZM2G042356_P01 sit|Si017737m bdi|BRADI3G53247.1 obr|OB02G37220.1
OG8_13172: ogl|ORGLA02G0256700.1 osa|LOC_Os02g48450.1 oin|BGIOSGA008918-PA sit|Si017617m sbi|Sb04g029960.1 zma|GRMZM2G180926_P01 bdi|BRADI3G53300.1 obr|OB02G37270.1
OG8_13173: ogl|ORGLA02G0257600.1 osa|LOC_Os02g48590.1 sbi|Sb04g029880.1 sit|Si019835m zma|GRMZM2G024211_P01 oin|BGIOSGA008922-PA bdi|BRADI3G53390.1 obr|OB02G37350.1
OG8_13174: ogl|ORGLA02G0258100.1 osa|LOC_Os02g48640.1 oin|BGIOSGA005729-PA sit|Si016948m zma|GRMZM2G459110_P01 sbi|Sb04g029830.1 bdi|BRADI3G53440.1 obr|OB02G37410.1
OG8_13175: ogl|ORGLA02G0258200.1 oin|BGIOSGA008928-PA osa|LOC_Os02g48650.1 sbi|Sb04g029820.1 zma|GRMZM2G011624_P01 sit|Si018531m bdi|BRADI3G53450.1 obr|OB02G37420.1
OG8_13176: ogl|ORGLA02G0258400.1 osa|LOC_Os02g48670.1 oin|BGIOSGA005727-PA sbi|Sb04g029800.1 zma|GRMZM2G011085_P01 sit|Si018402m bdi|BRADI3G53470.1 obr|OB02G37440.1
OG8_13177: ogl|ORGLA02G0258900.1 osa|LOC_Os02g48730.1 oin|BGIOSGA008934-PA sbi|Sb04g029740.1 sit|Si017472m zma|GRMZM2G085049_P01 bdi|BRADI3G53540.1 obr|OB02G37490.1
OG8_13178: ogl|ORGLA02G0261100.1 osa|LOC_Os02g48980.1 oin|BGIOSGA005716-PA zma|GRMZM2G150172_P01 sit|Si018516m sbi|Sb04g029590.1 bdi|BRADI3G56630.2 obr|OB02G37690.1
OG8_13179: ogl|ORGLA02G0263400.1 osa|LOC_Os02g49320.1 oin|BGIOSGA005705-PA sbi|Sb04g029450.1 zma|GRMZM2G020775_P01 sit|Si017441m bdi|BRADI3G56460.1 obr|OB02G37880.1
OG8_13180: ogl|ORGLA02G0263900.1 osa|LOC_Os02g49360.1 oin|BGIOSGA008963-PA sit|Si017429m sbi|Sb04g029360.1 zma|GRMZM2G312944_P01 bdi|BRADI3G56410.1 obr|OB02G37930.1
OG8_13181: ogl|ORGLA02G0264200.1 osa|LOC_Os02g49420.1 oin|BGIOSGA005699-PA sbi|Sb04g029330.1 sit|Si019290m zma|GRMZM2G148534_P01 bdi|BRADI3G56390.1 obr|OB02G37960.1
OG8_13182: ogl|ORGLA02G0264400.1 oin|BGIOSGA008964-PA osa|LOC_Os02g49450.1 sit|Si017914m zma|GRMZM2G127548_P01 sbi|Sb04g029290.1 bdi|BRADI3G56370.1 obr|OB02G37980.1
OG8_13183: ogl|ORGLA02G0264700.1 osa|LOC_Os02g49480.1 oin|BGIOSGA005697-PA zma|GRMZM2G317450_P03 sit|Si016505m sbi|Sb04g029270.1 bdi|BRADI3G56340.1 obr|OB02G38020.1
OG8_13184: ogl|ORGLA02G0265200.1 osa|LOC_Os02g49550.1 oin|BGIOSGA008962-PA sit|Si017765m sbi|Sb04g029220.1 zma|GRMZM2G122848_P01 bdi|BRADI3G56300.1 obr|OB02G38080.1
OG8_13185: ogl|ORGLA02G0265300.1 osa|LOC_Os02g49560.1 oin|BGIOSGA008968-PA sit|Si019897m sbi|Sb04g029210.1 zma|GRMZM2G020799_P01 bdi|BRADI3G56290.1 obr|OB02G38090.1
OG8_13186: ogl|ORGLA02G0265900.1 osa|LOC_Os02g49620.1 sit|Si019218m sbi|Sb04g029150.1 oin|BGIOSGA008970-PA zma|GRMZM2G395667_P01 bdi|BRADI3G56230.1 obr|OB02G38140.1
OG8_13189: ogl|ORGLA02G0267300.1 oin|BGIOSGA005682-PA osa|LOC_Os02g49780.1 sbi|Sb04g029010.1 zma|GRMZM2G075223_P01 sit|Si018400m bdi|BRADI3G57060.1 obr|OB02G38260.1
OG8_13190: ogl|ORGLA02G0267500.1 osa|LOC_Os02g49800.1 oin|BGIOSGA005681-PA sbi|Sb04g028990.1 sit|Si016979m zma|GRMZM2G125544_P01 bdi|BRADI3G57040.1 obr|OB02G38280.1
OG8_13191: ogl|ORGLA02G0267700.1 osa|LOC_Os02g49830.1 oin|BGIOSGA005680-PA sbi|Sb04g028970.1 sit|Si020237m zma|GRMZM2G341479_P01 bdi|BRADI4G07750.1 obr|OB02G38300.1
OG8_13192: ogl|ORGLA02G0267900.1 oin|BGIOSGA008984-PA osa|LOC_Os02g49850.1 zma|GRMZM2G339943_P01 sit|Si018687m sbi|Sb04g028940.1 bdi|BRADI3G57010.1 obr|OB02G38340.1
OG8_13193: ogl|ORGLA02G0268600.1 osa|LOC_Os02g49950.1 oin|BGIOSGA008988-PA sit|Si016624m sbi|Sb04g028890.1 zma|GRMZM2G471733_P01 bdi|BRADI3G56960.1 obr|OB02G38410.1
OG8_13194: ogl|ORGLA02G0269000.1 oin|BGIOSGA005676-PA osa|LOC_Os02g49986.1 sit|Si020225m zma|GRMZM2G055158_P01 sbi|Sb04g028850.1 bdi|BRADI3G56917.1 obr|OB02G38450.1
OG8_13195: ogl|ORGLA02G0269300.1 osa|LOC_Os02g50010.1 oin|BGIOSGA008992-PA sbi|Sb04g028820.1 zma|GRMZM2G063473_P01 sit|Si017212m bdi|BRADI3G56890.1 obr|OB02G38470.1
OG8_13196: ogl|ORGLA02G0270100.1 osa|LOC_Os02g50100.1 oin|BGIOSGA008995-PA sbi|Sb04g028760.1 sit|Si017054m zma|GRMZM2G063316_P01 bdi|BRADI3G56840.1 obr|OB02G38520.1
OG8_13197: ogl|ORGLA02G0270700.1 osa|LOC_Os02g50174.1 oin|BGIOSGA021271-PA sit|Si017829m zma|GRMZM2G090609_P01 sbi|Sb04g028730.1 bdi|BRADI3G56810.1 obr|OB02G38580.1
OG8_13198: ogl|ORGLA02G0270900.1 oin|BGIOSGA009001-PA osa|LOC_Os02g50210.1 sit|Si018680m sbi|Sb04g028710.1 zma|GRMZM2G385999_P01 bdi|BRADI3G60000.1 obr|OB02G38610.1
OG8_13199: ogl|ORGLA02G0271100.1 osa|LOC_Os02g50230.1 oin|BGIOSGA009003-PA zma|GRMZM2G090981_P01 sit|Si017213m sbi|Sb04g028700.1 bdi|BRADI3G59980.1 obr|OB02G38620.1
OG8_13200: ogl|ORGLA02G0271500.1 oin|BGIOSGA009006-PA osa|LOC_Os02g50280.1 sbi|Sb04g028670.1 sit|Si019580m zma|GRMZM2G168378_P01 bdi|BRADI3G59950.1 obr|OB02G38650.1
OG8_13201: ogl|ORGLA02G0274700.1 oin|BGIOSGA005652-PA osa|LOC_Os02g50640.1 sbi|Sb04g028430.1 sit|Si016678m zma|GRMZM2G078725_P01 bdi|BRADI3G59730.1 obr|OB02G38950.1
OG8_13202: ogl|ORGLA02G0275200.1 osa|LOC_Os02g50700.1 oin|BGIOSGA009024-PA sit|Si018743m sbi|Sb04g028400.1 zma|GRMZM2G179761_P01 bdi|BRADI3G59700.1 obr|OB02G38980.1
OG8_13203: ogl|ORGLA02G0275800.1 osa|LOC_Os02g50780.1 oin|BGIOSGA009028-PA sit|Si016751m sbi|Sb04g028330.1 zma|GRMZM2G501450_P01 bdi|BRADI3G59640.1 obr|OB02G39050.1
OG8_13204: ogl|ORGLA02G0276300.1 osa|LOC_Os02g50860.1 oin|BGIOSGA005642-PA zma|GRMZM2G415327_P01 sit|Si018333m sbi|Sb04g028280.1 bdi|BRADI3G59550.1 obr|OB02G39120.1
OG8_13206: ogl|ORGLA02G0278000.1 osa|LOC_Os02g51040.1 oin|BGIOSGA009041-PA zma|GRMZM2G105844_P01 sbi|Sb04g028090.1 sit|Si017985m bdi|BRADI3G59460.1 obr|OB02G39270.1
OG8_13207: ogl|ORGLA02G0278500.1 osa|LOC_Os02g51080.1 oin|BGIOSGA009042-PA sbi|Sb04g028050.1 zma|GRMZM2G105644_P01 sit|Si017037m bdi|BRADI3G59430.1 obr|OB02G39290.1
OG8_13208: ogl|ORGLA02G0278700.1 osa|LOC_Os02g51100.1 oin|BGIOSGA005629-PA sit|Si017408m sbi|Sb04g028030.1 zma|GRMZM2G105539_P01 bdi|BRADI3G59400.1 obr|OB02G39320.1
OG8_13209: ogl|ORGLA02G0278800.1 osa|LOC_Os02g51110.1 oin|BGIOSGA009043-PA sit|Si017716m zma|GRMZM2G028325_P01 sbi|Sb04g028020.1 bdi|BRADI3G59390.1 obr|OB02G39330.1
OG8_13211: ogl|ORGLA02G0279300.1 sbi|Sb04g027980.1 zma|GRMZM2G380177_P01 sit|Si017106m osa|LOC_Os02g51160.1 oin|BGIOSGA009048-PA bdi|BRADI3G59337.1 obr|OB02G39390.1
OG8_13212: ogl|ORGLA02G0280600.1 oin|BGIOSGA005619-PA osa|LOC_Os02g51370.1 sit|Si019958m sbi|Sb04g027900.1 zma|GRMZM2G041809_P01 bdi|BRADI3G59260.1 obr|OB02G39480.1
OG8_13213: ogl|ORGLA02G0281900.1 osa|LOC_Os02g51490.1 oin|BGIOSGA005615-PA sbi|Sb04g027790.1 zma|GRMZM2G012399_P01 sit|Si019216m bdi|BRADI3G59110.1 obr|OB02G39590.1
OG8_13215: ogl|ORGLA02G0283500.1 osa|LOC_Os02g51700.1 oin|BGIOSGA009069-PA zma|GRMZM2G087137_P02 sbi|Sb04g027640.1 sit|Si017900m bdi|BRADI3G58930.1 obr|OB02G39790.1
OG8_13216: ogl|ORGLA02G0283600.1 osa|LOC_Os02g51710.1 oin|BGIOSGA009070-PA sit|Si018426m sbi|Sb04g027630.1 zma|GRMZM2G087245_P01 bdi|BRADI3G58920.1 obr|OB02G39800.1
OG8_13217: ogl|ORGLA02G0283700.1 osa|LOC_Os02g51720.1 oin|BGIOSGA009071-PA zma|GRMZM2G160231_P01 sbi|Sb04g027620.1 sit|Si017758m bdi|BRADI3G58910.1 obr|OB02G39810.1
OG8_13218: ogl|ORGLA02G0284300.1 osa|LOC_Os02g51780.1 oin|BGIOSGA005603-PA sbi|Sb04g027560.1 sit|Si016180m zma|GRMZM2G405815_P02 bdi|BRADI3G58790.1 obr|OB02G39870.1
OG8_13220: ogl|ORGLA02G0286200.1 osa|LOC_Os02g52000.1 oin|BGIOSGA005592-PA sit|Si020231m sbi|Sb04g027380.1 zma|GRMZM2G081214_P01 bdi|BRADI3G58640.1 obr|OB02G40030.1
OG8_13222: ogl|ORGLA02G0286500.1 osa|LOC_Os02g52040.1 oin|BGIOSGA009080-PA sit|Si017856m sbi|Sb04g027360.1 zma|GRMZM2G448883_P01 bdi|BRADI3G58620.1 obr|OB02G40070.1
OG8_13223: ogl|ORGLA02G0288400.1 osa|LOC_Os02g52314.1 oin|BGIOSGA005578-PA sbi|Sb04g033920.1 sit|Si018541m zma|GRMZM2G018586_P01 bdi|BRADI3G58240.1 obr|OB02G40340.1
OG8_13224: ogl|ORGLA02G0288800.1 osa|LOC_Os02g52370.1 oin|BGIOSGA005575-PA sit|Si017149m zma|GRMZM2G012178_P01 sbi|Sb04g033950.1 bdi|BRADI3G58190.1 obr|OB02G40370.1
OG8_13225: ogl|ORGLA02G0288900.1 osa|LOC_Os02g52380.1 oin|BGIOSGA005574-PA sit|Si019340m zma|GRMZM2G040050_P01 sbi|Sb04g033970.1 bdi|BRADI3G58180.1 obr|OB02G40380.1
OG8_13226: ogl|ORGLA02G0290400.1 osa|LOC_Os02g52560.1 oin|BGIOSGA009099-PA sit|Si016741m sbi|Sb04g034070.1 zma|GRMZM2G015983_P01 bdi|BRADI3G58067.1 obr|OB02G40550.1
OG8_13227: ogl|ORGLA02G0291000.1 oin|BGIOSGA009105-PA sit|Si019396m sbi|Sb04g034120.1 zma|GRMZM2G404762_P01 osa|LOC_Os02g52640.1 bdi|BRADI3G58030.1 obr|OB02G40580.1
OG8_13228: ogl|ORGLA02G0291100.1 osa|LOC_Os02g52650.1 oin|BGIOSGA005558-PA sit|Si018111m zma|GRMZM2G103101_P02 sbi|Sb04g034130.1 bdi|BRADI3G58020.1 obr|OB02G40590.1
OG8_13229: ogl|ORGLA02G0293200.1 osa|LOC_Os02g52910.1 oin|BGIOSGA005541-PA sit|Si017434m sbi|Sb04g034310.1 zma|GRMZM2G414621_P01 bdi|BRADI3G57850.1 obr|OB02G40770.1
OG8_13230: ogl|ORGLA02G0293400.1 oin|BGIOSGA005539-PA osa|LOC_Os02g52930.1 sbi|Sb04g034330.1 zma|GRMZM2G149452_P01 sit|Si019397m bdi|BRADI3G57830.1 obr|OB02G40790.1
OG8_13231: ogl|ORGLA02G0293900.1 oin|BGIOSGA005537-PA osa|LOC_Os02g53000.1 zma|GRMZM2G154301_P01 sbi|Sb04g034400.1 sit|Si019363m bdi|BRADI3G57756.1 obr|OB02G40840.1
OG8_13232: ogl|ORGLA02G0294200.1 osa|LOC_Os02g53050.1 oin|BGIOSGA005535-PA sit|Si017009m sbi|Sb04g034420.1 zma|GRMZM2G158839_P01 bdi|BRADI3G57730.1 obr|OB02G40880.1
OG8_13233: ogl|ORGLA02G0296200.1 oin|BGIOSGA009127-PA osa|LOC_Os02g53320.1 sbi|Sb04g034630.1 zma|GRMZM2G151425_P01 sit|Si018533m bdi|BRADI3G57530.1 obr|OB02G41090.1
OG8_13234: ogl|ORGLA02G0297000.1 osa|LOC_Os02g53400.1 sbi|Sb04g034680.1 zma|GRMZM2G023711_P01 sit|Si018440m oin|BGIOSGA009129-PA bdi|BRADI3G57470.1 obr|OB02G41170.1
OG8_13235: ogl|ORGLA02G0297300.1 osa|LOC_Os02g53430.1 oin|BGIOSGA005512-PA sit|Si018143m zma|GRMZM2G143535_P01 sbi|Sb04g034700.1 bdi|BRADI3G57425.1 obr|OB02G41200.1
OG8_13236: ogl|ORGLA02G0297800.1 osa|LOC_Os02g53490.1 oin|BGIOSGA009133-PA sbi|Sb04g034705.1 sit|Si017371m zma|GRMZM5G862882_P01 bdi|BRADI3G57420.1 obr|OB02G41210.1
OG8_13237: ogl|ORGLA02G0299400.1 oin|BGIOSGA005495-PA osa|LOC_Os02g53750.1 sit|Si017255m sbi|Sb04g034840.1 zma|GRMZM2G166027_P01 bdi|BRADI3G57230.1 obr|OB02G41410.1
OG8_13238: ogl|ORGLA02G0301800.1 osa|LOC_Os02g54070.1 oin|BGIOSGA009152-PA sit|Si016223m zma|GRMZM2G124377_P01 sbi|Sb04g035050.1 bdi|BRADI3G60040.1 obr|OB02G41670.1
OG8_13239: ogl|ORGLA02G0302500.1 oin|BGIOSGA009154-PA osa|LOC_Os02g54140.1 sit|Si018495m zma|GRMZM2G098167_P01 sbi|Sb04g035130.1 bdi|BRADI3G60100.1 obr|OB02G41760.1
OG8_13240: ogl|ORGLA02G0305200.1 osa|LOC_Os02g54570.1 oin|BGIOSGA005468-PA zma|GRMZM2G008367_P01 sit|Si018511m sbi|Sb04g035340.1 bdi|BRADI3G53680.1 obr|OB02G42020.1
OG8_13241: ogl|ORGLA02G0306200.1 osa|LOC_Os02g54710.1 oin|BGIOSGA005465-PA sit|Si018235m sbi|Sb04g035470.1 zma|GRMZM2G128358_P01 bdi|BRADI3G53720.1 obr|OB02G42130.1
OG8_13242: ogl|ORGLA02G0306300.1 osa|LOC_Os02g54720.1 sit|Si016240m sbi|Sb04g035490.1 zma|GRMZM2G040890_P01 oin|BGIOSGA005464-PA bdi|BRADI3G53730.1 obr|OB02G42140.1
OG8_13243: ogl|ORGLA02G0307100.1 oin|BGIOSGA005460-PA osa|LOC_Os02g54830.1 sit|Si020171m zma|GRMZM2G122284_P01 sbi|Sb04g035570.1 bdi|BRADI3G53797.1 obr|OB02G42250.1
OG8_13244: ogl|ORGLA02G0308200.1 osa|LOC_Os02g54980.1 oin|BGIOSGA009190-PA zma|GRMZM2G018484_P01 sit|Si016816m sbi|Sb04g035660.1 bdi|BRADI3G53860.1 obr|OB02G42390.1
OG8_13245: ogl|ORGLA02G0308300.1 osa|LOC_Os02g54990.2 oin|BGIOSGA005453-PA sit|Si017354m zma|GRMZM2G018103_P01 sbi|Sb04g035670.1 bdi|BRADI3G53870.1 obr|OB02G42400.1
OG8_13246: ogl|ORGLA02G0308400.1 osa|LOC_Os02g55000.1 oin|BGIOSGA005452-PA sit|Si016960m sbi|Sb04g035680.1 zma|GRMZM2G017923_P01 bdi|BRADI3G53880.1 obr|OB02G42420.1
OG8_13247: ogl|ORGLA02G0308600.1 osa|LOC_Os02g55020.1 oin|BGIOSGA009192-PA sbi|Sb05g004830.1 sit|Si027650m zma|AC205735.3_FGP006 bdi|BRADI4G36740.1 obr|OB02G42430.1
OG8_13248: ogl|ORGLA02G0308800.1 oin|BGIOSGA009193-PA osa|LOC_Os02g55030.1 sit|Si016304m sbi|Sb04g035685.1 zma|GRMZM2G032163_P01 bdi|BRADI3G53887.1 obr|OB02G42440.1
OG8_13249: ogl|ORGLA02G0309300.1 osa|LOC_Os02g55080.1 oin|BGIOSGA005450-PA sit|Si018360m sbi|Sb04g035720.1 zma|GRMZM2G119769_P02 bdi|BRADI3G53940.1 obr|OB02G42510.1
OG8_13250: ogl|ORGLA02G0309500.1 osa|LOC_Os02g55110.1 oin|BGIOSGA009198-PA sit|Si016102m zma|GRMZM2G420432_P01 sbi|Sb04g035740.1 bdi|BRADI3G53960.1 obr|OB02G42530.1
OG8_13251: ogl|ORGLA02G0311500.1 oin|BGIOSGA009205-PA osa|LOC_Os02g55300.1 sbi|Sb04g035960.1 zma|GRMZM2G179633_P01 sit|Si020069m bdi|BRADI3G54110.1 obr|OB02G42680.1
OG8_13252: ogl|ORGLA02G0312200.1 osa|LOC_Os02g55380.1 oin|BGIOSGA005433-PA sbi|Sb04g036020.1 sit|Si018550m zma|GRMZM2G111415_P01 bdi|BRADI3G54160.1 obr|OB02G42740.1
OG8_13253: ogl|ORGLA02G0312700.1 osa|LOC_Os02g55430.1 oin|BGIOSGA009210-PA zma|GRMZM2G469142_P01 sbi|Sb04g036070.1 sit|Si019892m bdi|BRADI3G54210.1 obr|OB02G42800.1
OG8_13254: ogl|ORGLA02G0312900.1 oin|BGIOSGA009212-PA osa|LOC_Os02g55470.1 sit|Si017206m zma|GRMZM2G084515_P01 sbi|Sb04g036090.1 bdi|BRADI3G54230.1 obr|OB02G42820.1
OG8_13255: ogl|ORGLA02G0315800.1 oin|BGIOSGA009233-PA osa|LOC_Os02g56020.1 sbi|Sb04g036370.1 sit|Si017964m zma|GRMZM2G096815_P01 bdi|BRADI3G54500.1 obr|OB02G43050.1
OG8_13257: ogl|ORGLA02G0317900.1 osa|LOC_Os02g56260.1 oin|BGIOSGA005403-PA sbi|Sb04g036530.1 sit|Si016255m zma|GRMZM2G163195_P01 bdi|BRADI3G54730.1 obr|OB02G43230.1
OG8_13258: ogl|ORGLA02G0318000.1 osa|LOC_Os02g56270.1 oin|BGIOSGA005402-PA sbi|Sb04g036550.1 sit|Si016238m zma|GRMZM2G178398_P01 bdi|BRADI3G54740.1 obr|OB02G43240.1
OG8_13259: ogl|ORGLA02G0319600.1 osa|LOC_Os02g56510.1 oin|BGIOSGA009251-PA sit|Si016343m sbi|Sb04g036730.1 zma|GRMZM2G466545_P01 bdi|BRADI3G54920.1 obr|OB02G43470.1
OG8_13260: ogl|ORGLA02G0320000.1 osa|LOC_Os02g56550.1 oin|BGIOSGA009253-PA sit|Si017954m sbi|Sb04g036680.1 zma|GRMZM2G075336_P02 bdi|BRADI3G54870.1 obr|OB02G43430.1
OG8_13261: ogl|ORGLA02G0320200.1 osa|LOC_Os02g56565.1 oin|BGIOSGA009254-PA sit|Si016449m zma|GRMZM2G150912_P01 sbi|Sb04g036670.1 bdi|BRADI3G54847.1 obr|OB02G43410.1
OG8_13262: ogl|ORGLA02G0320500.1 osa|LOC_Os02g56600.1 oin|BGIOSGA009257-PA sit|Si017967m zma|GRMZM5G857701_P01 sbi|Sb04g036640.1 bdi|BRADI3G54817.1 obr|OB02G43380.1
OG8_13263: ogl|ORGLA02G0321400.1 osa|LOC_Os02g56750.1 oin|BGIOSGA009265-PA sit|Si017868m sbi|Sb04g036800.1 zma|GRMZM2G099376_P02 bdi|BRADI3G54987.1 obr|OB02G43600.1
OG8_13264: ogl|ORGLA02G0322100.1 oin|BGIOSGA009273-PA osa|LOC_Os02g56860.1 sit|Si017142m zma|GRMZM5G894016_P01 sbi|Sb04g036880.1 bdi|BRADI3G55040.1 obr|OB02G43630.1
OG8_13265: ogl|ORGLA02G0323200.1 osa|LOC_Os02g56970.1 oin|BGIOSGA009277-PA sit|Si017438m sbi|Sb04g036980.1 zma|GRMZM2G102216_P01 bdi|BRADI3G55150.1 obr|OB02G43760.1
OG8_13266: ogl|ORGLA02G0323600.1 oin|BGIOSGA009280-PA osa|LOC_Os02g57010.1 sit|Si017901m sbi|Sb04g037020.1 zma|GRMZM5G841101_P01 bdi|BRADI3G55190.1 obr|OB02G43800.1
OG8_13267: ogl|ORGLA02G0324000.1 osa|LOC_Os02g57060.1 oin|BGIOSGA009285-PA zma|GRMZM2G379002_P01 sbi|Sb04g037070.1 sit|Si019994m bdi|BRADI4G37560.1 obr|OB02G43850.1
OG8_13268: ogl|ORGLA02G0325100.1 osa|LOC_Os02g57180.1 oin|BGIOSGA009292-PA sbi|Sb04g037200.1 sit|Si017076m zma|GRMZM2G143651_P01 bdi|BRADI3G55340.1 obr|OB02G43980.1
OG8_13269: ogl|ORGLA02G0325400.1 oin|BGIOSGA009296-PA osa|LOC_Os02g57210.1 sit|Si019617m sbi|Sb04g037230.1 zma|GRMZM2G479804_P01 bdi|BRADI3G55385.1 obr|OB02G44010.1
OG8_13270: ogl|ORGLA02G0326300.1 osa|LOC_Os02g57340.1 oin|BGIOSGA009299-PA sit|Si019062m sbi|Sb04g037320.1 zma|AC232393.1_FGP009 bdi|BRADI3G55470.1 obr|OB02G44120.1
OG8_13271: ogl|ORGLA02G0327200.1 osa|LOC_Os02g57430.1 oin|BGIOSGA005348-PA sbi|Sb04g037475.1 sit|Si018424m zma|GRMZM2G064608_P01 bdi|BRADI3G55590.1 obr|OB02G44270.1
OG8_13272: ogl|ORGLA02G0327500.1 oin|BGIOSGA009305-PA osa|LOC_Os02g57460.1 sit|Si019350m sbi|Sb04g037520.1 zma|GRMZM2G146228_P01 bdi|BRADI3G55650.1 obr|OB02G44300.1
OG8_13273: ogl|ORGLA02G0327600.1 oin|BGIOSGA005346-PA osa|LOC_Os02g57470.1 sit|Si016671m sbi|Sb04g037530.1 zma|GRMZM2G146207_P01 bdi|BRADI3G55660.1 obr|OB02G44310.1
OG8_13274: ogl|ORGLA02G0327700.1 osa|LOC_Os02g57480.1 oin|BGIOSGA005345-PA sit|Si017170m sbi|Sb04g037540.1 zma|GRMZM2G075513_P01 bdi|BRADI3G55670.1 obr|OB02G44320.1
OG8_13275: ogl|ORGLA02G0327800.1 osa|LOC_Os02g57490.1 oin|BGIOSGA005344-PA sbi|Sb04g037550.1 zma|GRMZM2G075499_P01 sit|Si019578m bdi|BRADI3G55680.1 obr|OB02G44330.1
OG8_13276: ogl|ORGLA02G0327900.1 oin|BGIOSGA005343-PA osa|LOC_Os02g57500.1 sbi|Sb04g037560.1 sit|Si017323m zma|GRMZM2G087924_P02 bdi|BRADI3G55690.1 obr|OB02G44340.1
OG8_13277: ogl|ORGLA02G0328600.1 osa|LOC_Os02g57560.1 oin|BGIOSGA005340-PA sit|Si017243m sbi|Sb04g037600.1 zma|GRMZM2G473411_P01 bdi|BRADI3G55767.1 obr|OB02G44440.1
OG8_13278: ogl|ORGLA02G0328700.1 oin|BGIOSGA009309-PA sit|Si020170m sbi|Sb04g037630.1 zma|GRMZM2G098744_P01 osa|LOC_Os02g57570.1 bdi|BRADI3G55800.1 obr|OB02G44470.1
OG8_13279: ogl|ORGLA02G0329300.1 osa|LOC_Os02g57640.1 sbi|Sb04g037690.1 zma|GRMZM2G008410_P01 sit|Si017697m oin|BGIOSGA009315-PA bdi|BRADI3G55870.1 obr|OB02G44530.1
OG8_13280: ogl|ORGLA02G0329900.1 osa|LOC_Os02g57700.1 oin|BGIOSGA009318-PA sbi|Sb04g037780.1 sit|Si016305m zma|GRMZM2G101754_P01 bdi|BRADI3G56035.1 obr|OB02G44600.1
OG8_13281: ogl|ORGLA02G0330700.1 osa|LOC_Os02g54010.1 oin|BGIOSGA009149-PA sit|Si016585m sbi|Sb04g035000.1 zma|GRMZM2G039792_P01 bdi|BRADI3G57100.1 obr|OB02G41590.1
OG8_13282: ogl|ORGLA02G0331700.1 osa|LOC_Os02g57850.1 oin|BGIOSGA005330-PA zma|GRMZM2G117392_P01 sbi|Sb09g023990.1 sit|Si019986m bdi|BRADI3G55880.1 obr|OB03G31490.1
OG8_13283: ogl|ORGLA02G0332900.1 osa|LOC_Os02g58120.1 oin|BGIOSGA005323-PA sbi|Sb04g038060.1 sit|Si018006m zma|GRMZM2G006006_P01 bdi|BRADI3G60290.1 obr|OB02G44950.1
OG8_13284: ogl|ORGLA02G0334200.1 osa|LOC_Os02g58250.1 oin|BGIOSGA002544-PA sit|Si016144m sbi|Sb04g038250.1 zma|GRMZM2G145473_P01 bdi|BRADI3G60460.1 obr|OB02G45070.1
OG8_13285: ogl|ORGLA02G0334700.1 osa|LOC_Os02g58300.1 oin|BGIOSGA002608-PA sbi|Sb04g038280.1 zma|GRMZM2G145504_P01 sit|Si020221m bdi|BRADI3G60510.1 obr|OB02G45120.1
OG8_13287: ogl|ORGLA02G0335000.1 osa|LOC_Os02g58330.1 oin|BGIOSGA009343-PA sbi|Sb04g038305.1 sit|Si016997m zma|AC208348.3_FGP012 bdi|BRADI3G60540.1 obr|OB02G45140.1
OG8_13288: ogl|ORGLA02G0335100.1 osa|LOC_Os02g58340.1 sit|Si016410m sbi|Sb04g038310.1 zma|GRMZM2G133919_P01 oin|BGIOSGA005313-PA bdi|BRADI3G60550.1 obr|OB02G45150.1
OG8_13289: ogl|ORGLA02G0335700.1 osa|LOC_Os02g58410.1 oin|BGIOSGA009344-PA sit|Si016064m zma|GRMZM2G344967_P01 sbi|Sb04g038360.1 bdi|BRADI3G60610.1 obr|OB02G45220.1
OG8_13290: ogl|ORGLA02G0335800.1 osa|LOC_Os02g58440.1 oin|BGIOSGA009345-PA sit|Si016579m sbi|Sb04g038370.1 zma|GRMZM2G041799_P01 bdi|BRADI3G60617.1 obr|OB02G45230.1
OG8_13291: ogl|ORGLA02G0336100.1 oin|BGIOSGA005305-PA osa|LOC_Os02g58470.1 sit|Si018114m sbi|Sb04g038400.1 zma|GRMZM2G062424_P01 bdi|BRADI3G60680.1 obr|OB02G45250.1
OG8_13292: ogl|ORGLA02G0336400.1 osa|LOC_Os02g58500.1 oin|BGIOSGA005300-PA sit|Si018638m zma|GRMZM2G045294_P02 sbi|Sb04g038430.1 bdi|BRADI3G60710.1 obr|OB02G45300.1
OG8_13293: ogl|ORGLA02G0337700.1 oin|BGIOSGA005294-PA osa|LOC_Os02g58650.1 sit|Si017754m zma|GRMZM2G140809_P01 sbi|Sb04g038580.1 bdi|BRADI3G60850.1 obr|OB02G45460.1
OG8_13294: ogl|ORGLA02G0338200.1 osa|LOC_Os02g58740.1 oin|BGIOSGA005302-PA sbi|Sb04g038630.1 zma|GRMZM2G073609_P01 sit|Si018228m bdi|BRADI3G60910.1 obr|OB02G45510.1
OG8_13295: ogl|ORGLA03G0000300.1 osa|LOC_Os03g01180.1 oin|BGIOSGA011627-PA sit|Si040092m zma|GRMZM2G060185_P01 sbi|Sb01g050570.1 bdi|BRADI1G78410.1 obr|OB03G10180.1
OG8_13296: ogl|ORGLA03G0000400.1 osa|LOC_Os03g01190.1 oin|BGIOSGA011626-PA sit|Si036033m sbi|Sb01g050560.1 zma|GRMZM2G002121_P01 bdi|BRADI1G78420.1 obr|OB03G10190.1
OG8_13297: ogl|ORGLA03G0000800.1 osa|LOC_Os03g01222.1 oin|BGIOSGA011653-PA zma|GRMZM2G168281_P01 sit|Si036736m sbi|Sb01g050510.1 bdi|BRADI1G78480.1 obr|OB03G10260.1
OG8_13298: ogl|ORGLA03G0001400.1 osa|LOC_Os03g01270.1 oin|BGIOSGA011657-PA sit|Si036654m zma|GRMZM2G474194_P01 sbi|Sb01g050430.1 bdi|BRADI1G78340.2 obr|OB03G10300.1
OG8_13299: ogl|ORGLA03G0002200.1 osa|LOC_Os03g01540.1 oin|BGIOSGA011616-PA sit|Si039060m zma|AC150739.3_FGP001 sbi|Sb01g050300.1 bdi|BRADI1G78200.1 obr|OB03G10400.1
OG8_13300: ogl|ORGLA03G0006700.1 osa|LOC_Os03g02040.1 oin|BGIOSGA011592-PA sit|Si037661m zma|GRMZM2G137352_P01 sbi|Sb01g049810.1 bdi|BRADI1G77840.1 obr|OB03G10900.1
OG8_13301: ogl|ORGLA03G0009000.1 osa|LOC_Os03g02310.1 oin|BGIOSGA011581-PA sbi|Sb01g049700.1 sit|Si018523m zma|GRMZM2G092165_P01 bdi|BRADI1G77690.1 obr|OB03G11100.1
OG8_13302: ogl|ORGLA03G0009500.1 oin|BGIOSGA011708-PA osa|LOC_Os03g02400.1 sit|Si037650m sbi|Sb01g049630.1 zma|GRMZM2G077769_P01 bdi|BRADI1G77560.1 obr|OB06G25870.1
OG8_13303: ogl|ORGLA03G0009800.1 oin|BGIOSGA011576-PA osa|LOC_Os03g02430.1 sbi|Sb01g049600.1 sit|Si038777m zma|GRMZM2G440537_P02 bdi|BRADI1G77530.1 obr|OB03G11160.1
OG8_13304: ogl|ORGLA03G0010200.1 oin|BGIOSGA011575-PA osa|LOC_Os03g02460.1 sit|Si036382m sbi|Sb01g049550.1 zma|GRMZM2G126199_P01 bdi|BRADI1G72410.1 obr|OB03G11210.1
OG8_13305: ogl|ORGLA03G0010400.1 oin|BGIOSGA011712-PA osa|LOC_Os03g02480.1 sbi|Sb01g049540.1 sit|Si035678m zma|GRMZM2G055880_P01 bdi|BRADI1G77470.1 obr|OB03G11230.1
OG8_13306: ogl|ORGLA03G0011400.1 osa|LOC_Os03g02600.1 oin|BGIOSGA011720-PA sit|Si036098m sbi|Sb01g049430.1 zma|GRMZM2G320099_P01 bdi|BRADI1G77370.1 obr|OB03G11340.1
OG8_13307: ogl|ORGLA03G0011500.1 osa|LOC_Os03g02610.1 oin|BGIOSGA011721-PA zma|GRMZM2G030173_P01 sbi|Sb01g049420.1 sit|Si039715m bdi|BRADI1G77360.1 obr|OB03G11350.1
OG8_13308: ogl|ORGLA03G0012700.1 osa|LOC_Os03g02730.1 oin|BGIOSGA011569-PA zma|GRMZM2G013634_P01 sbi|Sb01g049300.1 sit|Si037180m bdi|BRADI1G77270.1 obr|OB03G11440.1
OG8_13309: ogl|ORGLA03G0013100.1 osa|LOC_Os03g02762.1 oin|BGIOSGA011732-PA sit|Si035860m sbi|Sb01g049260.1 zma|GRMZM2G167568_P01 bdi|BRADI1G77240.1 obr|OB03G11490.1
OG8_13310: ogl|ORGLA03G0014000.1 osa|LOC_Os03g02860.1 oin|BGIOSGA011562-PA sbi|Sb01g049160.1 zma|GRMZM2G136859_P01 sit|Si037620m bdi|BRADI1G77170.1 obr|OB03G11590.1
OG8_13311: ogl|ORGLA03G0014300.1 oin|BGIOSGA011738-PA osa|LOC_Os03g02900.1 sbi|Sb01g049150.1 sit|Si036864m zma|GRMZM2G082227_P01 bdi|BRADI1G77150.1 obr|OB03G11610.1
OG8_13312: ogl|ORGLA03G0014700.1 osa|LOC_Os03g02960.1 oin|BGIOSGA011739-PA sit|Si037430m sbi|Sb01g049120.1 zma|GRMZM2G171466_P01 bdi|BRADI1G77100.1 obr|OB03G11670.1
OG8_13313: ogl|ORGLA03G0015700.1 osa|LOC_Os03g03130.1 oin|BGIOSGA011743-PA sit|Si037836m sbi|Sb01g049010.1 zma|GRMZM2G063931_P01 bdi|BRADI1G77010.1 obr|OB03G11770.1
OG8_13314: ogl|ORGLA03G0016100.1 osa|LOC_Os03g03180.1 oin|BGIOSGA011550-PA zma|GRMZM2G060564_P03 sbi|Sb01g048960.1 sit|Si036850m bdi|BRADI1G76960.2 obr|OB03G11800.1
OG8_13316: ogl|ORGLA03G0016700.1 osa|LOC_Os03g03290.1 oin|BGIOSGA011751-PA sbi|Sb01g048910.1 sit|Si035494m zma|GRMZM2G119736_P01 bdi|BRADI1G76910.1 obr|OB03G11870.1
OG8_13317: ogl|ORGLA03G0017200.1 osa|LOC_Os03g03350.1 oin|BGIOSGA011754-PA sit|Si035616m zma|GRMZM2G119494_P01 sbi|Sb01g048880.1 bdi|BRADI1G76890.1 obr|OB03G11910.1
OG8_13318: ogl|ORGLA03G0017300.1 osa|LOC_Os03g03360.1 oin|BGIOSGA011549-PA sbi|Sb01g048870.1 zma|GRMZM2G119471_P01 sit|Si036951m bdi|BRADI1G76880.1 obr|OB03G11920.1
OG8_13319: ogl|ORGLA03G0018100.1 oin|BGIOSGA011546-PA osa|LOC_Os03g03450.1 zma|GRMZM2G051219_P01 sit|Si036040m sbi|Sb01g048790.1 bdi|BRADI1G76800.1 obr|OB03G12010.1
OG8_13320: ogl|ORGLA03G0020300.1 osa|LOC_Os03g03640.1 oin|BGIOSGA011534-PA sit|Si038027m zma|GRMZM2G448651_P02 sbi|Sb01g048600.1 bdi|BRADI1G76600.1 obr|OB03G12220.1
OG8_13321: ogl|ORGLA03G0021100.1 osa|LOC_Os03g03720.1 oin|BGIOSGA011768-PA sbi|Sb01g048470.1 zma|GRMZM5G845611_P01 sit|Si035707m bdi|BRADI1G76470.1 obr|OB03G12280.1
OG8_13322: ogl|ORGLA03G0021300.1 oin|BGIOSGA011529-PA osa|LOC_Os03g03730.1 sit|Si036243m sbi|Sb01g048460.1 zma|GRMZM2G008064_P01 bdi|BRADI1G76460.1 obr|OB03G12290.1
OG8_13323: ogl|ORGLA03G0021600.1 osa|LOC_Os03g03770.1 oin|BGIOSGA011526-PA sit|Si038144m sbi|Sb01g048410.1 zma|GRMZM2G137312_P01 bdi|BRADI1G76450.1 obr|OB03G12330.1
OG8_13324: ogl|ORGLA03G0021900.1 osa|LOC_Os03g03820.1 oin|BGIOSGA011771-PA zma|GRMZM2G092923_P01 sbi|Sb01g048360.1 sit|Si036865m bdi|BRADI1G76407.1 obr|OB03G12380.1
OG8_13325: ogl|ORGLA03G0022600.1 osa|LOC_Os03g03890.1 oin|BGIOSGA011775-PA sit|Si036097m sbi|Sb01g048300.1 zma|AC149810.2_FGP008 bdi|BRADI1G76350.1 obr|OB03G12450.1
OG8_13326: ogl|ORGLA03G0023100.1 osa|LOC_Os03g03949.2 oin|BGIOSGA011776-PA sit|Si038854m sbi|Sb01g048220.1 zma|GRMZM2G071349_P01 bdi|BRADI1G76300.1 obr|OB03G12520.1
OG8_13327: ogl|ORGLA03G0023300.1 osa|LOC_Os03g03990.1 oin|BGIOSGA011517-PA sit|Si039479m zma|GRMZM2G007441_P01 sbi|Sb01g048210.1 bdi|BRADI1G76290.1 obr|OB03G12540.1
OG8_13328: ogl|ORGLA03G0023800.1 osa|LOC_Os03g04040.1 oin|BGIOSGA011780-PA zma|GRMZM2G399948_P01 sit|Si040819m sbi|Sb01g048170.1 bdi|BRADI1G76250.1 obr|OB03G12620.1
OG8_13329: ogl|ORGLA03G0024400.1 osa|LOC_Os03g04080.1 oin|BGIOSGA011783-PA sbi|Sb01g048120.1 sit|Si038061m zma|GRMZM2G428040_P01 bdi|BRADI1G76200.1 obr|OB03G12650.1
OG8_13330: ogl|ORGLA03G0025100.1 osa|LOC_Os03g04169.1 sbi|Sb02g028140.1 sit|Si030061m zma|GRMZM2G068862_P01 oin|BGIOSGA011788-PA bdi|BRADI1G76130.1 obr|OB03G12710.1
OG8_13331: ogl|ORGLA03G0025200.1 oin|BGIOSGA011508-PA osa|LOC_Os03g04190.1 sit|Si035000m sbi|Sb01g048030.1 zma|GRMZM2G093286_P01 bdi|BRADI1G76110.1 obr|OB03G12720.1
OG8_13332: ogl|ORGLA03G0025400.1 osa|LOC_Os03g04210.1 oin|BGIOSGA011789-PA sit|Si036710m zma|GRMZM2G126802_P01 sbi|Sb01g048020.1 bdi|BRADI1G76100.1 obr|OB03G12730.1
OG8_13333: ogl|ORGLA03G0025500.1 osa|LOC_Os03g04220.1 oin|BGIOSGA011507-PA sit|Si036659m sbi|Sb01g048010.1 zma|GRMZM2G119499_P01 bdi|BRADI1G76090.1 obr|OB03G12740.1
OG8_13334: ogl|ORGLA03G0025800.1 osa|LOC_Os03g04260.1 oin|BGIOSGA011502-PA zma|GRMZM2G096153_P01 sit|Si037404m sbi|Sb01g047970.1 bdi|BRADI1G76060.1 obr|OB03G12770.1
OG8_13335: ogl|ORGLA03G0025900.1 oin|BGIOSGA011501-PA osa|LOC_Os03g04270.1 sit|Si034646m sbi|Sb01g047960.1 zma|GRMZM2G126745_P01 bdi|BRADI1G76050.1 obr|OB03G12790.1
OG8_13336: ogl|ORGLA03G0027300.1 osa|LOC_Os03g04440.1 oin|BGIOSGA011491-PA sit|Si036942m sbi|Sb01g047820.1 zma|AC155624.2_FGP011 bdi|BRADI1G75930.1 obr|OB03G12940.1
OG8_13337: ogl|ORGLA03G0029800.1 osa|LOC_Os03g04710.1 oin|BGIOSGA011826-PA sit|Si036523m sbi|Sb01g047550.1 zma|GRMZM2G047002_P01 bdi|BRADI1G75670.1 obr|OB03G13270.1
OG8_13339: ogl|ORGLA03G0031200.1 osa|LOC_Os03g04940.1 oin|BGIOSGA011477-PA sbi|Sb01g047400.1 zma|GRMZM5G860938_P01 sit|Si036313m bdi|BRADI1G75560.1 obr|OB03G13370.1
OG8_13340: ogl|ORGLA03G0031300.1 osa|LOC_Os03g04950.1 oin|BGIOSGA011836-PA sit|Si034329m zma|GRMZM2G107686_P01 sbi|Sb01g047390.1 bdi|BRADI1G75550.1 obr|OB03G13380.1
OG8_13341: ogl|ORGLA03G0031600.1 osa|LOC_Os03g04980.1 oin|BGIOSGA011837-PA sbi|Sb01g047350.1 sit|Si037216m zma|GRMZM2G178072_P02 bdi|BRADI1G75507.1 obr|OB03G13430.1
OG8_13342: ogl|ORGLA03G0033500.1 oin|BGIOSGA011459-PA osa|LOC_Os03g05260.1 sit|Si037517m sbi|Sb01g047180.1 zma|GRMZM2G062841_P01 bdi|BRADI1G75360.1 obr|OB03G13640.1
OG8_13343: ogl|ORGLA03G0033700.1 osa|LOC_Os03g05280.1 oin|BGIOSGA011857-PA sbi|Sb01g047150.1 zma|AC149818.2_FGP001 sit|Si037497m bdi|BRADI1G75340.1 obr|OB03G13670.1
OG8_13344: ogl|ORGLA03G0035400.1 osa|LOC_Os03g05460.1 oin|BGIOSGA011448-PA sit|Si035713m sbi|Sb01g047030.1 zma|AC149818.2_FGP007 bdi|BRADI1G75160.1 obr|OB03G13830.1
OG8_13345: ogl|ORGLA03G0035800.1 osa|LOC_Os03g05500.1 oin|BGIOSGA011866-PA sit|Si037727m zma|GRMZM2G092483_P02 sbi|Sb01g047000.1 bdi|BRADI1G75120.1 obr|OB03G13880.1
OG8_13346: ogl|ORGLA03G0036400.1 oin|BGIOSGA011442-PA osa|LOC_Os03g05560.1 zma|GRMZM2G056786_P01 sbi|Sb01g046940.1 sit|Si036833m bdi|BRADI1G75070.1 obr|OB03G13940.1
OG8_13347: ogl|ORGLA03G0037500.1 osa|LOC_Os03g05710.1 sbi|Sb01g046860.1 sit|Si035945m zma|AC209858.4_FGP004 oin|BGIOSGA011436-PA bdi|BRADI1G74950.1 obr|OB03G14060.1
OG8_13348: ogl|ORGLA03G0037600.1 oin|BGIOSGA011872-PA osa|LOC_Os03g05720.1 sit|Si034116m sbi|Sb01g046850.1 zma|AC209858.4_FGP002 bdi|BRADI1G74940.1 obr|OB03G14070.1
OG8_13349: ogl|ORGLA03G0037800.1 osa|LOC_Os03g05740.1 oin|BGIOSGA011434-PA sit|Si037578m sbi|Sb01g046830.1 zma|GRMZM2G362088_P02 bdi|BRADI1G74910.1 obr|OB03G14090.1
OG8_13350: ogl|ORGLA03G0038400.1 osa|LOC_Os03g05806.1 sbi|Sb01g046770.1 sit|Si035886m zma|GRMZM2G315806_P01 oin|BGIOSGA011875-PA bdi|BRADI1G74850.1 obr|OB03G14160.1
OG8_13351: ogl|ORGLA03G0039100.1 osa|LOC_Os03g05920.1 oin|BGIOSGA011882-PA sit|Si035891m sbi|Sb01g046710.1 zma|GRMZM5G841893_P01 bdi|BRADI1G74760.1 obr|OB03G14220.1
OG8_13352: ogl|ORGLA03G0039600.1 osa|LOC_Os03g06000.1 oin|BGIOSGA011886-PA sit|Si038641m zma|GRMZM2G173826_P01 sbi|Sb01g046700.1 bdi|BRADI1G74750.1 obr|OB03G14230.1
OG8_13353: ogl|ORGLA03G0039700.1 osa|LOC_Os03g06010.1 oin|BGIOSGA011428-PA sit|Si039970m sbi|Sb01g046680.1 zma|AC233901.1_FGP008 bdi|BRADI1G74720.1 obr|OB03G14260.1
OG8_13354: ogl|ORGLA03G0040200.1 osa|LOC_Os03g06070.1 oin|BGIOSGA011892-PA sit|Si035490m zma|GRMZM2G140339_P01 sbi|Sb01g046660.1 bdi|BRADI1G74700.1 obr|OB03G14310.1
OG8_13355: ogl|ORGLA03G0040400.1 osa|LOC_Os03g06090.1 oin|BGIOSGA011423-PA sbi|Sb01g046640.1 zma|GRMZM2G141636_P01 sit|Si036268m bdi|BRADI1G74680.1 obr|OB03G14340.1
OG8_13356: ogl|ORGLA03G0041000.1 osa|LOC_Os03g06180.1 oin|BGIOSGA011895-PA sit|Si040050m sbi|Sb01g046600.1 zma|GRMZM2G342807_P01 bdi|BRADI1G74607.1 obr|OB03G14400.1
OG8_13357: ogl|ORGLA03G0041200.1 oin|BGIOSGA011897-PA osa|LOC_Os03g06200.1 sbi|Sb01g046580.1 zma|GRMZM2G300801_P01 sit|Si040062m bdi|BRADI1G74590.1 obr|OB03G14420.1
OG8_13358: ogl|ORGLA03G0041400.1 osa|LOC_Os03g06220.1 oin|BGIOSGA011899-PA sit|Si035336m sbi|Sb01g046570.1 zma|GRMZM2G000823_P01 bdi|BRADI1G74580.1 obr|OB03G14440.1
OG8_13359: ogl|ORGLA03G0041500.1 osa|LOC_Os03g06230.1 oin|BGIOSGA011418-PA sit|Si036292m sbi|Sb01g046560.1 zma|GRMZM2G034243_P01 bdi|BRADI1G74570.1 obr|OB03G14450.1
OG8_13360: ogl|ORGLA03G0041900.1 osa|LOC_Os03g06330.1 oin|BGIOSGA011902-PA sit|Si036227m sbi|Sb01g046520.1 zma|GRMZM2G076423_P01 bdi|BRADI1G74540.1 obr|OB03G14480.1
OG8_13361: ogl|ORGLA03G0042000.1 osa|LOC_Os03g06340.1 sit|Si035563m zma|GRMZM2G175463_P02 sbi|Sb01g046510.1 oin|BGIOSGA011904-PA bdi|BRADI1G74530.1 obr|OB03G14490.1
OG8_13362: ogl|ORGLA03G0042500.1 osa|LOC_Os03g06390.1 oin|BGIOSGA011412-PA sit|Si037865m zma|GRMZM2G472266_P01 sbi|Sb01g046470.1 bdi|BRADI1G74490.1 obr|OB03G14520.1
OG8_13363: ogl|ORGLA03G0043800.1 oin|BGIOSGA011405-PA osa|LOC_Os03g06610.1 zma|GRMZM2G166445_P01 sbi|Sb01g046365.1 sit|Si038761m bdi|BRADI1G74380.1 obr|OB03G14690.1
OG8_13364: ogl|ORGLA03G0044300.1 oin|BGIOSGA011919-PA osa|LOC_Os03g06680.1 sbi|Sb01g046300.1 zma|GRMZM2G136081_P01 sit|Si036740m bdi|BRADI1G74270.1 obr|OB03G14720.1
OG8_13365: ogl|ORGLA03G0046000.1 osa|LOC_Os03g06880.1 oin|BGIOSGA011928-PA sit|Si035454m sbi|Sb01g046230.1 zma|GRMZM2G169320_P01 bdi|BRADI1G74150.1 obr|OB03G14850.1
OG8_13366: ogl|ORGLA03G0046100.1 osa|LOC_Os03g06890.1 oin|BGIOSGA011394-PA sit|Si034325m sbi|Sb01g046220.1 zma|GRMZM2G360025_P01 bdi|BRADI1G74130.1 obr|OB03G14860.1
OG8_13367: ogl|ORGLA03G0046900.1 oin|BGIOSGA011387-PA osa|LOC_Os03g06970.1 zma|GRMZM2G075563_P01 sit|Si039090m sbi|Sb01g046120.1 bdi|BRADI1G73970.1 obr|OB03G14950.1
OG8_13368: ogl|ORGLA03G0047500.1 oin|BGIOSGA011934-PA osa|LOC_Os03g07100.1 zma|GRMZM5G850455_P02 sit|Si037614m sbi|Sb01g046080.1 bdi|BRADI1G73910.1 obr|OB03G15010.1
OG8_13369: ogl|ORGLA03G0048100.1 osa|LOC_Os03g07150.1 oin|BGIOSGA011381-PA zma|GRMZM2G420926_P01 sit|Si036078m sbi|Sb01g046020.1 bdi|BRADI1G73870.1 obr|OB03G15120.1
OG8_13371: ogl|ORGLA03G0048500.1 osa|LOC_Os03g07190.1 oin|BGIOSGA011941-PA sit|Si037093m zma|GRMZM2G055107_P01 sbi|Sb01g045990.1 bdi|BRADI1G73830.1 obr|OB03G15170.1
OG8_13372: ogl|ORGLA03G0048700.1 osa|LOC_Os03g07220.1 oin|BGIOSGA011942-PA sit|Si040248m zma|GRMZM2G362942_P01 sbi|Sb01g045978.1 bdi|BRADI1G73810.1 obr|OB03G15190.1
OG8_13373: ogl|ORGLA03G0048900.1 osa|LOC_Os03g07234.1 oin|BGIOSGA011377-PA sit|Si035086m sbi|Sb01g045970.1 zma|GRMZM2G058133_P01 bdi|BRADI1G73802.1 obr|OB03G15220.1
OG8_13374: ogl|ORGLA03G0049100.1 oin|BGIOSGA011375-PA osa|LOC_Os03g07260.1 sit|Si035066m zma|GRMZM2G091916_P01 sbi|Sb01g045950.1 bdi|BRADI1G73790.1 obr|OB03G15230.1
OG8_13375: ogl|ORGLA03G0049200.1 oin|BGIOSGA011943-PA osa|LOC_Os03g07290.1 sit|Si038128m sbi|Sb01g045930.1 zma|GRMZM2G091921_P01 bdi|BRADI1G73780.1 obr|OB10G17430.1
OG8_13376: ogl|ORGLA03G0049700.1 osa|LOC_Os03g07360.1 sit|Si035812m sbi|Sb01g045840.1 zma|GRMZM2G162749_P01 oin|BGIOSGA011947-PA bdi|BRADI1G73710.1 obr|OB03G15300.1
OG8_13377: ogl|ORGLA03G0050100.1 osa|LOC_Os03g07400.1 oin|BGIOSGA011369-PA sit|Si038081m sbi|Sb01g045800.1 zma|GRMZM2G479529_P01 bdi|BRADI1G73230.1 obr|OB03G15320.1
OG8_13378: ogl|ORGLA03G0050600.1 osa|LOC_Os03g07450.1 oin|BGIOSGA011366-PA sit|Si036519m zma|GRMZM2G139963_P01 sbi|Sb01g045740.1 bdi|BRADI1G73190.1 obr|OB03G15380.1
OG8_13379: ogl|ORGLA03G0051900.1 oin|BGIOSGA011359-PA osa|LOC_Os03g07620.1 sit|Si039825m zma|GRMZM2G065259_P01 sbi|Sb01g045630.1 bdi|BRADI1G73090.1 obr|OB03G15540.1
OG8_13380: ogl|ORGLA03G0052600.1 oin|BGIOSGA011960-PA osa|LOC_Os03g07800.1 sit|Si035882m sbi|Sb01g045570.1 zma|GRMZM2G142557_P01 bdi|BRADI1G73030.1 obr|OB03G15580.1
OG8_13381: ogl|ORGLA03G0053300.1 osa|LOC_Os03g07890.1 oin|BGIOSGA011965-PA sit|Si036574m zma|GRMZM2G000741_P01 sbi|Sb01g045490.1 bdi|BRADI1G72940.1 obr|OB03G15680.1
OG8_13382: ogl|ORGLA03G0053800.1 osa|LOC_Os03g07960.1 oin|BGIOSGA011349-PA sit|Si036744m sbi|Sb01g045410.1 zma|GRMZM2G012102_P01 bdi|BRADI1G72880.1 obr|OB03G15740.1
OG8_13383: ogl|ORGLA03G0054900.1 osa|LOC_Os03g08080.1 oin|BGIOSGA011975-PA sit|Si037247m sbi|Sb01g045330.1 zma|GRMZM2G064663_P01 bdi|BRADI1G72780.1 obr|OB03G15840.1
OG8_13384: ogl|ORGLA03G0055100.1 osa|LOC_Os03g08100.1 oin|BGIOSGA011341-PA sit|Si036599m zma|GRMZM2G080524_P01 sbi|Sb01g045300.1 bdi|BRADI1G72762.1 obr|OB03G15860.1
OG8_13385: ogl|ORGLA03G0055800.1 osa|LOC_Os03g08170.1 oin|BGIOSGA011979-PA sit|Si035833m sbi|Sb01g045260.1 zma|GRMZM2G175164_P01 bdi|BRADI1G72740.1 obr|OB03G15900.1
OG8_13386: ogl|ORGLA03G0056100.1 oin|BGIOSGA011338-PA osa|LOC_Os03g08200.1 sit|Si037572m sbi|Sb01g045250.1 zma|GRMZM2G100750_P01 bdi|BRADI1G72700.1 obr|OB03G15910.1
OG8_13387: ogl|ORGLA03G0056900.1 osa|LOC_Os03g08280.2 oin|BGIOSGA011334-PA sit|Si037199m zma|GRMZM2G016511_P01 sbi|Sb01g045210.1 bdi|BRADI1G72640.1 obr|OB03G15960.1
OG8_13389: ogl|ORGLA03G0059000.1 osa|LOC_Os03g08520.1 oin|BGIOSGA011324-PA sit|Si036976m sbi|Sb01g045030.1 zma|GRMZM2G496991_P01 bdi|BRADI1G72440.1 obr|OB03G16190.1
OG8_13390: ogl|ORGLA03G0060600.1 oin|BGIOSGA012001-PA osa|LOC_Os03g08700.1 sit|Si033962m sbi|Sb01g044850.1 zma|GRMZM2G113351_P01 bdi|BRADI1G72280.1 obr|OB03G16350.1
OG8_13391: ogl|ORGLA03G0061300.1 oin|BGIOSGA012007-PA osa|LOC_Os03g08790.1 sit|Si035816m zma|GRMZM2G024099_P01 sbi|Sb01g044790.1 bdi|BRADI1G72110.1 obr|OB03G16430.1
OG8_13392: ogl|ORGLA03G0062100.1 osa|LOC_Os03g08860.1 oin|BGIOSGA012011-PA zma|GRMZM2G009326_P01 sit|Si035809m sbi|Sb01g044710.1 bdi|BRADI1G72060.1 obr|OB03G16520.1
OG8_13393: ogl|ORGLA03G0062900.1 osa|LOC_Os03g08970.1 oin|BGIOSGA012018-PA sit|Si039361m zma|GRMZM2G075712_P01 sbi|Sb01g044610.1 bdi|BRADI1G71920.1 obr|OB03G16640.1
OG8_13394: ogl|ORGLA03G0063100.1 oin|BGIOSGA011309-PA osa|LOC_Os03g08999.1 zma|GRMZM2G397055_P01 sit|Si036155m sbi|Sb01g044590.1 bdi|BRADI1G71890.1 obr|OB03G16660.1
OG8_13395: ogl|ORGLA03G0063800.1 osa|LOC_Os03g09080.1 oin|BGIOSGA011304-PA sit|Si036284m zma|GRMZM2G113821_P01 sbi|Sb01g044530.1 bdi|BRADI1G71830.1 obr|OB03G16720.1
OG8_13396: ogl|ORGLA03G0063900.1 oin|BGIOSGA011303-PA osa|LOC_Os03g09090.1 sbi|Sb01g044490.1 sit|Si035508m zma|GRMZM2G113775_P01 bdi|BRADI1G71820.1 obr|OB03G16730.1
OG8_13397: ogl|ORGLA03G0064700.1 oin|BGIOSGA011297-PA osa|LOC_Os03g09180.1 sbi|Sb01g044400.1 zma|GRMZM2G028136_P01 bdi|BRADI1G71730.1 obr|OB03G16810.1 sit|Si036616m
OG8_13398: ogl|ORGLA03G0065800.1 oin|BGIOSGA012032-PA osa|LOC_Os03g09300.1 sit|Si039653m zma|GRMZM2G326869_P01 sbi|Sb01g044250.1 bdi|BRADI1G71630.1 obr|OB03G16960.1
OG8_13399: ogl|ORGLA03G0066500.1 oin|BGIOSGA011289-PA osa|LOC_Os03g09850.1 sbi|Sb01g044210.1 zma|GRMZM2G331638_P01 sit|Si035929m bdi|BRADI1G71580.1 obr|OB03G17030.1
OG8_13401: ogl|ORGLA03G0067000.1 osa|LOC_Os03g09910.1 oin|BGIOSGA012042-PA zma|GRMZM2G119150_P01 sit|Si035771m sbi|Sb01g044130.1 bdi|BRADI1G71530.1 obr|OB03G17110.1
OG8_13403: ogl|ORGLA03G0067800.1 osa|LOC_Os03g10030.1 oin|BGIOSGA012045-PA sit|Si037520m zma|GRMZM2G139852_P01 sbi|Sb01g044070.1 bdi|BRADI1G71465.1 obr|OB03G17210.1
OG8_13405: ogl|ORGLA03G0068200.1 oin|BGIOSGA011280-PA osa|LOC_Os03g10070.1 zma|GRMZM2G017831_P01 sit|Si035090m sbi|Sb01g044030.1 bdi|BRADI1G71400.1 obr|OB03G17270.1
OG8_13406: ogl|ORGLA03G0068800.1 osa|LOC_Os03g10140.1 oin|BGIOSGA012049-PA zma|GRMZM2G171073_P02 sbi|Sb01g043960.1 sit|Si035083m bdi|BRADI1G71330.1 obr|OB03G17340.1
OG8_13407: ogl|ORGLA03G0069200.1 osa|LOC_Os03g10180.1 oin|BGIOSGA012050-PA zma|GRMZM2G077711_P01 sbi|Sb01g043940.1 sit|Si034799m bdi|BRADI1G71310.1 obr|OB03G17390.1
OG8_13408: ogl|ORGLA03G0069800.1 osa|LOC_Os03g10260.1 oin|BGIOSGA011273-PA sbi|Sb01g043870.1 zma|GRMZM2G127635_P01 sit|Si037918m bdi|BRADI1G71230.1 obr|OB03G17480.1
OG8_13409: ogl|ORGLA03G0069900.1 osa|LOC_Os03g10300.1 oin|BGIOSGA012055-PA zma|GRMZM2G380789_P01 sit|Si038536m sbi|Sb01g043860.1 bdi|BRADI1G71220.1 obr|OB03G17490.1
OG8_13410: ogl|ORGLA03G0070100.1 osa|LOC_Os03g10320.1 oin|BGIOSGA012056-PA zma|GRMZM2G140674_P01 sit|Si038968m sbi|Sb01g043850.1 bdi|BRADI1G71210.1 obr|OB03G17500.1
OG8_13411: ogl|ORGLA03G0070500.1 osa|LOC_Os03g10360.1 oin|BGIOSGA011270-PA sbi|Sb01g043830.1 sit|Si036446m zma|GRMZM2G015067_P01 bdi|BRADI1G71180.1 obr|OB03G17530.1
OG8_13412: ogl|ORGLA03G0070600.1 osa|LOC_Os03g10370.1 oin|BGIOSGA011269-PA sit|Si037681m sbi|Sb01g043820.1 zma|GRMZM2G081622_P01 bdi|BRADI1G71170.1 obr|OB03G17550.1
OG8_13413: ogl|ORGLA03G0070800.1 osa|LOC_Os03g10390.1 oin|BGIOSGA012059-PA sit|Si036797m zma|GRMZM2G307529_P01 sbi|Sb01g043800.1 bdi|BRADI1G71110.1 obr|OB03G17560.1
OG8_13414: ogl|ORGLA03G0071000.1 osa|LOC_Os03g10410.1 oin|BGIOSGA012060-PA sit|Si037284m sbi|Sb01g043780.1 zma|GRMZM2G048287_P01 bdi|BRADI1G71090.1 obr|OB03G17580.1
OG8_13415: ogl|ORGLA03G0071100.1 osa|LOC_Os03g10420.1 oin|BGIOSGA012061-PA sit|Si034314m zma|GRMZM2G055282_P01 sbi|Sb01g043770.1 bdi|BRADI1G71082.1 obr|OB03G17590.1
OG8_13416: ogl|ORGLA03G0071400.1 oin|BGIOSGA011267-PA osa|LOC_Os03g10450.1 sit|Si037002m sbi|Sb01g043750.1 zma|GRMZM2G055217_P01 bdi|BRADI1G71070.1 obr|OB03G17620.1
OG8_13417: ogl|ORGLA03G0071500.1 oin|BGIOSGA012063-PA osa|LOC_Os03g10460.1 sbi|Sb01g043740.1 zma|GRMZM2G055172_P01 sit|Si036165m bdi|BRADI1G71057.1 obr|OB04G15480.1
OG8_13418: ogl|ORGLA03G0071900.1 osa|LOC_Os03g10510.1 oin|BGIOSGA011263-PA sit|Si036968m sbi|Sb01g043700.1 zma|GRMZM2G137985_P01 bdi|BRADI1G71020.1 obr|OB03G17680.1
OG8_13419: ogl|ORGLA03G0072000.1 osa|LOC_Os03g10520.1 oin|BGIOSGA011262-PA sbi|Sb01g043670.1 zma|GRMZM2G119104_P01 sit|Si036146m bdi|BRADI1G71000.1 obr|OB03G17700.1
OG8_13420: ogl|ORGLA03G0073600.1 oin|BGIOSGA012074-PA osa|LOC_Os03g10780.1 sit|Si033889m sbi|Sb01g043560.1 zma|GRMZM2G388915_P01 bdi|BRADI1G70850.1 obr|OB03G17870.1
OG8_13421: ogl|ORGLA03G0073700.1 osa|LOC_Os03g10790.1 sit|Si039005m sbi|Sb01g043550.1 zma|GRMZM2G110847_P01 oin|BGIOSGA012075-PA bdi|BRADI1G70840.1 obr|OB03G17880.1
OG8_13422: ogl|ORGLA03G0074000.1 osa|LOC_Os03g10820.1 oin|BGIOSGA011249-PA sit|Si034986m sbi|Sb01g043520.1 zma|GRMZM2G114190_P01 bdi|BRADI1G70810.1 obr|OB03G17930.1
OG8_13423: ogl|ORGLA03G0074900.1 osa|LOC_Os03g10920.1 oin|BGIOSGA011243-PA sit|Si036328m sbi|Sb01g043450.1 zma|GRMZM2G004397_P01 bdi|BRADI1G70720.1 obr|OB03G18060.1
OG8_13424: ogl|ORGLA03G0075200.1 oin|BGIOSGA012080-PA osa|LOC_Os03g10950.1 sbi|Sb01g043430.1 sit|Si036085m zma|GRMZM2G130943_P02 bdi|BRADI1G70680.1 obr|OB03G18090.1
OG8_13425: ogl|ORGLA03G0075400.1 osa|LOC_Os03g10980.1 oin|BGIOSGA012082-PA sit|Si034575m sbi|Sb01g043420.1 zma|GRMZM5G833323_P01 bdi|BRADI1G70670.1 obr|OB03G18110.1
OG8_13426: ogl|ORGLA03G0075700.1 osa|LOC_Os03g11020.1 oin|BGIOSGA012083-PA sit|Si038813m sbi|Sb01g043390.1 zma|GRMZM2G464510_P01 bdi|BRADI1G70637.1 obr|OB03G18140.1
OG8_13427: ogl|ORGLA03G0077100.1 osa|LOC_Os03g11190.1 oin|BGIOSGA011232-PA sit|Si034682m zma|GRMZM2G479270_P01 sbi|Sb01g043310.1 bdi|BRADI1G70470.1 obr|OB03G18300.1
OG8_13428: ogl|ORGLA03G0077500.1 oin|BGIOSGA012092-PA osa|LOC_Os03g11230.1 zma|GRMZM2G113205_P01 sbi|Sb01g043250.1 sit|Si037853m bdi|BRADI1G70420.1 obr|OB03G18360.1
OG8_13429: ogl|ORGLA03G0077800.1 osa|LOC_Os03g11260.1 oin|BGIOSGA012094-PA sbi|Sb01g043230.1 sit|Si037092m zma|GRMZM2G113295_P01 bdi|BRADI1G70360.1 obr|OB03G18400.1
OG8_13430: ogl|ORGLA03G0078500.1 osa|LOC_Os03g11340.1 oin|BGIOSGA011223-PA sbi|Sb01g043160.1 zma|GRMZM2G107872_P02 sit|Si036610m bdi|BRADI1G70280.1 obr|OB03G18470.1
OG8_13431: ogl|ORGLA03G0078700.1 osa|LOC_Os03g11360.2 oin|BGIOSGA012099-PA sbi|Sb01g043120.1 sit|Si037087m zma|GRMZM5G890241_P01 bdi|BRADI1G70250.1 obr|OB03G18480.1
OG8_13432: ogl|ORGLA03G0081200.1 osa|LOC_Os03g11660.1 oin|BGIOSGA012118-PA sbi|Sb01g042800.1 sit|Si035656m zma|GRMZM2G128744_P01 bdi|BRADI1G69840.1 obr|OB03G18740.1
OG8_13433: ogl|ORGLA03G0081300.1 osa|LOC_Os03g11650.1 oin|BGIOSGA012117-PA sit|Si035254m sbi|Sb01g042820.1 zma|GRMZM2G099767_P01 bdi|BRADI1G69870.1 obr|OB03G18730.1
OG8_13434: ogl|ORGLA03G0081400.1 osa|LOC_Os03g11680.1 sit|Si036933m sbi|Sb01g042780.1 zma|GRMZM2G178894_P01 oin|BGIOSGA011211-PA bdi|BRADI1G69820.1 obr|OB03G18760.1
OG8_13435: ogl|ORGLA03G0081700.1 osa|LOC_Os03g11710.1 oin|BGIOSGA011209-PA zma|GRMZM2G163116_P01 sbi|Sb01g042760.1 sit|Si036410m bdi|BRADI1G69790.1 obr|OB03G18800.1
OG8_13436: ogl|ORGLA03G0083100.1 osa|LOC_Os03g11950.1 oin|BGIOSGA012131-PA sit|Si035764m zma|GRMZM5G879116_P01 sbi|Sb01g042670.1 bdi|BRADI1G69690.1 obr|OB03G18910.1
OG8_13437: ogl|ORGLA03G0083600.1 osa|LOC_Os03g11980.1 oin|BGIOSGA025397-PA sit|Si034794m zma|GRMZM2G134251_P01 sbi|Sb01g042640.1 bdi|BRADI1G69660.1 obr|OB03G18950.1
OG8_13438: ogl|ORGLA03G0085200.1 osa|LOC_Os03g12180.1 oin|BGIOSGA011198-PA sbi|Sb01g042530.1 sit|Si034658m zma|GRMZM2G040052_P01 bdi|BRADI1G69580.1 obr|OB03G18990.1
OG8_13439: ogl|ORGLA03G0087900.1 osa|LOC_Os03g12470.1 oin|BGIOSGA012155-PA zma|GRMZM2G433579_P01 sbi|Sb01g042280.1 sit|Si040212m bdi|BRADI1G69340.1 obr|OB03G19240.1
OG8_13440: ogl|ORGLA03G0088300.1 osa|LOC_Os03g12530.1 oin|BGIOSGA012159-PA sbi|Sb01g041820.1 zma|GRMZM2G118497_P01 sit|Si035975m bdi|BRADI1G68950.1 obr|OB03G19270.1
OG8_13441: ogl|ORGLA03G0088600.1 osa|LOC_Os03g12560.1 oin|BGIOSGA011189-PA sit|Si037095m zma|GRMZM2G072041_P01 sbi|Sb01g041840.1 bdi|BRADI1G68970.1 obr|OB03G19290.1
OG8_13442: ogl|ORGLA03G0090300.1 osa|LOC_Os03g12950.1 oin|BGIOSGA011170-PA zma|GRMZM2G021573_P01 sit|Si034722m sbi|Sb01g042090.1 bdi|BRADI1G69207.1 obr|OB03G19620.1
OG8_13443: ogl|ORGLA03G0091200.1 osa|LOC_Os03g13040.1 oin|BGIOSGA011167-PA sit|Si035900m sbi|Sb01g042200.1 zma|GRMZM2G161780_P01 bdi|BRADI1G69260.1 obr|OB03G19670.1
OG8_13444: ogl|ORGLA03G0091500.1 oin|BGIOSGA011165-PA osa|LOC_Os03g13070.1 sit|Si040201m zma|GRMZM2G393507_P01 sbi|Sb01g042220.1 bdi|BRADI1G69277.1 obr|OB03G19700.1
OG8_13445: ogl|ORGLA03G0092500.1 oin|BGIOSGA012189-PA osa|LOC_Os03g13180.1 zma|GRMZM2G116823_P01 sit|Si036487m sbi|Sb01g041790.1 bdi|BRADI1G68927.1 obr|OB03G19820.1
OG8_13446: ogl|ORGLA03G0092700.1 oin|BGIOSGA011160-PA osa|LOC_Os03g13210.1 sbi|Sb01g041760.1 sit|Si036541m zma|GRMZM2G116902_P01 bdi|BRADI1G68887.1 obr|OB03G19850.1
OG8_13447: ogl|ORGLA03G0092900.1 osa|LOC_Os03g13230.1 oin|BGIOSGA012191-PA sit|Si039439m sbi|Sb01g041740.1 zma|GRMZM2G098869_P01 bdi|BRADI1G68870.1 obr|OB03G19860.1
OG8_13448: ogl|ORGLA03G0094900.1 osa|LOC_Os03g13490.1 oin|BGIOSGA011148-PA sit|Si039642m sbi|Sb01g041590.1 zma|GRMZM2G178289_P03 bdi|BRADI1G68690.1 obr|OB03G20060.1
OG8_13449: ogl|ORGLA03G0095100.1 osa|LOC_Os03g13540.1 oin|BGIOSGA012200-PA sit|Si036479m sbi|Sb01g041550.1 zma|GRMZM2G152477_P01 bdi|BRADI1G68670.1 obr|OB03G20080.1
OG8_13450: ogl|ORGLA03G0095300.1 osa|LOC_Os03g13560.1 oin|BGIOSGA011145-PA sit|Si034672m zma|GRMZM2G152549_P01 sbi|Sb01g041520.1 bdi|BRADI1G68600.1 obr|OB03G20110.1
OG8_13451: ogl|ORGLA03G0096400.1 osa|LOC_Os03g13740.1 oin|BGIOSGA011140-PA sit|Si035714m sbi|Sb01g041450.1 zma|GRMZM2G055052_P01 bdi|BRADI1G68530.1 obr|OB03G20200.1
OG8_13452: ogl|ORGLA03G0097600.1 oin|BGIOSGA012212-PA osa|LOC_Os03g13860.1 zma|GRMZM2G156388_P01 sbi|Sb01g041370.1 sit|Si039897m bdi|BRADI1G68250.1 obr|OB03G20310.1
OG8_13453: ogl|ORGLA03G0099400.1 oin|BGIOSGA011125-PA osa|LOC_Os03g14130.1 sbi|Sb01g041230.1 sit|Si037169m zma|GRMZM2G104610_P01 bdi|BRADI1G68390.1 obr|OB03G20510.1
OG8_13454: ogl|ORGLA03G0099500.1 osa|LOC_Os03g14140.1 oin|BGIOSGA011124-PA sit|Si037138m sbi|Sb01g041220.1 zma|GRMZM2G104616_P01 bdi|BRADI1G68400.1 obr|OB03G20520.1
OG8_13456: ogl|ORGLA03G0103700.1 osa|LOC_Os03g14700.1 oin|BGIOSGA011101-PA sbi|Sb01g040960.1 sit|Si038660m zma|GRMZM2G359879_P01 bdi|BRADI1G67950.1 obr|OB03G20970.1
OG8_13457: ogl|ORGLA03G0104500.1 osa|LOC_Os03g14840.1 oin|BGIOSGA012249-PA sit|Si040177m zma|GRMZM2G019567_P01 sbi|Sb01g040890.1 bdi|BRADI1G67887.1 obr|OB03G21030.1
OG8_13458: ogl|ORGLA03G0104700.1 oin|BGIOSGA011094-PA osa|LOC_Os03g14860.1 sit|Si035761m sbi|Sb01g040880.1 zma|GRMZM5G882351_P01 bdi|BRADI1G67880.1 obr|OB03G21050.1
OG8_13459: ogl|ORGLA03G0104800.1 osa|LOC_Os03g14880.1 oin|BGIOSGA011093-PA sit|Si036517m sbi|Sb01g040850.1 zma|GRMZM2G172652_P01 bdi|BRADI1G67870.1 obr|OB03G21070.1
OG8_13460: ogl|ORGLA03G0105000.1 osa|LOC_Os03g14900.1 oin|BGIOSGA011091-PA sit|Si034139m zma|GRMZM2G136513_P01 sbi|Sb01g040830.1 bdi|BRADI1G67840.1 obr|OB03G21100.1
OG8_13461: ogl|ORGLA03G0105200.1 osa|LOC_Os03g14950.1 oin|BGIOSGA012251-PA sbi|Sb01g040810.1 zma|GRMZM2G030223_P01 sit|Si035538m bdi|BRADI1G67810.1 obr|OB03G21130.1
OG8_13462: ogl|ORGLA03G0106400.1 osa|LOC_Os03g15120.1 oin|BGIOSGA011080-PA sit|Si034855m sbi|Sb01g040670.1 zma|GRMZM2G174589_P01 bdi|BRADI1G67700.1 obr|OB03G21260.1
OG8_13463: ogl|ORGLA03G0107200.1 oin|BGIOSGA011075-PA osa|LOC_Os03g15230.1 sit|Si035048m sbi|Sb01g040620.1 zma|GRMZM2G060148_P01 bdi|BRADI1G67640.1 obr|OB03G21320.1
OG8_13464: ogl|ORGLA03G0107600.1 osa|LOC_Os03g15270.1 oin|BGIOSGA012256-PA sit|Si036247m zma|GRMZM2G031447_P01 sbi|Sb01g040580.1 bdi|BRADI1G67600.1 obr|OB03G21350.1
OG8_13465: ogl|ORGLA03G0108100.1 osa|LOC_Os03g15340.1 oin|BGIOSGA012259-PA zma|GRMZM2G352678_P01 sbi|Sb01g040540.1 sit|Si038073m bdi|BRADI1G67580.1 obr|OB03G21370.1
OG8_13466: ogl|ORGLA03G0108600.1 osa|LOC_Os03g15390.1 sit|Si034671m oin|BGIOSGA011072-PA sbi|Sb01g040520.1 zma|GRMZM5G884432_P01 bdi|BRADI1G67540.1 obr|OB03G21450.1
OG8_13467: ogl|ORGLA03G0108700.1 osa|LOC_Os03g15410.1 oin|BGIOSGA012263-PA sbi|Sb01g040510.1 sit|Si034194m zma|GRMZM2G446234_P01 bdi|BRADI1G67530.2 obr|OB03G21460.1
OG8_13468: ogl|ORGLA03G0109100.1 osa|LOC_Os03g15440.1 sit|Si039730m sbi|Sb01g040450.1 zma|GRMZM2G043854_P01 oin|BGIOSGA012265-PA bdi|BRADI1G67500.1 obr|OB03G21490.1
OG8_13469: ogl|ORGLA03G0109400.1 osa|LOC_Os03g15480.1 oin|BGIOSGA012267-PA sbi|Sb01g040420.1 sit|Si036494m zma|GRMZM2G703555_P01 bdi|BRADI1G67450.1 obr|OB03G21510.1
OG8_13470: ogl|ORGLA03G0109800.1 osa|LOC_Os03g15550.1 oin|BGIOSGA012268-PA sbi|Sb01g040390.1 sit|Si035091m zma|GRMZM2G073591_P01 bdi|BRADI1G67420.1 obr|OB03G21550.1
OG8_13471: ogl|ORGLA03G0110100.1 oin|BGIOSGA011065-PA osa|LOC_Os03g15580.1 sbi|Sb01g040350.1 zma|GRMZM2G481069_P01 sit|Si033993m bdi|BRADI1G67387.1 obr|OB03G21600.1
OG8_13472: ogl|ORGLA03G0111000.1 osa|LOC_Os03g15680.1 oin|BGIOSGA012273-PA sbi|Sb01g040270.1 sit|Si040022m zma|GRMZM2G055263_P01 bdi|BRADI1G67340.1 obr|OB03G21650.1
OG8_13474: ogl|ORGLA03G0112000.1 osa|LOC_Os03g15790.1 oin|BGIOSGA011055-PA sit|Si035672m sbi|Sb01g040170.1 zma|GRMZM2G093305_P01 bdi|BRADI1G67230.1 obr|OB03G21750.1
OG8_13475: ogl|ORGLA03G0112100.1 oin|BGIOSGA011054-PA osa|LOC_Os03g15800.1 zma|GRMZM2G083367_P01 sit|Si035482m sbi|Sb01g040160.1 bdi|BRADI1G67220.1 obr|OB03G21760.1
OG8_13476: ogl|ORGLA03G0112500.1 osa|LOC_Os03g15850.1 sit|Si037593m sbi|Sb01g040140.1 oin|BGIOSGA011052-PA zma|GRMZM2G049041_P01 bdi|BRADI1G67190.1 obr|OB03G21800.1
OG8_13477: ogl|ORGLA03G0112600.1 osa|LOC_Os03g15860.1 oin|BGIOSGA012282-PA sbi|Sb01g040130.1 zma|GRMZM2G540403_P02 sit|Si036451m bdi|BRADI1G67180.1 obr|OB03G21810.1
OG8_13479: ogl|ORGLA03G0113400.1 osa|LOC_Os03g15940.1 oin|BGIOSGA012292-PA zma|GRMZM2G128206_P03 sbi|Sb01g040050.1 sit|Si037588m bdi|BRADI1G67100.1 obr|OB03G21890.1
OG8_13481: ogl|ORGLA03G0113900.1 osa|LOC_Os03g16000.1 oin|BGIOSGA012294-PA sbi|Sb01g040020.1 zma|GRMZM2G046274_P01 sit|Si036799m bdi|BRADI1G67060.1 obr|OB03G21930.1
OG8_13482: ogl|ORGLA03G0115300.1 osa|LOC_Os03g16170.1 oin|BGIOSGA011032-PA zma|GRMZM2G010855_P01 sbi|Sb01g039890.1 sit|Si036015m bdi|BRADI1G66920.1 obr|OB03G22100.1
OG8_13483: ogl|ORGLA03G0116200.1 osa|LOC_Os03g16350.1 oin|BGIOSGA012306-PA sbi|Sb01g039840.1 sit|Si037027m zma|GRMZM2G119168_P01 bdi|BRADI1G66880.1 obr|OB03G22170.1
OG8_13484: ogl|ORGLA03G0117400.1 osa|LOC_Os03g16500.1 oin|BGIOSGA012317-PA sbi|Sb01g039750.1 zma|GRMZM2G026911_P01 sit|Si039664m bdi|BRADI1G66770.1 obr|OB03G22270.1
OG8_13485: ogl|ORGLA03G0118600.1 osa|LOC_Os03g16730.1 oin|BGIOSGA012327-PA zma|GRMZM2G087600_P01 sit|Si036749m sbi|Sb01g039640.1 bdi|BRADI1G66670.1 obr|OB03G22350.1
OG8_13486: ogl|ORGLA03G0119800.1 oin|BGIOSGA011006-PA osa|LOC_Os03g16870.1 sit|Si022733m sbi|Sb01g039520.1 zma|GRMZM2G428410_P01 bdi|BRADI1G66580.1 obr|OB03G22460.1
OG8_13487: ogl|ORGLA03G0120100.1 osa|LOC_Os03g16890.1 sbi|Sb01g039410.1 sit|Si035899m oin|BGIOSGA011004-PA zma|GRMZM2G096231_P01 bdi|BRADI1G66497.1 obr|OB03G22490.1
OG8_13489: ogl|ORGLA03G0121600.1 oin|BGIOSGA010991-PA osa|LOC_Os03g17070.1 sit|Si037485m zma|GRMZM5G825759_P01 sbi|Sb01g039270.1 bdi|BRADI3G56270.1 obr|OB03G22640.1
OG8_13490: ogl|ORGLA03G0122200.1 osa|LOC_Os03g17150.1 oin|BGIOSGA010987-PA sit|Si037660m zma|GRMZM2G048154_P01 sbi|Sb01g039190.1 bdi|BRADI1G66330.1 obr|OB03G22700.1
OG8_13491: ogl|ORGLA03G0122400.1 osa|LOC_Os03g17170.1 oin|BGIOSGA012349-PA sbi|Sb01g039130.1 sit|Si036778m zma|GRMZM2G171232_P01 bdi|BRADI1G66302.1 obr|OB03G22730.1
OG8_13492: ogl|ORGLA03G0123200.1 osa|LOC_Os03g17250.1 oin|BGIOSGA012355-PA zma|GRMZM2G042107_P01 sit|Si034930m sbi|Sb01g039030.1 bdi|BRADI1G66210.1 obr|OB03G22820.1
OG8_13493: oin|BGIOSGA010967-PA ogl|ORGLA03G0125200.1 osa|LOC_Os03g17510.1 sit|Si039649m sbi|Sb01g038860.1 zma|GRMZM2G041955_P01 bdi|BRADI1G65990.1 obr|OB03G23010.1
OG8_13494: ogl|ORGLA03G0126100.1 osa|LOC_Os03g17590.1 oin|BGIOSGA010962-PA sit|Si036102m sbi|Sb01g038800.1 zma|GRMZM2G030097_P01 bdi|BRADI1G65890.1 obr|OB03G23080.1
OG8_13495: ogl|ORGLA03G0126200.1 osa|LOC_Os03g17600.1 oin|BGIOSGA012367-PA sit|Si037096m sbi|Sb01g038790.1 zma|GRMZM2G052479_P01 bdi|BRADI1G65880.1 obr|OB03G23090.1
OG8_13496: ogl|ORGLA03G0126400.1 oin|BGIOSGA012368-PA osa|LOC_Os03g17610.1 sit|Si038963m sbi|Sb01g038780.1 zma|GRMZM2G052581_P01 bdi|BRADI1G65870.1 obr|OB03G23100.1
OG8_13497: ogl|ORGLA03G0128000.1 osa|LOC_Os03g17800.1 oin|BGIOSGA010953-PA sit|Si036699m sbi|Sb01g038660.1 zma|GRMZM2G319781_P01 bdi|BRADI1G65767.1 obr|OB03G23260.1
OG8_13498: ogl|ORGLA03G0130100.1 oin|BGIOSGA012394-PA osa|LOC_Os03g18110.1 zma|GRMZM2G059565_P01 sit|Si036052m sbi|Sb01g038480.1 bdi|BRADI1G65550.1 obr|OB03G23490.1
OG8_13499: ogl|ORGLA03G0130400.1 osa|LOC_Os03g18140.1 oin|BGIOSGA012397-PA sbi|Sb01g038450.1 zma|AC208201.3_FGP003 sit|Si040127m bdi|BRADI1G65530.1 obr|OB03G23520.1
OG8_13500: ogl|ORGLA03G0130500.1 oin|BGIOSGA012398-PA osa|LOC_Os03g18150.1 sit|Si036123m zma|AC208201.3_FGP002 sbi|Sb01g038410.1 bdi|BRADI1G65520.1 obr|OB03G23540.1
OG8_13501: ogl|ORGLA03G0130600.1 osa|LOC_Os03g18160.1 oin|BGIOSGA012399-PA sbi|Sb01g038400.1 zma|AC208201.3_FGP001 sit|Si035644m bdi|BRADI1G65510.1 obr|OB03G23550.1
OG8_13502: ogl|ORGLA03G0130700.1 osa|LOC_Os03g18170.1 oin|BGIOSGA012400-PA zma|GRMZM2G459824_P01 sbi|Sb01g038395.1 sit|Si039013m bdi|BRADI1G65500.1 obr|OB03G23560.1
OG8_13503: ogl|ORGLA03G0131200.1 osa|LOC_Os03g18210.1 oin|BGIOSGA012403-PA zma|GRMZM2G087161_P01 sit|Si034393m sbi|Sb01g038370.1 bdi|BRADI1G65450.1 obr|OB03G23610.1
OG8_13504: ogl|ORGLA03G0132100.1 osa|LOC_Os03g18330.1 oin|BGIOSGA012408-PA sbi|Sb01g038330.1 sit|Si037484m zma|AC196161.3_FGP002 bdi|BRADI1G65410.1 obr|OB03G23660.1
OG8_13505: ogl|ORGLA03G0133000.1 osa|LOC_Os03g18420.1 oin|BGIOSGA012412-PA sbi|Sb01g038290.1 sit|Si040009m zma|GRMZM2G006085_P01 bdi|BRADI1G65310.1 obr|OB03G23710.1
OG8_13506: ogl|ORGLA03G0134300.1 osa|LOC_Os03g18550.1 oin|BGIOSGA012419-PA sbi|Sb01g038190.1 zma|GRMZM2G032182_P01 sit|Si036537m bdi|BRADI1G65170.1 obr|OB03G23840.1
OG8_13507: ogl|ORGLA03G0134400.1 oin|BGIOSGA010921-PA osa|LOC_Os03g18560.1 sit|Si037780m zma|GRMZM2G032047_P01 sbi|Sb01g038180.1 bdi|BRADI1G65157.1 obr|OB03G23850.1
OG8_13508: ogl|ORGLA03G0134700.1 osa|LOC_Os03g18590.1 oin|BGIOSGA010920-PA sit|Si036043m sbi|Sb01g038160.1 zma|GRMZM2G029543_P01 bdi|BRADI1G65140.2 obr|OB03G23870.1
OG8_13509: ogl|ORGLA03G0135200.1 osa|LOC_Os03g18660.1 oin|BGIOSGA012427-PA sit|Si039340m zma|GRMZM2G365240_P01 sbi|Sb01g038120.1 bdi|BRADI1G65090.1 obr|OB03G23950.1
OG8_13510: ogl|ORGLA03G0136600.1 osa|LOC_Os03g18840.1 oin|BGIOSGA012435-PA sit|Si034677m sbi|Sb01g037980.1 zma|GRMZM2G095043_P01 bdi|BRADI1G64927.2 obr|OB03G24080.1
OG8_13511: ogl|ORGLA03G0137600.1 osa|LOC_Os03g18950.1 oin|BGIOSGA012441-PA sit|Si039512m zma|GRMZM2G427438_P01 sbi|Sb01g037830.1 bdi|BRADI1G64800.1 obr|OB03G24180.1
OG8_13512: ogl|ORGLA03G0138200.1 osa|LOC_Os03g19010.1 oin|BGIOSGA012446-PA sbi|Sb01g037780.1 zma|GRMZM2G036086_P01 sit|Si037232m bdi|BRADI1G64750.1 obr|OB03G24240.1
OG8_13513: ogl|ORGLA03G0139000.1 osa|LOC_Os03g19170.1 oin|BGIOSGA010899-PA sit|Si037722m zma|GRMZM2G021433_P02 sbi|Sb01g037680.1 bdi|BRADI1G64670.1 obr|OB03G24330.1
OG8_13514: ogl|ORGLA03G0140500.1 osa|LOC_Os03g19310.1 oin|BGIOSGA010889-PA sit|Si038629m sbi|Sb01g037530.1 zma|GRMZM2G164283_P01 bdi|BRADI1G64570.1 obr|OB03G24470.1
OG8_13515: ogl|ORGLA03G0141300.1 osa|LOC_Os03g19390.1 oin|BGIOSGA010885-PA sit|Si036907m zma|GRMZM2G080501_P01 sbi|Sb01g037500.1 bdi|BRADI1G64530.2 obr|OB03G24540.1
OG8_13516: ogl|ORGLA03G0142300.1 osa|LOC_Os03g19500.1 oin|BGIOSGA012473-PA sit|Si036751m sbi|Sb01g037440.1 zma|GRMZM5G824629_P01 bdi|BRADI1G64440.1 obr|OB03G24640.1
OG8_13517: ogl|ORGLA03G0143000.1 osa|LOC_Os03g19580.1 oin|BGIOSGA010876-PA sbi|Sb01g037350.1 zma|GRMZM2G013639_P01 sit|Si036278m bdi|BRADI1G64370.1 obr|OB03G24720.1
OG8_13518: ogl|ORGLA03G0143200.1 osa|LOC_Os03g19610.1 oin|BGIOSGA010875-PA zma|GRMZM2G004927_P01 sbi|Sb03g022950.1 sit|Si006799m bdi|BRADI1G64340.1 obr|OB03G24760.1
OG8_13519: ogl|ORGLA03G0143800.1 osa|LOC_Os03g19670.1 oin|BGIOSGA012481-PA zma|GRMZM2G172099_P01 sit|Si038776m sbi|Sb01g037330.1 bdi|BRADI1G64327.1 obr|OB03G24770.1
OG8_13520: ogl|ORGLA03G0143900.1 oin|BGIOSGA012483-PA osa|LOC_Os03g19680.1 sbi|Sb01g037310.1 sit|Si037035m zma|GRMZM2G033491_P01 bdi|BRADI1G64320.1 obr|OB03G24780.1
OG8_13521: ogl|ORGLA03G0144100.1 osa|LOC_Os03g19700.1 oin|BGIOSGA010871-PA sbi|Sb01g037290.1 zma|GRMZM2G089720_P01 sit|Si039368m bdi|BRADI1G64300.1 obr|OB03G24800.1
OG8_13522: ogl|ORGLA03G0145500.1 osa|LOC_Os03g20170.1 oin|BGIOSGA012501-PA sit|Si036636m sbi|Sb01g037080.1 zma|GRMZM2G131785_P01 bdi|BRADI1G64110.1 obr|OB03G25080.1
OG8_13523: ogl|ORGLA03G0146600.1 osa|LOC_Os03g20340.1 oin|BGIOSGA012513-PA sbi|Sb01g037030.1 zma|GRMZM2G138814_P01 sit|Si036805m bdi|BRADI1G64040.1 obr|OB03G25160.1
OG8_13524: ogl|ORGLA03G0147200.1 osa|LOC_Os03g20410.1 oin|BGIOSGA010846-PA sbi|Sb01g036970.1 zma|GRMZM2G175038_P01 sit|Si037152m bdi|BRADI1G64000.1 obr|OB03G25210.1
OG8_13526: ogl|ORGLA03G0148000.1 osa|LOC_Os03g20500.1 oin|BGIOSGA012522-PA sit|Si036251m sbi|Sb01g036900.1 zma|GRMZM2G317262_P01 bdi|BRADI1G63950.1 obr|OB03G25260.1
OG8_13527: ogl|ORGLA03G0148500.1 oin|BGIOSGA010839-PA osa|LOC_Os03g20560.1 sit|Si037203m zma|GRMZM2G085483_P01 sbi|Sb01g036860.1 bdi|BRADI1G63900.1 obr|OB03G25310.1
OG8_13528: ogl|ORGLA03G0149600.1 osa|LOC_Os03g20680.1 oin|BGIOSGA010834-PA sbi|Sb01g036790.1 zma|GRMZM2G704475_P02 sit|Si039071m bdi|BRADI1G63816.1 obr|OB03G25400.1
OG8_13529: ogl|ORGLA03G0150300.1 oin|BGIOSGA012532-PA osa|LOC_Os03g20750.1 zma|GRMZM2G174696_P01 sbi|Sb01g036760.1 sit|Si036538m bdi|BRADI1G63800.1 obr|OB03G25430.1
OG8_13530: ogl|ORGLA03G0151100.1 osa|LOC_Os03g20860.1 sbi|Sb01g036710.1 sit|Si037475m oin|BGIOSGA010829-PA zma|GRMZM2G009253_P01 bdi|BRADI1G63730.1 obr|OB03G25510.1
OG8_13531: ogl|ORGLA03G0152100.1 oin|BGIOSGA010819-PA osa|LOC_Os03g21000.1 sit|Si036947m sbi|Sb01g036620.1 zma|GRMZM2G102382_P01 bdi|BRADI1G63640.1 obr|OB03G25640.1
OG8_13532: ogl|ORGLA03G0156500.1 osa|LOC_Os03g21630.1 oin|BGIOSGA012567-PA sit|Si036612m zma|GRMZM2G027437_P01 sbi|Sb01g036220.1 bdi|BRADI1G63277.1 obr|OB03G26080.1
OG8_13533: ogl|ORGLA03G0157800.1 osa|LOC_Os03g21790.1 oin|BGIOSGA010787-PA sit|Si035151m sbi|Sb01g036140.1 zma|GRMZM2G054916_P01 bdi|BRADI1G63180.1 obr|OB03G26200.1
OG8_13534: ogl|ORGLA03G0159900.1 oin|BGIOSGA010776-PA osa|LOC_Os03g22020.1 sit|Si036729m zma|GRMZM2G015280_P01 sbi|Sb01g036000.1 bdi|BRADI1G63067.1 obr|OB0191G10020.1
OG8_13535: ogl|ORGLA03G0160800.1 oin|BGIOSGA012593-PA osa|LOC_Os03g22140.1 sit|Si035344m sbi|Sb01g035880.1 zma|GRMZM2G069618_P01 bdi|BRADI1G62950.1 obr|OB03G26480.1
OG8_13537: ogl|ORGLA03G0161400.1 osa|LOC_Os03g22200.1 oin|BGIOSGA012598-PA zma|GRMZM2G107597_P01 sit|Si036734m sbi|Sb01g035840.1 bdi|BRADI1G62890.1 obr|OB03G26520.1
OG8_13538: ogl|ORGLA03G0162900.1 osa|LOC_Os03g22400.1 oin|BGIOSGA010758-PA sbi|Sb01g035640.1 zma|GRMZM5G849959_P01 sit|Si035922m bdi|BRADI1G62760.1 obr|OB03G26620.1
OG8_13539: ogl|ORGLA03G0163000.1 osa|LOC_Os03g22410.1 oin|BGIOSGA012604-PA zma|GRMZM2G064814_P01 sbi|Sb01g035630.1 sit|Si037258m bdi|BRADI1G62740.1 obr|OB03G26640.1
OG8_13540: ogl|ORGLA03G0164400.1 osa|LOC_Os03g22590.1 oin|BGIOSGA010744-PA zma|GRMZM2G133322_P01 sit|Si038941m sbi|Sb01g035490.1 bdi|BRADI1G62570.1 obr|OB03G26820.1
OG8_13541: ogl|ORGLA03G0165600.1 osa|LOC_Os03g22770.1 oin|BGIOSGA012614-PA sbi|Sb01g035400.1 sit|Si034611m zma|GRMZM2G134671_P01 bdi|BRADI1G62420.1 obr|OB03G26930.1
OG8_13542: ogl|ORGLA03G0166300.1 osa|LOC_Os03g22870.1 oin|BGIOSGA012619-PA sit|Si036017m zma|GRMZM2G150834_P01 sbi|Sb01g035300.1 bdi|BRADI1G62340.1 obr|OB03G27040.1
OG8_13543: ogl|ORGLA03G0166900.1 osa|LOC_Os03g22950.1 oin|BGIOSGA010726-PA sit|Si039421m sbi|Sb01g035260.1 zma|GRMZM2G181542_P01 bdi|BRADI1G62310.1 obr|OB03G27130.1
OG8_13544: ogl|ORGLA03G0168200.1 osa|LOC_Os03g23960.1 oin|BGIOSGA012640-PA sit|Si035462m sbi|Sb01g035120.1 zma|GRMZM2G102497_P01 bdi|BRADI1G62220.1 obr|OB03G27230.1
OG8_13545: ogl|ORGLA03G0168400.1 osa|LOC_Os03g23980.1 oin|BGIOSGA010721-PA sbi|Sb01g035100.1 zma|GRMZM2G170812_P01 sit|Si036054m bdi|BRADI1G62240.1 obr|OB03G27250.1
OG8_13546: ogl|ORGLA03G0168500.1 osa|LOC_Os03g24020.1 oin|BGIOSGA010720-PA sit|Si037371m sbi|Sb01g035090.1 zma|GRMZM2G170870_P01 bdi|BRADI1G62170.1 obr|OB03G27260.1
OG8_13547: ogl|ORGLA03G0168900.1 oin|BGIOSGA010717-PA osa|LOC_Os03g24060.1 sit|Si040573m zma|GRMZM2G170890_P01 sbi|Sb01g035030.1 bdi|BRADI1G62110.1 obr|OB03G27290.1
OG8_13548: ogl|ORGLA03G0170500.1 osa|LOC_Os03g24380.1 oin|BGIOSGA012652-PA sit|Si037795m zma|GRMZM2G329144_P01 sbi|Sb01g034870.2 bdi|BRADI1G61930.1 obr|OB03G27440.1
OG8_13549: ogl|ORGLA03G0170600.1 osa|LOC_Os03g24390.1 oin|BGIOSGA010704-PA sbi|Sb01g034860.1 sit|Si036651m zma|GRMZM2G157749_P01 bdi|BRADI1G61920.1 obr|OB03G27450.1
OG8_13550: ogl|ORGLA03G0172500.1 osa|LOC_Os03g24830.1 oin|BGIOSGA012672-PA zma|AC213099.3_FGP002 sit|Si036135m sbi|Sb01g034660.1 bdi|BRADI1G61771.1 obr|OB03G27670.1
OG8_13551: ogl|ORGLA03G0173100.1 osa|LOC_Os03g24900.1 sbi|Sb01g034580.1 zma|GRMZM2G108384_P01 sit|Si036057m oin|BGIOSGA012676-PA bdi|BRADI1G61720.1 obr|OB03G27760.1
OG8_13552: ogl|ORGLA03G0174500.1 oin|BGIOSGA012689-PA osa|LOC_Os03g25110.1 sbi|Sb01g034510.1 sit|Si036066m zma|GRMZM5G808350_P02 bdi|BRADI1G61630.1 obr|OB03G27900.1
OG8_13553: ogl|ORGLA03G0174600.1 osa|LOC_Os03g25120.1 oin|BGIOSGA010671-PA sbi|Sb01g034500.1 sit|Si040272m zma|AC216247.3_FGP001 obr|OB03G27910.1 bdi|BRADI1G61620.1
OG8_13554: ogl|ORGLA03G0175600.1 osa|LOC_Os03g25260.1 oin|BGIOSGA012700-PA sbi|Sb08g000760.1 sit|Si037761m zma|GRMZM2G089876_P02 bdi|BRADI4G44820.1 obr|OB03G27980.1
OG8_13555: ogl|ORGLA03G0177300.1 osa|LOC_Os03g25420.1 oin|BGIOSGA012719-PA sit|Si034068m sbi|Sb01g034380.1 zma|GRMZM2G326248_P01 bdi|BRADI1G61490.1 obr|OB03G28170.1
OG8_13556: ogl|ORGLA03G0178800.1 osa|LOC_Os03g25720.1 oin|BGIOSGA010654-PA sit|Si036407m sbi|Sb01g034230.1 zma|GRMZM2G015902_P01 bdi|BRADI1G61360.1 obr|OB03G28350.1
OG8_13557: ogl|ORGLA03G0180000.1 osa|LOC_Os03g25920.1 oin|BGIOSGA010645-PA zma|GRMZM2G127150_P01 sit|Si035377m sbi|Sb01g034150.1 bdi|BRADI1G61290.1 obr|OB03G28420.1
OG8_13558: ogl|ORGLA03G0180100.1 osa|LOC_Os03g25930.1 oin|BGIOSGA010644-PA sit|Si038816m sbi|Sb01g034140.1 zma|GRMZM2G114033_P01 bdi|BRADI1G61270.1 obr|OB03G28440.1
OG8_13559: ogl|ORGLA03G0182300.1 osa|LOC_Os03g26220.1 oin|BGIOSGA010634-PA zma|GRMZM2G052654_P02 sbi|Sb01g033990.1 sit|Si036660m bdi|BRADI1G61100.1 obr|OB03G28640.1
OG8_13560: ogl|ORGLA03G0183300.1 oin|BGIOSGA010629-PA osa|LOC_Os03g26430.1 sit|Si040147m zma|GRMZM2G100452_P01 sbi|Sb01g033970.1 bdi|BRADI1G61070.1 obr|OB03G28740.1
OG8_13561: ogl|ORGLA03G0185800.1 osa|LOC_Os03g26960.1 oin|BGIOSGA012773-PA zma|GRMZM2G410479_P01 sbi|Sb01g033760.1 sit|Si033878m bdi|BRADI1G60890.1 obr|OB03G28970.1
OG8_13562: ogl|ORGLA03G0186100.1 osa|LOC_Os03g27110.1 oin|BGIOSGA012780-PA sbi|Sb01g033640.1 zma|GRMZM2G426511_P01 sit|Si036428m bdi|BRADI1G60810.1 obr|OB03G29110.1
OG8_13563: ogl|ORGLA03G0186500.1 osa|LOC_Os03g27210.1 oin|BGIOSGA010607-PA sbi|Sb01g033600.1 sit|Si036244m zma|GRMZM2G120069_P01 bdi|BRADI1G60756.1 obr|OB03G29140.1
OG8_13564: ogl|ORGLA03G0188100.1 oin|BGIOSGA012794-PA osa|LOC_Os03g27450.1 sit|Si037567m sbi|Sb01g033450.1 zma|GRMZM2G082836_P01 bdi|BRADI1G60630.1 obr|OB03G29330.1
OG8_13565: ogl|ORGLA03G0190000.1 osa|LOC_Os03g27770.1 oin|BGIOSGA010590-PA sbi|Sb01g033330.1 zma|GRMZM2G004222_P01 sit|Si036671m bdi|BRADI1G60540.1 obr|OB03G29540.1
OG8_13566: ogl|ORGLA03G0190500.1 oin|BGIOSGA012804-PA osa|LOC_Os03g27840.1 sit|Si035098m sbi|Sb01g033290.1 zma|GRMZM2G022061_P05 bdi|BRADI1G60480.3 obr|OB03G29600.1
OG8_13567: ogl|ORGLA03G0190600.1 osa|LOC_Os03g27880.1 sit|Si034333m zma|GRMZM2G340279_P01 sbi|Sb01g033280.1 oin|BGIOSGA010586-PA bdi|BRADI1G60637.1 obr|OB03G29610.1
OG8_13568: ogl|ORGLA03G0191300.1 osa|LOC_Os03g27980.1 oin|BGIOSGA012811-PA zma|AC217887.3_FGP004 sbi|Sb01g033200.1 sit|Si035326m bdi|BRADI1G60410.1 obr|OB03G29680.1
OG8_13569: ogl|ORGLA03G0192000.1 oin|BGIOSGA010578-PA osa|LOC_Os03g28130.1 sit|Si035942m sbi|Sb01g033130.1 zma|GRMZM2G054032_P01 bdi|BRADI1G60370.1 obr|OB03G29740.1
OG8_13571: ogl|ORGLA03G0194600.1 osa|LOC_Os03g29180.1 oin|BGIOSGA012835-PA sbi|Sb01g032930.1 zma|GRMZM2G117222_P04 sit|Si037818m bdi|BRADI1G60270.1 obr|OB03G29970.1
OG8_13572: ogl|ORGLA03G0195300.1 osa|LOC_Os03g29270.1 oin|BGIOSGA010557-PA sbi|Sb01g032860.1 zma|GRMZM2G308735_P01 sit|Si039521m bdi|BRADI1G60230.1 obr|OB03G30040.1
OG8_13573: ogl|ORGLA03G0196000.1 osa|LOC_Os03g29410.1 oin|BGIOSGA010552-PA sit|Si035619m zma|GRMZM2G142390_P01 sbi|Sb01g032820.1 bdi|BRADI1G60170.1 obr|OB03G30100.1
OG8_13574: ogl|ORGLA03G0196500.1 osa|LOC_Os03g29570.1 oin|BGIOSGA010549-PA zma|GRMZM5G862467_P01 sbi|Sb01g032780.1 sit|Si038851m bdi|BRADI1G60120.1 obr|OB03G30150.1
OG8_13575: ogl|ORGLA03G0197500.1 osa|LOC_Os03g29770.1 oin|BGIOSGA010543-PA zma|GRMZM2G035557_P01 sit|Si037828m sbi|Sb01g032690.1 bdi|BRADI2G33260.1 obr|OB09G20920.1
OG8_13577: ogl|ORGLA03G0198600.1 osa|LOC_Os03g29970.1 oin|BGIOSGA012861-PA sbi|Sb01g032590.1 sit|Si038696m zma|GRMZM2G384528_P01 bdi|BRADI1G60030.1 obr|OB03G30450.1
OG8_13578: ogl|ORGLA03G0206800.1 osa|LOC_Os03g31490.1 oin|BGIOSGA012921-PA zma|GRMZM2G098545_P01 sit|Si030561m sbi|Sb02g011390.1 bdi|BRADI4G38350.1 obr|OB03G31210.1
OG8_13579: ogl|ORGLA03G0209900.1 oin|BGIOSGA010471-PA osa|LOC_Os03g32170.1 zma|GRMZM2G479340_P01 sbi|Sb01g031950.1 sit|Si035630m bdi|BRADI1G16000.1 obr|OB0126G10020.1
OG8_13580: ogl|ORGLA03G0210300.1 osa|LOC_Os03g32230.1 oin|BGIOSGA010468-PA sbi|Sb01g031900.1 sit|Si037429m zma|GRMZM2G106026_P01 bdi|BRADI1G16010.1 obr|OB03G31780.1
OG8_13581: ogl|ORGLA03G0210500.1 osa|LOC_Os03g32270.1 sbi|Sb01g031880.1 zma|GRMZM2G074138_P02 oin|BGIOSGA010466-PA sit|Si037021m bdi|BRADI1G15880.1 obr|OB03G31770.1
OG8_13582: ogl|ORGLA03G0213600.1 osa|LOC_Os03g34040.1 oin|BGIOSGA010448-PA sit|Si039107m sbi|Sb01g016780.1 zma|GRMZM2G025855_P01 bdi|BRADI2G06080.1 obr|OB03G32080.1
OG8_13583: ogl|ORGLA03G0214600.1 oin|BGIOSGA010450-PA osa|LOC_Os03g33580.1 sbi|Sb10g002920.1 zma|GRMZM5G899300_P01 sit|Si036501m bdi|BRADI1G15940.1 obr|OB03G31550.1
OG8_13584: ogl|ORGLA03G0214900.1 osa|LOC_Os03g33650.1 oin|BGIOSGA026455-PA sit|Si040253m sbi|Sb01g032060.1 zma|GRMZM5G892991_P01 bdi|BRADI1G16060.1 obr|OB03G31930.1
OG8_13585: ogl|ORGLA03G0215100.1 osa|LOC_Os03g35340.1 sit|Si033846m sbi|Sb01g016850.1 oin|BGIOSGA010444-PA zma|GRMZM2G312974_P01 bdi|BRADI1G41947.1 obr|OB03G31820.1
OG8_13586: ogl|ORGLA03G0216800.1 oin|BGIOSGA010428-PA sbi|Sb01g016660.1 sit|Si036874m zma|GRMZM2G041048_P01 osa|LOC_Os03g36439.1 bdi|BRADI1G15750.1 obr|OB03G32290.1
OG8_13588: ogl|ORGLA03G0219700.1 osa|LOC_Os03g37120.1 oin|BGIOSGA012994-PA sit|Si004541m sbi|Sb03g029150.1 zma|GRMZM2G004330_P01 bdi|BRADI2G44830.1 obr|OB01G33390.1
OG8_13589: ogl|ORGLA03G0223400.1 osa|LOC_Os03g38000.1 oin|BGIOSGA010379-PA sit|Si014067m zma|GRMZM2G074300_P01 sbi|Sb07g004290.1 bdi|BRADI3G16150.1 obr|OB08G14120.1
OG8_13590: ogl|ORGLA03G0225900.1 osa|LOC_Os03g38480.1 oin|BGIOSGA013016-PA sbi|Sb01g015830.1 sit|Si039171m zma|GRMZM2G158831_P01 bdi|BRADI1G15540.1 obr|OB03G32940.1
OG8_13591: ogl|ORGLA03G0226100.1 oin|BGIOSGA013019-PA osa|LOC_Os03g38540.1 sit|Si038737m sbi|Sb01g015770.1 zma|GRMZM2G124863_P01 bdi|BRADI1G15507.1 obr|OB03G32970.1
OG8_13592: ogl|ORGLA03G0226300.1 osa|LOC_Os03g38590.1 oin|BGIOSGA010365-PA sbi|Sb01g015740.1 sit|Si036732m zma|GRMZM2G011078_P01 bdi|BRADI1G15490.1 obr|OB03G33000.1
OG8_13594: ogl|ORGLA03G0228400.1 osa|LOC_Os03g38990.1 oin|BGIOSGA013028-PA sbi|Sb01g015520.1 zma|GRMZM2G146486_P03 sit|Si040306m bdi|BRADI1G15360.1 obr|OB03G33170.1
OG8_13595: ogl|ORGLA03G0229400.1 oin|BGIOSGA013038-PA osa|LOC_Os03g39160.1 sbi|Sb01g015420.1 zma|GRMZM2G140594_P01 sit|Si039951m bdi|BRADI1G15310.1 obr|OB0087G10040.1
OG8_13596: ogl|ORGLA03G0233500.1 osa|LOC_Os03g40020.1 oin|BGIOSGA010306-PA sit|Si034391m sbi|Sb01g016560.1 zma|GRMZM2G150030_P01 bdi|BRADI4G14080.1 obr|OB12G12000.1
OG8_13597: ogl|ORGLA03G0234200.1 oin|BGIOSGA010300-PA osa|LOC_Os03g40110.1 zma|GRMZM2G083437_P01 sbi|Sb01g015150.1 sit|Si034126m bdi|BRADI1G15110.1 obr|OB03G33460.1
OG8_13598: ogl|ORGLA03G0234600.1 osa|LOC_Os03g40310.1 oin|BGIOSGA010290-PA sbi|Sb01g015060.1 zma|GRMZM2G138572_P01 sit|Si037820m bdi|BRADI1G15040.4 obr|OB03G33530.1
OG8_13599: ogl|ORGLA03G0235500.1 osa|LOC_Os03g40540.1 oin|BGIOSGA013086-PA sit|Si035549m sbi|Sb01g015040.1 zma|GRMZM2G103773_P01 bdi|BRADI1G15030.1 obr|OB03G33590.1
OG8_13600: ogl|ORGLA03G0235700.1 osa|LOC_Os03g40550.1 oin|BGIOSGA013087-PA sbi|Sb01g015030.1 sit|Si034856m zma|GRMZM2G103843_P01 bdi|BRADI1G15010.1 obr|OB03G33620.1
OG8_13601: ogl|ORGLA03G0236300.1 osa|LOC_Os03g40700.1 oin|BGIOSGA013090-PA sbi|Sb01g014990.1 sit|Si035617m zma|GRMZM2G452935_P01 bdi|BRADI1G14960.1 obr|OB03G33730.1
OG8_13602: ogl|ORGLA03G0238500.1 osa|LOC_Os03g41110.1 oin|BGIOSGA010264-PA sbi|Sb01g014840.1 zma|GRMZM2G082686_P01 sit|Si037164m bdi|BRADI1G14810.1 obr|OB03G33920.1
OG8_13603: ogl|ORGLA03G0239300.1 oin|BGIOSGA010258-PA osa|LOC_Os03g41330.1 sit|Si037275m zma|GRMZM2G017319_P01 sbi|Sb01g014800.1 bdi|BRADI1G14780.1 obr|OB03G33950.1
OG8_13604: ogl|ORGLA03G0240700.1 oin|BGIOSGA010251-PA osa|LOC_Os03g41612.1 sbi|Sb01g014640.1 sit|Si037218m zma|GRMZM2G067306_P01 bdi|BRADI1G14670.1 obr|OB03G34120.1
OG8_13605: ogl|ORGLA03G0246300.1 osa|LOC_Os03g42630.1 oin|BGIOSGA013151-PA sit|Si036535m zma|GRMZM2G031120_P01 sbi|Sb01g014310.1 bdi|BRADI1G14467.1 obr|OB03G34470.1
OG8_13606: ogl|ORGLA03G0248300.1 oin|BGIOSGA013168-PA osa|LOC_Os03g42880.1 zma|GRMZM2G112596_P01 sbi|Sb01g007300.1 sit|Si036873m bdi|BRADI1G14340.1 obr|OB03G34610.1
OG8_13607: ogl|ORGLA03G0249300.1 osa|LOC_Os03g43010.1 oin|BGIOSGA013173-PA sit|Si034961m zma|GRMZM2G070252_P01 sbi|Sb01g014190.1 bdi|BRADI1G14307.1 obr|OB03G34620.1
OG8_13608: ogl|ORGLA03G0249400.1 osa|LOC_Os03g43020.1 oin|BGIOSGA010205-PA zma|GRMZM2G070061_P01 sbi|Sb01g014170.1 sit|Si038038m bdi|BRADI1G14290.1 obr|OB03G34630.1
OG8_13609: ogl|ORGLA03G0250000.1 osa|LOC_Os03g43410.1 oin|BGIOSGA013183-PA sbi|Sb01g014120.1 zma|GRMZM2G366373_P02 sit|Si037452m bdi|BRADI1G14230.1 obr|OB03G34670.1
OG8_13610: ogl|ORGLA03G0250400.1 osa|LOC_Os03g43470.1 oin|BGIOSGA010190-PA sbi|Sb01g014070.1 zma|GRMZM2G423538_P01 sit|Si035125m bdi|BRADI1G14160.1 obr|OB03G34710.1
OG8_13611: ogl|ORGLA03G0250700.1 osa|LOC_Os03g43510.1 oin|BGIOSGA010188-PA sit|Si035585m zma|GRMZM2G078178_P01 sbi|Sb01g014000.1 bdi|BRADI1G14110.1 obr|OB03G34730.1
OG8_13612: ogl|ORGLA03G0252600.1 osa|LOC_Os03g43860.1 oin|BGIOSGA010174-PA sbi|Sb01g013800.1 zma|GRMZM2G046676_P01 sit|Si037391m bdi|BRADI1G13950.1 obr|OB03G34940.1
OG8_13613: ogl|ORGLA03G0252800.1 osa|LOC_Os03g43890.1 sit|Si035798m zma|GRMZM2G090217_P03 sbi|Sb01g013730.1 oin|BGIOSGA010170-PA bdi|BRADI1G13930.1 obr|OB03G34990.1
OG8_13614: ogl|ORGLA03G0254900.1 osa|LOC_Os03g44150.1 oin|BGIOSGA010154-PA sbi|Sb01g013600.1 sit|Si035474m zma|GRMZM2G080828_P01 bdi|BRADI1G13827.1 obr|OB03G35140.1
OG8_13615: ogl|ORGLA03G0256900.1 oin|BGIOSGA016678-PA osa|LOC_Os03g44560.1 zma|GRMZM2G023392_P01 sbi|Sb01g013420.1 sit|Si037198m bdi|BRADI1G13670.1 obr|OB03G35370.1
OG8_13616: ogl|ORGLA03G0258500.1 osa|LOC_Os03g45194.1 sbi|Sb01g013080.1 oin|BGIOSGA010125-PA sit|Si036441m zma|GRMZM2G065194_P01 bdi|BRADI1G13416.1 obr|OB03G35640.1
OG8_13617: ogl|ORGLA03G0259100.1 osa|LOC_Os03g45260.1 oin|BGIOSGA010123-PA sbi|Sb01g013020.1 zma|GRMZM2G436429_P01 sit|Si037238m bdi|BRADI1G13350.1 obr|OB03G35670.1
OG8_13618: ogl|ORGLA03G0259700.1 osa|LOC_Os03g45330.1 oin|BGIOSGA010122-PA sbi|Sb01g012950.1 sit|Si038571m zma|AC191676.3_FGP011 bdi|BRADI1G13280.1 obr|OB03G35740.1
OG8_13620: ogl|ORGLA03G0260500.1 osa|LOC_Os03g45450.1 oin|BGIOSGA010118-PA sit|Si038001m zma|GRMZM2G161411_P01 sbi|Sb01g012870.1 bdi|BRADI1G13207.1 obr|OB03G35830.1
OG8_13623: ogl|ORGLA03G0263500.1 osa|LOC_Os03g46110.1 sit|Si012756m oin|BGIOSGA013287-PA sbi|Sb06g017510.1 zma|GRMZM2G151021_P01 bdi|BRADI1G13030.1 obr|OB03G36400.1
OG8_13624: ogl|ORGLA03G0264500.1 osa|LOC_Os03g46260.1 oin|BGIOSGA010100-PA sbi|Sb01g012570.1 sit|Si036780m zma|GRMZM2G176748_P01 bdi|BRADI1G12960.1 obr|OB03G36140.1
OG8_13625: ogl|ORGLA03G0264700.1 osa|LOC_Os03g46300.1 oin|BGIOSGA013266-PA sit|Si038101m sbi|Sb01g012560.1 zma|GRMZM2G383735_P01 bdi|BRADI1G12950.1 obr|OB03G36150.1
OG8_13626: ogl|ORGLA03G0264800.1 oin|BGIOSGA013267-PA osa|LOC_Os03g46310.1 sbi|Sb01g012550.1 sit|Si037347m zma|GRMZM2G024335_P02 bdi|BRADI1G12940.1 obr|OB03G36160.1
OG8_13627: ogl|ORGLA03G0265300.1 osa|LOC_Os03g46350.1 oin|BGIOSGA013269-PA sbi|Sb01g012490.1 sit|Si040176m zma|GRMZM2G476752_P01 bdi|BRADI1G12900.1 obr|OB03G36200.1
OG8_13628: ogl|ORGLA03G0267600.1 sit|Si036161m sbi|Sb01g012370.1 zma|GRMZM2G045314_P03 osa|LOC_Os03g46650.1 oin|BGIOSGA010086-PA bdi|BRADI1G12820.1 obr|OB03G36380.1
OG8_13629: ogl|ORGLA03G0268400.1 oin|BGIOSGA013291-PA osa|LOC_Os03g46750.1 sit|Si029845m zma|GRMZM2G048762_P01 sbi|Sb02g011300.1 bdi|BRADI4G38200.1 obr|OB03G36480.1
OG8_13630: ogl|ORGLA03G0269700.1 osa|LOC_Os03g46930.1 oin|BGIOSGA010076-PA sit|Si038040m sbi|Sb01g012220.1 zma|GRMZM2G166094_P01 bdi|BRADI1G12720.1 obr|OB03G36560.1
OG8_13631: ogl|ORGLA03G0270200.1 osa|LOC_Os03g47022.1 oin|BGIOSGA010073-PA sit|Si036580m sbi|Sb01g012200.1 zma|GRMZM2G061101_P01 bdi|BRADI1G12690.1 obr|OB03G36580.1
OG8_13632: ogl|ORGLA03G0270900.1 osa|LOC_Os03g47120.1 oin|BGIOSGA013305-PA sit|Si035852m sbi|Sb01g012180.1 zma|GRMZM2G050684_P01 bdi|BRADI1G12660.1 obr|OB03G36640.1
OG8_13633: ogl|ORGLA03G0272900.1 osa|LOC_Os03g47470.1 oin|BGIOSGA013323-PA sit|Si021658m sbi|Sb08g001050.1 zma|GRMZM2G430780_P01 bdi|BRADI3G38300.1 obr|OB03G36770.1
OG8_13634: ogl|ORGLA03G0273800.1 oin|BGIOSGA010052-PA osa|LOC_Os03g47730.1 sit|Si036329m sbi|Sb01g011970.1 zma|GRMZM2G163761_P01 bdi|BRADI1G12520.1 obr|OB03G36850.1
OG8_13635: ogl|ORGLA03G0280800.1 osa|LOC_Os03g49050.1 oin|BGIOSGA013381-PA sbi|Sb01g011190.1 sit|Si039738m zma|GRMZM2G159149_P01 bdi|BRADI1G11790.1 obr|OB03G37730.1
OG8_13637: ogl|ORGLA03G0282200.1 osa|LOC_Os03g49250.1 oin|BGIOSGA013390-PA sbi|Sb01g011060.1 sit|Si037160m zma|GRMZM2G123128_P01 bdi|BRADI1G11687.1 obr|OB03G37830.1
OG8_13638: ogl|ORGLA03G0283700.1 osa|LOC_Os03g49480.1 oin|BGIOSGA009976-PA zma|GRMZM2G037152_P01 sit|Si039267m sbi|Sb01g010960.1 bdi|BRADI1G11580.1 obr|OB03G37990.1
OG8_13639: ogl|ORGLA03G0283800.1 osa|LOC_Os03g49485.1 oin|BGIOSGA009975-PA sbi|Sb01g010950.1 zma|GRMZM2G037164_P01 sit|Si037833m bdi|BRADI1G11557.1 obr|OB03G38000.1
OG8_13640: ogl|ORGLA03G0284200.1 osa|LOC_Os03g49520.1 oin|BGIOSGA009972-PA sit|Si035632m zma|GRMZM5G810275_P01 sbi|Sb01g010910.1 bdi|BRADI1G10810.1 obr|OB03G38040.1
OG8_13641: ogl|ORGLA03G0284700.1 oin|BGIOSGA013404-PA osa|LOC_Os03g49570.1 sit|Si036184m sbi|Sb01g010870.1 zma|GRMZM2G002699_P02 bdi|BRADI1G10870.1 obr|OB03G38120.1
OG8_13642: ogl|ORGLA03G0284900.1 oin|BGIOSGA009968-PA osa|LOC_Os03g49590.1 zma|AC210961.3_FGP002 sit|Si038838m sbi|Sb01g010850.1 bdi|BRADI1G10910.1 obr|OB03G38140.1
OG8_13643: ogl|ORGLA03G0285100.1 osa|LOC_Os03g48190.2 oin|BGIOSGA010028-PA sit|Si036843m sbi|Sb01g011650.1 zma|GRMZM2G072898_P02 bdi|BRADI1G12170.1 obr|OB03G37170.1
OG8_13644: ogl|ORGLA03G0288100.1 oin|BGIOSGA013408-PA osa|LOC_Os03g49700.1 sbi|Sb01g010770.1 sit|Si036986m zma|GRMZM2G153706_P01 bdi|BRADI1G10980.1 obr|OB03G38200.1
OG8_13645: ogl|ORGLA03G0288300.1 osa|LOC_Os03g49720.1 oin|BGIOSGA013410-PA zma|GRMZM2G153444_P01 sbi|Sb01g010750.1 sit|Si037112m bdi|BRADI1G11000.1 obr|OB03G38230.1
OG8_13646: ogl|ORGLA03G0288500.1 osa|LOC_Os03g49750.1 oin|BGIOSGA013411-PA sbi|Sb01g010730.1 sit|Si034330m zma|GRMZM2G143160_P01 bdi|BRADI1G11020.1 obr|OB03G38250.1
OG8_13648: ogl|ORGLA03G0290500.1 osa|LOC_Os03g50040.1 oin|BGIOSGA009953-PA sbi|Sb01g010630.1 zma|GRMZM2G086003_P01 sit|Si036463m bdi|BRADI1G11130.1 obr|OB03G38430.1
OG8_13649: ogl|ORGLA03G0290600.1 osa|LOC_Os03g50050.1 oin|BGIOSGA013422-PA sit|Si036166m sbi|Sb01g010620.1 zma|GRMZM2G386856_P01 bdi|BRADI1G11140.1 obr|OB03G38440.1
OG8_13650: ogl|ORGLA03G0291100.1 osa|LOC_Os03g50120.1 oin|BGIOSGA013424-PA sit|Si035425m zma|GRMZM2G177885_P01 sbi|Sb01g010560.1 bdi|BRADI1G11210.1 obr|OB03G38510.1
OG8_13651: ogl|ORGLA03G0291200.1 osa|LOC_Os03g50130.1 oin|BGIOSGA009948-PA sit|Si037912m sbi|Sb01g010540.1 zma|GRMZM2G042040_P01 bdi|BRADI1G11220.1 obr|OB03G38520.1
OG8_13652: ogl|ORGLA03G0291300.1 osa|LOC_Os03g50140.1 oin|BGIOSGA009947-PA zma|GRMZM2G004012_P01 sit|Si038045m sbi|Sb01g010520.1 bdi|BRADI1G11230.1 obr|OB03G38530.1
OG8_13653: ogl|ORGLA03G0291800.1 osa|LOC_Os03g50220.1 oin|BGIOSGA009945-PA sit|Si037361m sbi|Sb01g010480.1 zma|GRMZM2G177942_P01 bdi|BRADI1G11260.1 obr|OB03G38570.1
OG8_13654: ogl|ORGLA03G0293100.1 osa|LOC_Os03g50380.1 oin|BGIOSGA013432-PA sit|Si038053m sbi|Sb01g010360.1 zma|GRMZM5G800853_P01 bdi|BRADI1G11365.1 obr|OB03G38740.1
OG8_13655: ogl|ORGLA03G0294100.1 osa|LOC_Os03g50500.1 oin|BGIOSGA013442-PA sbi|Sb01g010260.1 sit|Si034342m zma|GRMZM2G066749_P01 bdi|BRADI1G11480.1 obr|OB03G38840.1
OG8_13656: ogl|ORGLA03G0296500.1 oin|BGIOSGA009886-PA osa|LOC_Os03g51740.1 sit|Si040281m zma|GRMZM2G054361_P01 sbi|Sb01g009450.1 bdi|BRADI1G10030.1 obr|OB03G39800.1
OG8_13657: ogl|ORGLA03G0296700.1 osa|LOC_Os03g51760.1 oin|BGIOSGA029178-PA sit|Si035848m sbi|Sb01g009440.1 zma|GRMZM2G141472_P01 bdi|BRADI1G10017.1 obr|OB03G39810.1
OG8_13658: ogl|ORGLA03G0297000.1 oin|BGIOSGA013065-PA osa|LOC_Os03g51840.1 sit|Si034813m zma|GRMZM2G092198_P01 sbi|Sb01g009420.1 bdi|BRADI1G09990.1 obr|OB03G39840.1
OG8_13659: ogl|ORGLA03G0297600.1 osa|LOC_Os03g51920.1 oin|BGIOSGA009877-PA sbi|Sb01g009370.1 zma|GRMZM2G049349_P01 sit|Si034820m bdi|BRADI1G09950.1 obr|OB03G39900.1
OG8_13662: ogl|ORGLA03G0299400.1 osa|LOC_Os03g52130.1 oin|BGIOSGA013506-PA sit|Si038015m sbi|Sb01g009180.1 zma|GRMZM2G090112_P01 bdi|BRADI1G09790.1 obr|OB03G40100.1
OG8_13663: ogl|ORGLA03G0299600.1 oin|BGIOSGA013507-PA osa|LOC_Os03g52150.1 sbi|Sb01g009170.1 sit|Si034261m zma|GRMZM2G090070_P01 bdi|BRADI1G09750.2 obr|OB03G40120.1
OG8_13664: ogl|ORGLA03G0299700.1 osa|LOC_Os03g52170.1 oin|BGIOSGA009868-PA zma|GRMZM2G027059_P01 sbi|Sb01g009140.1 sit|Si035548m bdi|BRADI1G09710.1 obr|OB03G40140.1
OG8_13665: ogl|ORGLA03G0300500.1 osa|LOC_Os03g52320.1 oin|BGIOSGA009861-PA zma|GRMZM2G180246_P01 sbi|Sb01g009080.1 sit|Si037326m bdi|BRADI1G09670.1 obr|OB03G40200.1
OG8_13666: ogl|ORGLA03G0301200.1 osa|LOC_Os03g52400.1 oin|BGIOSGA009859-PA sit|Si037804m zma|GRMZM2G065956_P01 sbi|Sb01g008970.1 bdi|BRADI1G09577.1 obr|OB03G40280.1
OG8_13667: ogl|ORGLA03G0301500.1 osa|LOC_Os03g52430.1 oin|BGIOSGA009857-PA zma|GRMZM5G840435_P02 sbi|Sb01g009030.1 sit|Si039461m bdi|BRADI1G09560.1 obr|OB03G40290.1
OG8_13668: ogl|ORGLA03G0303400.1 osa|LOC_Os03g52730.1 oin|BGIOSGA009844-PA sit|Si037673m zma|GRMZM2G057129_P01 sbi|Sb01g008770.1 bdi|BRADI1G09380.1 obr|OB03G40500.1
OG8_13669: ogl|ORGLA03G0304300.1 oin|BGIOSGA009842-PA osa|LOC_Os03g52780.1 sit|Si035400m zma|GRMZM2G133652_P01 sbi|Sb01g008720.1 bdi|BRADI1G09327.1 obr|OB03G40540.1
OG8_13670: ogl|ORGLA03G0306000.1 oin|BGIOSGA013531-PA osa|LOC_Os03g52980.1 sbi|Sb01g008600.1 zma|GRMZM2G301071_P01 sit|Si034378m bdi|BRADI1G09200.1 obr|OB03G40660.1
OG8_13671: ogl|ORGLA03G0306200.1 osa|LOC_Os03g53000.1 oin|BGIOSGA013532-PA sbi|Sb01g008590.1 sit|Si036945m zma|GRMZM2G001869_P01 bdi|BRADI1G09187.1 obr|OB03G40680.1
OG8_13672: ogl|ORGLA03G0306400.1 osa|LOC_Os03g53070.1 oin|BGIOSGA013537-PA sbi|Sb01g008530.1 sit|Si039212m zma|GRMZM2G322001_P01 bdi|BRADI1G09150.1 obr|OB03G40720.1
OG8_13673: ogl|ORGLA03G0306700.1 osa|LOC_Os03g53100.1 oin|BGIOSGA013538-PA sit|Si037987m sbi|Sb01g008510.1 zma|GRMZM2G460594_P02 bdi|BRADI1G09130.1 obr|OB03G40750.1
OG8_13674: ogl|ORGLA03G0307000.1 osa|LOC_Os03g53150.1 oin|BGIOSGA009837-PA sbi|Sb01g008480.1 sit|Si037305m zma|GRMZM2G159285_P01 bdi|BRADI1G09090.1 obr|OB03G40780.1
OG8_13675: ogl|ORGLA03G0307100.1 osa|LOC_Os03g53170.1 sbi|Sb01g008465.1 zma|GRMZM2G149681_P01 sit|Si040284m oin|BGIOSGA013541-PA bdi|BRADI1G09080.1 obr|OB03G40790.1
OG8_13676: ogl|ORGLA03G0307400.1 sbi|Sb01g008460.1 sit|Si039628m osa|LOC_Os03g53200.1 oin|BGIOSGA013543-PA zma|GRMZM2G149923_P01 bdi|BRADI1G09040.1 obr|OB03G40810.1
OG8_13677: ogl|ORGLA03G0310500.1 osa|LOC_Os03g53540.1 oin|BGIOSGA013549-PA sbi|Sb01g008250.1 sit|Si038065m zma|GRMZM2G472226_P01 bdi|BRADI1G08800.1 obr|OB03G41010.1
OG8_13678: ogl|ORGLA03G0310600.1 oin|BGIOSGA013550-PA osa|LOC_Os03g53580.1 sbi|Sb01g008240.1 sit|Si035249m zma|GRMZM2G171248_P01 bdi|BRADI1G08790.1 obr|OB03G41020.1
OG8_13680: ogl|ORGLA03G0311200.1 osa|LOC_Os03g53640.1 oin|BGIOSGA009813-PA sbi|Sb01g008190.1 zma|GRMZM2G087435_P01 sit|Si039222m bdi|BRADI1G08720.1 obr|OB03G41070.1
OG8_13681: ogl|ORGLA03G0312200.1 osa|LOC_Os03g53740.1 oin|BGIOSGA013558-PA sit|Si037724m zma|GRMZM2G010037_P01 sbi|Sb01g008120.1 bdi|BRADI1G08627.1 obr|OB03G41150.1
OG8_13682: ogl|ORGLA03G0312500.1 osa|LOC_Os03g53770.1 oin|BGIOSGA013559-PA zma|GRMZM2G172011_P01 sit|Si036977m sbi|Sb01g008070.1 bdi|BRADI1G08597.1 obr|OB03G41180.1
OG8_13683: ogl|ORGLA03G0313100.1 osa|LOC_Os03g53890.1 oin|BGIOSGA013564-PA zma|GRMZM2G016546_P01 sbi|Sb01g008010.1 sit|Si037215m bdi|BRADI1G08530.1 obr|OB03G41260.1
OG8_13684: ogl|ORGLA03G0313300.1 osa|LOC_Os03g53910.1 oin|BGIOSGA009805-PA sbi|Sb01g007980.1 zma|GRMZM2G146000_P01 sit|Si039703m bdi|BRADI1G08510.1 obr|OB03G41280.1
OG8_13685: ogl|ORGLA03G0313600.1 osa|LOC_Os03g53970.1 oin|BGIOSGA009802-PA zma|GRMZM5G815323_P01 sbi|Sb01g007940.1 sit|Si036087m bdi|BRADI1G08460.1 obr|OB03G41350.1
OG8_13686: ogl|ORGLA03G0313700.1 osa|LOC_Os03g53980.2 oin|BGIOSGA013567-PA sbi|Sb01g007930.1 sit|Si038100m zma|GRMZM2G164249_P01 bdi|BRADI1G08440.2 obr|OB03G41360.1
OG8_13687: ogl|ORGLA03G0314400.1 osa|LOC_Os03g54091.1 oin|BGIOSGA013572-PA sit|Si036131m sbi|Sb01g007840.1 zma|GRMZM2G129913_P04 bdi|BRADI1G08390.1 obr|OB03G41430.1
OG8_13688: ogl|ORGLA03G0314700.1 osa|LOC_Os03g54130.1 oin|BGIOSGA013573-PA sit|Si036402m zma|GRMZM2G130053_P01 sbi|Sb01g007820.1 bdi|BRADI1G08357.1 obr|OB03G41460.1
OG8_13689: ogl|ORGLA03G0316000.1 osa|LOC_Os03g54770.1 oin|BGIOSGA013581-PA sit|Si038787m sbi|Sb01g007730.1 zma|GRMZM2G024051_P01 bdi|BRADI1G08294.1 obr|OB03G41560.1
OG8_13690: ogl|ORGLA03G0316200.1 osa|LOC_Os03g54790.1 oin|BGIOSGA013583-PA sit|Si034614m sbi|Sb01g007710.1 zma|GRMZM2G072071_P01 bdi|BRADI1G08280.1 obr|OB03G41580.1
OG8_13691: ogl|ORGLA03G0316700.1 osa|LOC_Os03g54890.1 oin|BGIOSGA013586-PA sit|Si037535m zma|GRMZM2G090422_P01 sbi|Sb01g007690.1 bdi|BRADI1G08260.1 obr|OB03G41600.1
OG8_13692: ogl|ORGLA03G0320100.1 osa|LOC_Os03g55280.1 oin|BGIOSGA013607-PA sit|Si038818m sbi|Sb01g007370.1 zma|GRMZM2G076885_P01 bdi|BRADI1G07910.1 obr|OB03G41970.1
OG8_13693: ogl|ORGLA03G0320500.1 osa|LOC_Os03g55330.1 oin|BGIOSGA009772-PA sit|Si036491m zma|GRMZM2G077404_P01 sbi|Sb01g013993.1 bdi|BRADI1G07860.1 obr|OB03G42010.1
OG8_13694: ogl|ORGLA03G0320600.1 osa|LOC_Os03g55340.1 oin|BGIOSGA013609-PA sbi|Sb01g013990.1 sit|Si039179m zma|GRMZM2G389645_P01 bdi|BRADI1G07850.1 obr|OB03G42020.1
OG8_13695: ogl|ORGLA03G0320900.1 osa|LOC_Os03g55380.1 oin|BGIOSGA013611-PA sbi|Sb01g007280.1 sit|Si036991m zma|GRMZM2G348578_P01 bdi|BRADI1G07820.1 obr|OB03G42060.1
OG8_13696: ogl|ORGLA03G0322000.1 oin|BGIOSGA013617-PA osa|LOC_Os03g55530.1 sit|Si035992m zma|GRMZM2G099305_P01 sbi|Sb01g007180.1 bdi|BRADI1G07680.1 obr|OB03G42160.1
OG8_13697: ogl|ORGLA03G0322900.1 oin|BGIOSGA013623-PA osa|LOC_Os03g55630.1 sit|Si035802m zma|GRMZM2G114634_P01 sbi|Sb01g007090.1 bdi|BRADI1G07577.1 obr|OB03G42270.1
OG8_13698: ogl|ORGLA03G0323300.1 osa|LOC_Os03g55670.1 oin|BGIOSGA009761-PA sit|Si037604m sbi|Sb01g007070.1 zma|GRMZM2G009958_P01 bdi|BRADI1G07550.1 obr|OB03G42300.1
OG8_13699: ogl|ORGLA03G0323700.1 osa|LOC_Os03g55730.1 oin|BGIOSGA009759-PA zma|GRMZM2G164493_P01 sbi|Sb01g007040.1 sit|Si036225m bdi|BRADI1G07520.1 obr|OB03G42340.1
OG8_13700: ogl|ORGLA03G0324700.1 oin|BGIOSGA011425-PA osa|LOC_Os03g55830.1 sbi|Sb01g006980.1 sit|Si034540m zma|GRMZM2G033267_P01 bdi|BRADI1G07457.1 obr|OB03G42440.1
OG8_13701: ogl|ORGLA03G0324800.1 oin|BGIOSGA011888-PA osa|LOC_Os03g55840.1 sit|Si036793m zma|GRMZM2G336902_P01 sbi|Sb01g006970.1 bdi|BRADI1G07450.1 obr|OB03G42460.1
OG8_13702: ogl|ORGLA03G0324900.1 osa|LOC_Os03g55850.1 oin|BGIOSGA011426-PA sit|Si037487m zma|GRMZM2G040030_P01 sbi|Sb01g006960.1 bdi|BRADI1G07440.1 obr|OB03G42470.1
OG8_13703: ogl|ORGLA03G0325400.1 osa|LOC_Os03g55930.1 oin|BGIOSGA009752-PA sbi|Sb01g006910.1 zma|AC234157.1_FGP002 sit|Si037402m bdi|BRADI1G07370.1 obr|OB03G42540.1
OG8_13704: ogl|ORGLA03G0325900.1 oin|BGIOSGA009750-PA osa|LOC_Os03g55970.1 zma|GRMZM2G038301_P01 sbi|Sb01g006880.1 sit|Si034936m bdi|BRADI1G07340.1 obr|OB03G42560.1
OG8_13705: ogl|ORGLA03G0327000.1 oin|BGIOSGA009746-PA osa|LOC_Os03g56090.1 sit|Si036681m sbi|Sb01g006800.1 zma|GRMZM2G104789_P01 bdi|BRADI1G07260.1 obr|OB03G42660.1
OG8_13706: ogl|ORGLA03G0328600.1 osa|LOC_Os03g56300.1 zma|AC195340.3_FGP002 oin|BGIOSGA009737-PA sbi|Sb01g006640.2 sit|Si036371m bdi|BRADI1G07150.1 obr|OB03G42800.1
OG8_13707: ogl|ORGLA03G0328900.1 osa|LOC_Os03g56370.1 oin|BGIOSGA009733-PA sbi|Sb01g006610.1 zma|GRMZM2G068179_P02 sit|Si036811m bdi|BRADI1G07120.1 obr|OB03G42830.1
OG8_13708: ogl|ORGLA03G0329200.1 osa|LOC_Os03g56400.1 oin|BGIOSGA009732-PA sit|Si039115m sbi|Sb01g006560.1 zma|GRMZM2G471348_P01 bdi|BRADI1G07090.1 obr|OB03G42850.1
OG8_13709: ogl|ORGLA03G0329500.1 oin|BGIOSGA013650-PA osa|LOC_Os03g56430.1 sit|Si034097m sbi|Sb01g006530.1 zma|AC195340.3_FGP004 bdi|BRADI1G07060.1 obr|OB03G42890.1
OG8_13710: ogl|ORGLA03G0329900.1 osa|LOC_Os03g56470.1 oin|BGIOSGA009730-PA sit|Si034782m sbi|Sb01g006470.1 zma|GRMZM2G065214_P01 bdi|BRADI1G07010.1 obr|OB03G42920.1
OG8_13711: ogl|ORGLA03G0330100.1 oin|BGIOSGA009727-PA osa|LOC_Os03g56500.1 sbi|Sb01g006430.1 zma|GRMZM2G159711_P01 sit|Si037423m bdi|BRADI1G06990.1 obr|OB03G42940.1
OG8_13712: ogl|ORGLA03G0330500.1 oin|BGIOSGA013656-PA osa|LOC_Os03g56580.1 sit|Si036447m sbi|Sb01g006410.1 zma|GRMZM2G112548_P01 bdi|BRADI1G06970.1 obr|OB03G42970.1
OG8_13713: ogl|ORGLA03G0330800.1 osa|LOC_Os03g56610.1 oin|BGIOSGA009724-PA sbi|Sb01g006390.1 sit|Si037725m zma|GRMZM2G163296_P01 bdi|BRADI1G06930.1 obr|OB03G42990.1
OG8_13714: ogl|ORGLA03G0332000.1 osa|LOC_Os03g56790.1 oin|BGIOSGA009717-PA sbi|Sb01g006330.1 sit|Si037933m zma|GRMZM2G130678_P01 bdi|BRADI1G06820.1 obr|OB03G43110.1
OG8_13715: ogl|ORGLA03G0332600.1 osa|LOC_Os03g56850.1 sit|Si038790m sbi|Sb01g006260.1 zma|GRMZM5G892151_P01 oin|BGIOSGA013666-PA bdi|BRADI1G06766.1 obr|OB03G43180.1
OG8_13716: ogl|ORGLA03G0333600.1 oin|BGIOSGA013673-PA sbi|Sb01g020520.1 sit|Si035405m zma|GRMZM2G015861_P02 osa|LOC_Os03g56970.1 bdi|BRADI1G06640.1 obr|OB03G43280.1
OG8_13717: ogl|ORGLA03G0334600.1 osa|LOC_Os03g57090.1 oin|BGIOSGA009702-PA sit|Si037253m sbi|Sb01g006130.1 zma|GRMZM2G058496_P02 bdi|BRADI1G06590.1 obr|OB03G43370.1
OG8_13718: ogl|ORGLA03G0334700.1 osa|LOC_Os03g57100.1 oin|BGIOSGA013680-PA sit|Si036403m sbi|Sb03g038260.1 zma|GRMZM2G140837_P01 bdi|BRADI1G06580.1 obr|OB03G43380.1
OG8_13719: ogl|ORGLA03G0335100.1 osa|LOC_Os03g57140.1 oin|BGIOSGA009698-PA sit|Si036909m sbi|Sb01g006060.1 zma|GRMZM2G058872_P01 bdi|BRADI1G06510.2 obr|OB03G43420.1
OG8_13720: ogl|ORGLA03G0335700.1 oin|BGIOSGA013684-PA osa|LOC_Os03g57190.1 sbi|Sb01g006020.1 zma|GRMZM2G089361_P01 sit|Si036075m bdi|BRADI1G06460.1 obr|OB03G43470.1
OG8_13721: ogl|ORGLA03G0336400.1 oin|BGIOSGA009691-PA osa|LOC_Os03g57270.1 sit|Si036006m sbi|Sb01g005930.1 zma|GRMZM2G014709_P01 bdi|BRADI1G06400.1 obr|OB03G43560.1
OG8_13723: ogl|ORGLA03G0342600.1 osa|LOC_Os03g58590.1 oin|BGIOSGA013744-PA sbi|Sb01g004930.1 sit|Si034559m zma|GRMZM2G072156_P01 bdi|BRADI1G05170.1 obr|OB03G44510.1
OG8_13724: ogl|ORGLA03G0342900.1 oin|BGIOSGA009629-PA osa|LOC_Os03g58620.1 sit|Si036782m zma|GRMZM2G009928_P01 sbi|Sb01g004870.1 bdi|BRADI1G05156.1 obr|OB03G44530.1
OG8_13725: ogl|ORGLA03G0345900.1 osa|LOC_Os03g58960.1 oin|BGIOSGA009612-PA sbi|Sb06g004040.1 sit|Si010633m zma|GRMZM2G027307_P01 bdi|BRADI5G05140.1 obr|OB04G14330.1
OG8_13726: ogl|ORGLA03G0346100.1 osa|LOC_Os03g58980.1 oin|BGIOSGA013760-PA zma|GRMZM2G151249_P01 sbi|Sb01g004590.1 sit|Si039119m bdi|BRADI1G04907.1 obr|OB03G44860.1
OG8_13727: ogl|ORGLA03G0349000.1 osa|LOC_Os03g59320.1 oin|BGIOSGA013787-PA zma|AC210013.4_FGP018 sit|Si037612m sbi|Sb01g004240.1 bdi|BRADI1G04620.1 obr|OB03G45160.1
OG8_13728: ogl|ORGLA03G0349400.1 osa|LOC_Os03g59360.1 oin|BGIOSGA009599-PA sit|Si036906m zma|GRMZM2G004511_P01 sbi|Sb01g004200.1 bdi|BRADI1G04337.1 obr|OB03G45200.1
OG8_13729: ogl|ORGLA03G0350000.1 osa|LOC_Os03g59440.1 oin|BGIOSGA009597-PA zma|GRMZM2G402765_P01 sit|Si037677m sbi|Sb01g004120.1 bdi|BRADI1G04470.1 obr|OB03G45250.1
OG8_13730: ogl|ORGLA03G0350400.1 osa|LOC_Os03g59480.1 oin|BGIOSGA009594-PA sit|Si034323m sbi|Sb01g004020.1 zma|GRMZM2G064503_P01 bdi|BRADI1G04527.1 obr|OB03G45290.1
OG8_13731: ogl|ORGLA03G0350800.1 osa|LOC_Os03g59540.1 oin|BGIOSGA009593-PA sit|Si036507m zma|AC210013.4_FGP009 sbi|Sb01g004016.1 bdi|BRADI1G04550.1 obr|OB03G45310.1
OG8_13732: ogl|ORGLA03G0350900.1 osa|LOC_Os03g59550.1 oin|BGIOSGA013795-PA sit|Si037569m sbi|Sb01g004010.1 zma|GRMZM2G072671_P01 bdi|BRADI1G04560.1 obr|OB03G45320.1
OG8_13733: ogl|ORGLA03G0351200.1 osa|LOC_Os03g59580.1 oin|BGIOSGA009592-PA sit|Si037690m sbi|Sb01g003940.1 zma|GRMZM2G179133_P01 bdi|BRADI1G04590.1 obr|OB03G45340.1
OG8_13734: ogl|ORGLA03G0352200.1 osa|LOC_Os03g59690.1 oin|BGIOSGA009584-PA zma|GRMZM2G043802_P01 sbi|Sb01g003810.1 sit|Si038879m bdi|BRADI1G04260.1 obr|OB03G45470.1
OG8_13735: ogl|ORGLA03G0352300.1 osa|LOC_Os03g59700.1 sit|Si036151m zma|GRMZM2G057329_P01 sbi|Sb01g003800.1 oin|BGIOSGA009583-PA bdi|BRADI1G04250.1 obr|OB03G45480.1
OG8_13737: ogl|ORGLA03G0354300.1 osa|LOC_Os03g60080.1 oin|BGIOSGA013814-PA sbi|Sb01g003710.1 zma|GRMZM2G347043_P01 sit|Si036695m bdi|BRADI1G04150.1 obr|OB03G45600.1
OG8_13738: ogl|ORGLA03G0354400.1 oin|BGIOSGA009571-PA osa|LOC_Os03g60120.1 sit|Si037209m sbi|Sb01g003670.1 zma|GRMZM2G009598_P01 bdi|BRADI1G04110.1 obr|OB03G45650.1
OG8_13739: ogl|ORGLA03G0355300.1 osa|LOC_Os03g60200.1 oin|BGIOSGA013819-PA sit|Si005162m zma|GRMZM5G849971_P01 sbi|Sb01g013130.1 bdi|BRADI2G55230.1 obr|OB03G45700.1
OG8_13740: ogl|ORGLA03G0355500.1 osa|LOC_Os03g60220.1 oin|BGIOSGA009564-PA sbi|Sb01g003580.1 sit|Si037555m zma|GRMZM2G151997_P01 bdi|BRADI1G04010.1 obr|OB03G45720.1
OG8_13741: ogl|ORGLA03G0356600.1 osa|LOC_Os03g60370.1 oin|BGIOSGA013824-PA sit|Si035190m sbi|Sb01g003490.1 zma|GRMZM2G151967_P01 bdi|BRADI1G03920.1 obr|OB03G45830.1
OG8_13742: ogl|ORGLA03G0356700.1 osa|LOC_Os03g60380.1 oin|BGIOSGA013825-PA sit|Si036587m sbi|Sb01g003480.1 zma|GRMZM2G107076_P02 bdi|BRADI1G03910.1 obr|OB03G45840.1
OG8_13743: ogl|ORGLA03G0356800.1 osa|LOC_Os03g60390.1 oin|BGIOSGA009559-PA zma|AC225147.4_FGP003 sit|Si037171m sbi|Sb01g003420.1 bdi|BRADI1G03900.1 obr|OB03G45850.1
OG8_13745: ogl|ORGLA03G0359400.1 oin|BGIOSGA009549-PA osa|LOC_Os03g60690.1 sit|Si034740m sbi|Sb01g003150.1 zma|GRMZM2G144071_P01 bdi|BRADI1G03670.1 obr|OB03G46150.1
OG8_13746: ogl|ORGLA03G0359500.1 oin|BGIOSGA009548-PA osa|LOC_Os03g60700.1 sit|Si036396m zma|GRMZM2G129620_P01 sbi|Sb01g003140.1 bdi|BRADI1G03660.1 obr|OB03G29850.1
OG8_13747: ogl|ORGLA03G0359700.1 osa|LOC_Os03g60720.1 oin|BGIOSGA009547-PA sit|Si037085m sbi|Sb01g003120.1 zma|GRMZM2G445169_P01 bdi|BRADI1G03640.1 obr|OB03G46170.1
OG8_13749: ogl|ORGLA03G0360300.1 oin|BGIOSGA013844-PA osa|LOC_Os03g60790.1 sit|Si037032m sbi|Sb01g003060.1 zma|GRMZM2G459811_P01 bdi|BRADI1G03580.1 obr|OB03G46240.1
OG8_13750: ogl|ORGLA03G0360600.1 oin|BGIOSGA009544-PA sit|Si034952m osa|LOC_Os03g60820.1 zma|GRMZM2G085301_P01 sbi|Sb01g003010.1 bdi|BRADI1G03530.1 obr|OB03G46270.1
OG8_13751: ogl|ORGLA03G0361400.1 osa|LOC_Os03g60920.1 oin|BGIOSGA013846-PA sit|Si036952m zma|GRMZM2G121840_P01 sbi|Sb01g002920.1 bdi|BRADI1G03440.1 obr|OB03G46360.1
OG8_13752: ogl|ORGLA03G0362400.1 osa|LOC_Os03g61040.1 oin|BGIOSGA009531-PA sit|Si035479m sbi|Sb01g002820.1 zma|GRMZM2G425778_P01 bdi|BRADI1G03390.1 obr|OB03G46460.1
OG8_13753: ogl|ORGLA03G0362500.1 osa|LOC_Os03g61050.1 oin|BGIOSGA013852-PA sit|Si034308m sbi|Sb01g002810.1 zma|GRMZM2G479744_P01 bdi|BRADI1G03380.1 obr|OB03G46470.1
OG8_13754: ogl|ORGLA03G0363000.1 osa|LOC_Os03g61100.1 oin|BGIOSGA009527-PA sbi|Sb01g002775.1 sit|Si039682m zma|GRMZM2G081105_P01 bdi|BRADI1G03350.1 obr|OB03G46530.1
OG8_13755: ogl|ORGLA03G0363300.1 oin|BGIOSGA013854-PA osa|LOC_Os03g61130.1 sit|Si035032m zma|GRMZM2G139041_P01 sbi|Sb01g002750.1 bdi|BRADI1G03250.2 obr|OB03G46570.1
OG8_13756: ogl|ORGLA03G0363700.1 osa|LOC_Os03g61200.1 oin|BGIOSGA013863-PA sbi|Sb01g002690.1 zma|GRMZM2G122108_P01 sit|Si037151m bdi|BRADI1G03160.1 obr|OB03G46620.1
OG8_13757: ogl|ORGLA03G0364800.1 osa|LOC_Os03g61340.1 oin|BGIOSGA013856-PA sit|Si036572m sbi|Sb01g002410.1 zma|GRMZM2G156459_P01 bdi|BRADI1G03120.1 obr|OB03G46710.1
OG8_13758: ogl|ORGLA03G0365800.1 osa|LOC_Os03g61550.1 oin|BGIOSGA013868-PA zma|GRMZM2G114673_P01 sit|Si039226m sbi|Sb01g002290.1 bdi|BRADI1G03040.1 obr|OB03G46820.1
OG8_13759: ogl|ORGLA03G0365900.1 osa|LOC_Os03g61560.1 oin|BGIOSGA009510-PA sit|Si034563m zma|GRMZM2G114692_P01 sbi|Sb01g002280.1 bdi|BRADI1G03030.1 obr|OB03G46830.1
OG8_13760: ogl|ORGLA03G0366300.1 osa|LOC_Os03g61600.1 oin|BGIOSGA009509-PA sbi|Sb09g006040.1 sit|Si022341m zma|GRMZM2G160925_P01 bdi|BRADI1G02990.1 obr|OB03G46870.1
OG8_13761: ogl|ORGLA03G0366700.1 osa|LOC_Os03g61640.1 oin|BGIOSGA013874-PA zma|GRMZM2G051458_P01 sbi|Sb03g003400.1 sit|Si022530m bdi|BRADI1G02950.1 obr|OB03G46920.1
OG8_13762: ogl|ORGLA03G0367000.1 osa|LOC_Os03g61680.1 oin|BGIOSGA009506-PA sit|Si038055m sbi|Sb01g002440.1 zma|GRMZM2G138523_P01 bdi|BRADI1G02930.1 obr|OB03G46950.1
OG8_13763: ogl|ORGLA03G0367100.1 osa|LOC_Os03g61690.1 oin|BGIOSGA013876-PA sit|Si036229m zma|GRMZM2G156543_P01 sbi|Sb01g002450.1 bdi|BRADI1G02920.1 obr|OB03G46960.1
OG8_13764: ogl|ORGLA03G0367200.1 osa|LOC_Os03g61700.1 oin|BGIOSGA013877-PA sit|Si039768m sbi|Sb01g002470.1 zma|GRMZM2G458533_P02 bdi|BRADI1G02910.1 obr|OB03G46970.1
OG8_13765: ogl|ORGLA03G0367500.1 osa|LOC_Os03g61730.1 oin|BGIOSGA009505-PA sit|Si034450m zma|GRMZM2G138511_P01 sbi|Sb01g002500.1 bdi|BRADI1G02800.1 obr|OB03G47010.1
OG8_13766: ogl|ORGLA03G0368400.1 osa|LOC_Os03g61820.1 oin|BGIOSGA013884-PA zma|GRMZM2G398668_P02 sbi|Sb01g002580.1 sit|Si036481m bdi|BRADI1G02697.1 obr|OB03G47120.1
OG8_13767: ogl|ORGLA03G0368500.1 osa|LOC_Os03g61829.1 oin|BGIOSGA013885-PA sit|Si036962m zma|AC191575.2_FGP001 sbi|Sb01g002590.1 bdi|BRADI1G02690.1 obr|OB03G47130.1
OG8_13768: ogl|ORGLA03G0368900.1 osa|LOC_Os03g61920.1 oin|BGIOSGA013888-PA sbi|Sb01g002210.1 zma|GRMZM2G053916_P01 sit|Si036344m bdi|BRADI1G02630.1 obr|OB03G47170.1
OG8_13769: ogl|ORGLA03G0369400.1 osa|LOC_Os03g61980.1 oin|BGIOSGA013891-PA sit|Si038937m sbi|Sb01g002160.1 zma|GRMZM2G168016_P01 bdi|BRADI1G02575.1 obr|OB03G47240.1
OG8_13770: ogl|ORGLA03G0369600.1 osa|LOC_Os03g62010.1 oin|BGIOSGA013892-PA zma|GRMZM2G455769_P01 sbi|Sb01g002130.1 sit|Si039842m bdi|BRADI1G02560.1 obr|OB03G47260.1
OG8_13771: ogl|ORGLA03G0371200.1 osa|LOC_Os03g62210.1 oin|BGIOSGA013904-PA sit|Si037965m sbi|Sb01g001960.1 zma|GRMZM2G134219_P01 bdi|BRADI1G02430.1 obr|OB03G47400.1
OG8_13772: ogl|ORGLA03G0371300.1 osa|LOC_Os03g62230.1 oin|BGIOSGA013905-PA sit|Si036555m sbi|Sb01g001950.1 zma|GRMZM2G470422_P01 bdi|BRADI1G02410.1 obr|OB03G47410.1
OG8_13773: ogl|ORGLA03G0372800.1 osa|LOC_Os03g62490.1 oin|BGIOSGA009576-PA zma|AC217358.3_FGP005 sbi|Sb01g001770.1 sit|Si036894m bdi|BRADI1G02170.1 obr|OB03G47570.1
OG8_13774: ogl|ORGLA03G0373000.1 oin|BGIOSGA009468-PA osa|LOC_Os03g62510.1 sit|Si034793m sbi|Sb01g001750.1 zma|GRMZM2G144273_P01 bdi|BRADI1G02150.1 obr|OB03G47600.1
OG8_13775: ogl|ORGLA03G0373700.1 osa|LOC_Os03g62590.1 oin|BGIOSGA009464-PA sit|Si036370m sbi|Sb01g001700.1 zma|AC217358.3_FGP007 bdi|BRADI1G02107.1 obr|OB03G47640.1
OG8_13776: ogl|ORGLA03G0373800.1 osa|LOC_Os03g62600.1 oin|BGIOSGA009463-PA sbi|Sb02g008790.1 zma|GRMZM2G029486_P01 sit|Si037413m bdi|BRADI1G02100.1 obr|OB03G47650.1
OG8_13777: ogl|ORGLA03G0373900.1 osa|LOC_Os03g62610.1 sbi|Sb01g001680.1 sit|Si036896m zma|AC217358.3_FGP010 oin|BGIOSGA013917-PA bdi|BRADI1G02080.1 obr|OB03G47660.1
OG8_13778: ogl|ORGLA03G0374100.1 oin|BGIOSGA013918-PA osa|LOC_Os03g62630.1 sbi|Sb01g001650.1 zma|GRMZM2G118005_P01 sit|Si037440m bdi|BRADI1G02030.1 obr|OB03G47680.1
OG8_13779: ogl|ORGLA03G0374600.1 osa|LOC_Os03g62680.1 oin|BGIOSGA009460-PA sit|Si035220m sbi|Sb01g001560.1 zma|GRMZM2G155935_P01 bdi|BRADI1G01980.1 obr|OB03G47720.1
OG8_13780: ogl|ORGLA03G0374900.1 osa|LOC_Os03g62720.1 oin|BGIOSGA013924-PA sit|Si030850m zma|GRMZM2G158789_P01 sbi|Sb02g040250.1 bdi|BRADI1G20450.1 obr|OB08G11350.1
OG8_13781: ogl|ORGLA03G0378500.1 osa|LOC_Os03g63270.1 oin|BGIOSGA013943-PA sit|Si036241m sbi|Sb01g001260.1 zma|GRMZM2G313481_P01 bdi|BRADI1G01750.1 obr|OB03G47920.1
OG8_13782: ogl|ORGLA03G0378700.1 osa|LOC_Os03g63290.1 oin|BGIOSGA009437-PA sbi|Sb01g001170.1 zma|GRMZM2G013042_P01 sit|Si037064m bdi|BRADI1G01780.1 obr|OB03G47950.1
OG8_13783: ogl|ORGLA03G0379300.1 osa|LOC_Os03g63360.1 oin|BGIOSGA009434-PA sit|Si036860m zma|GRMZM2G024389_P02 sbi|Sb01g001130.1 bdi|BRADI1G01660.1 obr|OB03G48010.1
OG8_13784: ogl|ORGLA03G0379500.1 osa|LOC_Os03g63380.1 oin|BGIOSGA009431-PA sit|Si037196m sbi|Sb01g001110.1 zma|GRMZM2G024267_P01 bdi|BRADI1G01620.1 obr|OB03G48040.1
OG8_13785: ogl|ORGLA03G0379600.1 osa|LOC_Os03g63390.1 oin|BGIOSGA013952-PA zma|GRMZM2G043300_P01 sbi|Sb06g018350.1 sit|Si038026m bdi|BRADI1G01610.1 obr|OB03G48050.1
OG8_13786: ogl|ORGLA03G0380100.1 osa|LOC_Os03g63440.1 oin|BGIOSGA013955-PA sit|Si035611m sbi|Sb01g001030.1 zma|GRMZM2G021642_P02 bdi|BRADI1G01520.1 obr|OB03G48110.1
OG8_13787: ogl|ORGLA03G0380400.1 osa|LOC_Os03g63480.1 oin|BGIOSGA013958-PA sit|Si036421m sbi|Sb01g000990.1 zma|GRMZM5G821637_P05 bdi|BRADI1G01480.1 obr|OB03G48160.1
OG8_13788: ogl|ORGLA03G0380500.1 osa|LOC_Os03g63490.1 oin|BGIOSGA013959-PA sbi|Sb01g000970.1 sit|Si036720m zma|GRMZM5G876146_P01 bdi|BRADI1G01460.1 obr|OB03G48170.1
OG8_13789: ogl|ORGLA03G0381200.1 osa|LOC_Os03g63550.1 oin|BGIOSGA009421-PA sit|Si037834m zma|GRMZM2G384070_P01 sbi|Sb01g000880.1 bdi|BRADI1G01320.1 obr|OB03G48240.1
OG8_13790: ogl|ORGLA03G0382200.1 osa|LOC_Os03g63650.1 oin|BGIOSGA013966-PA sit|Si036211m zma|GRMZM2G100020_P02 sbi|Sb01g000840.1 bdi|BRADI1G01210.1 obr|OB03G48380.1
OG8_13791: ogl|ORGLA03G0382600.1 osa|LOC_Os03g63690.1 oin|BGIOSGA009416-PA sit|Si036726m sbi|Sb01g000790.1 zma|GRMZM2G083410_P01 bdi|BRADI1G01070.1 obr|OB03G48430.1
OG8_13792: ogl|ORGLA03G0382700.1 osa|LOC_Os03g63700.1 oin|BGIOSGA013969-PA sit|Si037417m zma|GRMZM2G479249_P01 sbi|Sb01g000775.1 bdi|BRADI1G01080.1 obr|OB03G48440.1
OG8_13793: ogl|ORGLA03G0382900.1 osa|LOC_Os03g63720.1 oin|BGIOSGA009414-PA sbi|Sb01g000760.1 sit|Si037242m zma|GRMZM2G083620_P01 bdi|BRADI1G01100.1 obr|OB03G48460.1
OG8_13794: ogl|ORGLA03G0384600.1 oin|BGIOSGA013978-PA osa|LOC_Os03g63910.1 sit|Si034467m zma|GRMZM2G438524_P01 sbi|Sb01g000640.1 bdi|BRADI1G01021.1 obr|OB03G48570.1
OG8_13795: ogl|ORGLA03G0385200.1 osa|LOC_Os03g63970.1 oin|BGIOSGA013985-PA sit|Si036235m sbi|Sb01g000580.1 zma|AC203966.5_FGP005 bdi|BRADI1G00950.1 obr|OB03G48610.1
OG8_13796: ogl|ORGLA03G0386100.1 oin|BGIOSGA009402-PA osa|LOC_Os03g64100.1 sbi|Sb01g000480.1 zma|GRMZM2G130260_P01 bdi|BRADI1G00880.1 obr|OB03G48690.1 sit|Si038865m
OG8_13797: ogl|ORGLA03G0386500.1 osa|LOC_Os03g64150.1 oin|BGIOSGA009399-PA sit|Si035320m sbi|Sb01g000440.1 zma|GRMZM2G363229_P01 bdi|BRADI1G00780.1 obr|OB03G48750.1
OG8_13798: ogl|ORGLA03G0386600.1 osa|LOC_Os03g64170.1 oin|BGIOSGA009398-PA sbi|Sb01g000430.1 sit|Si036339m zma|GRMZM5G862317_P01 bdi|BRADI4G39160.1 obr|OB03G48760.1
OG8_13799: ogl|ORGLA03G0387900.1 osa|LOC_Os03g64330.1 oin|BGIOSGA013999-PA sbi|Sb0012s010440.1 zma|GRMZM2G432926_P01 sit|Si036923m bdi|BRADI3G18460.1 obr|OB03G48920.1
OG8_13800: ogl|ORGLA03G0388100.1 osa|LOC_Os03g64350.1 oin|BGIOSGA009387-PA sit|Si035754m sbi|Sb01g000270.1 zma|GRMZM2G377487_P01 bdi|BRADI1G00530.1 obr|OB03G48930.1
OG8_13801: ogl|ORGLA03G0388400.1 osa|LOC_Os03g64380.1 oin|BGIOSGA009386-PA zma|GRMZM2G077535_P01 sbi|Sb01g000255.1 sit|Si039723m bdi|BRADI1G00490.1 obr|OB03G48970.1
OG8_13802: ogl|ORGLA04G0002600.1 osa|LOC_Os04g01530.1 oin|BGIOSGA015732-PA zma|GRMZM2G079944_P01 sbi|Sb06g000495.1 sit|Si012340m bdi|BRADI5G02200.1 obr|OB04G10370.1
OG8_13803: ogl|ORGLA04G0004800.1 osa|LOC_Os04g01960.1 oin|BGIOSGA015773-PA sit|Si011990m zma|GRMZM2G444138_P01 sbi|Sb06g000830.1 bdi|BRADI1G38330.1 obr|OB04G10470.1
OG8_13804: ogl|ORGLA04G0005100.1 osa|LOC_Os04g01990.1 oin|BGIOSGA015716-PA sit|Si035127m sbi|Sb01g004770.1 zma|GRMZM2G049888_P01 bdi|BRADI3G26750.1 obr|OB04G10500.1
OG8_13805: ogl|ORGLA04G0006700.1 osa|LOC_Os04g02620.1 oin|BGIOSGA015784-PA sit|Si006811m sbi|Sb10g011020.1 zma|GRMZM2G465868_P01 bdi|BRADI5G01790.1 obr|OB04G10680.1
OG8_13806: ogl|ORGLA04G0006900.1 osa|LOC_Os04g02650.1 oin|BGIOSGA015693-PA zma|GRMZM2G163086_P01 sit|Si010807m sbi|Sb06g001000.1 bdi|BRADI5G01850.1 obr|OB04G10690.1
OG8_13807: ogl|ORGLA04G0008000.1 osa|LOC_Os04g02850.1 oin|BGIOSGA015789-PA zma|GRMZM2G129783_P01 sit|Si005922m sbi|Sb10g020540.1 bdi|BRADI5G01440.1 obr|OB04G10820.1
OG8_13809: ogl|ORGLA04G0017500.1 oin|BGIOSGA015617-PA osa|LOC_Os04g08410.1 sit|Si012339m sbi|Sb06g001680.1 zma|GRMZM2G424651_P01 bdi|BRADI5G00630.1 obr|OB04G11920.1
OG8_13810: ogl|ORGLA04G0021800.1 oin|BGIOSGA015978-PA osa|LOC_Os04g10240.1 sit|Si011223m sbi|Sb06g003000.1 zma|GRMZM2G157354_P03 bdi|BRADI5G00790.1 obr|OB04G12400.1
OG8_13811: ogl|ORGLA04G0022500.1 oin|BGIOSGA015973-PA osa|LOC_Os04g10400.1 sit|Si010895m zma|GRMZM2G008864_P01 sbi|Sb06g002880.1 bdi|BRADI3G56126.1 obr|OB04G12470.1
OG8_13812: ogl|ORGLA04G0023200.1 osa|LOC_Os04g10650.1 oin|BGIOSGA015968-PA sit|Si016763m sbi|Sb10g003390.1 zma|GRMZM2G035665_P01 bdi|BRADI5G01010.1 obr|OB04G12570.1
OG8_13813: ogl|ORGLA04G0026300.1 osa|LOC_Os04g11430.1 oin|BGIOSGA015525-PA zma|GRMZM2G450496_P01 sbi|Sb06g002850.1 sit|Si011755m bdi|BRADI5G02860.1 obr|OB04G12900.1
OG8_13815: ogl|ORGLA04G0032900.1 osa|LOC_Os04g13470.1 oin|BGIOSGA015918-PA sbi|Sb06g002040.1 sit|Si009260m zma|GRMZM2G137984_P01 bdi|BRADI5G03600.1 obr|OB04G13420.1
OG8_13816: ogl|ORGLA04G0036900.1 osa|LOC_Os04g15690.1 oin|BGIOSGA014011-PA sbi|Sb06g003190.1 zma|GRMZM2G177203_P02 sit|Si012045m bdi|BRADI5G04030.1 obr|OB04G13780.1
OG8_13817: ogl|ORGLA04G0037400.1 osa|LOC_Os04g15840.1 oin|BGIOSGA040535-PA sbi|Sb06g003250.1 sit|Si010869m zma|GRMZM2G074585_P02 bdi|BRADI5G04120.1 obr|OB04G13850.1
OG8_13818: ogl|ORGLA04G0038400.1 oin|BGIOSGA009376-PA osa|LOC_Os04g16680.1 sit|Si001775m sbi|Sb03g040100.1 zma|AC147602.5_FGP004 bdi|BRADI2G55150.1 obr|OB0038G10040.1
OG8_13819: ogl|ORGLA04G0038800.1 osa|LOC_Os04g17050.1 sit|Si002281m sbi|Sb06g003270.1 zma|GRMZM2G084863_P01 oin|BGIOSGA016001-PA bdi|BRADI5G04550.1 obr|OB04G13910.1
OG8_13820: ogl|ORGLA04G0039000.1 osa|LOC_Os04g17100.1 oin|BGIOSGA015488-PA sbi|Sb06g003280.1 zma|GRMZM2G085086_P01 sit|Si026946m bdi|BRADI5G04560.1 obr|OB04G13930.1
OG8_13821: ogl|ORGLA04G0041100.1 osa|LOC_Os04g18650.1 oin|BGIOSGA015474-PA sit|Si039759m zma|AC198979.4_FGP009 sbi|Sb01g046920.1 bdi|BRADI1G75040.1 obr|OB04G14270.1
OG8_13822: ogl|ORGLA04G0041200.1 osa|LOC_Os04g18790.1 sbi|Sb06g003990.1 zma|GRMZM2G052268_P01 oin|BGIOSGA023659-PA sit|Si012919m bdi|BRADI5G04730.2 obr|OB04G14260.1
OG8_13823: ogl|ORGLA04G0042100.1 oin|BGIOSGA016027-PA sbi|Sb06g004290.1 sit|Si016442m zma|GRMZM2G359298_P01 osa|LOC_Os04g20164.1 bdi|BRADI5G04070.1 obr|OB04G14460.1
OG8_13824: ogl|ORGLA04G0043300.1 osa|LOC_Os04g20420.1 oin|BGIOSGA015452-PA zma|GRMZM2G178062_P01 sbi|Sb06g034240.1 sit|Si024405m bdi|BRADI1G00400.1 obr|OB04G14610.1
OG8_13825: ogl|ORGLA04G0045400.1 osa|LOC_Os04g20920.1 oin|BGIOSGA016046-PA sbi|Sb01g001870.1 sit|Si035173m zma|GRMZM2G447976_P01 bdi|BRADI1G02260.1 obr|OB03G47520.1
OG8_13826: ogl|ORGLA04G0046400.1 osa|LOC_Os04g21160.1 oin|BGIOSGA015433-PA sit|Si012184m sbi|Sb06g005670.1 zma|GRMZM2G057136_P01 bdi|BRADI5G04830.1 obr|OB04G14820.1
OG8_13827: ogl|ORGLA04G0046500.1 osa|LOC_Os04g21320.1 oin|BGIOSGA016055-PA sbi|Sb06g005640.1 zma|GRMZM2G126586_P01 sit|Si013104m bdi|BRADI5G05180.1 obr|OB04G14830.1
OG8_13828: ogl|ORGLA04G0047800.1 osa|LOC_Os04g21710.1 oin|BGIOSGA015421-PA sit|Si010365m sbi|Sb01g040780.1 zma|GRMZM2G037725_P01 bdi|BRADI5G05100.1 obr|OB04G15000.1
OG8_13829: ogl|ORGLA04G0049000.1 oin|BGIOSGA015415-PA zma|GRMZM2G474153_P01 osa|LOC_Os04g22120.1 sit|Si009489m sbi|Sb08g005600.1 bdi|BRADI5G00925.1 obr|OB04G15110.1
OG8_13830: ogl|ORGLA04G0050000.1 osa|LOC_Os04g22360.1 sit|Si009659m sbi|Sb03g043876.1 zma|GRMZM2G084134_P01 oin|BGIOSGA016081-PA bdi|BRADI5G05170.1 obr|OB04G15170.1
OG8_13831: ogl|ORGLA04G0050700.1 oin|BGIOSGA015395-PA osa|LOC_Os04g23180.1 sit|Si009994m zma|GRMZM2G065839_P01 sbi|Sb06g007330.1 bdi|BRADI5G05190.1 obr|OB04G15300.1
OG8_13832: ogl|ORGLA04G0052700.1 oin|BGIOSGA016104-PA osa|LOC_Os04g23820.1 sit|Si010847m zma|GRMZM2G021170_P01 sbi|Sb01g001060.1 bdi|BRADI1G55690.1 obr|OB04G15420.1
OG8_13833: ogl|ORGLA04G0054700.1 osa|LOC_Os04g24710.1 sbi|Sb01g004110.1 oin|BGIOSGA015355-PA zma|AC210013.4_FGP013 sit|Si012894m bdi|BRADI4G01740.1 obr|OB04G15890.1
OG8_13834: ogl|ORGLA04G0068500.1 oin|BGIOSGA015234-PA osa|LOC_Os04g30740.1 sbi|Sb06g009810.1 sit|Si011120m zma|GRMZM2G076351_P01 bdi|BRADI5G07180.1 obr|OB04G17110.1
OG8_13835: ogl|ORGLA04G0070300.1 oin|BGIOSGA016230-PA osa|LOC_Os04g31000.1 sbi|Sb06g013020.1 sit|Si009467m zma|GRMZM2G547542_P01 bdi|BRADI5G07370.1 obr|OB04G17260.1
OG8_13836: ogl|ORGLA04G0080000.1 osa|LOC_Os04g32580.1 oin|BGIOSGA016311-PA zma|GRMZM2G149543_P01 sit|Si010110m sbi|Sb06g014630.1 bdi|BRADI5G08610.1 obr|OB04G18150.1
OG8_13838: ogl|ORGLA04G0087800.1 osa|LOC_Os04g33530.1 oin|BGIOSGA015136-PA sbi|Sb06g015470.1 zma|GRMZM5G831009_P02 sit|Si010085m bdi|BRADI5G09247.1 obr|OB04G18870.1
OG8_13840: ogl|ORGLA04G0090400.1 osa|LOC_Os04g33820.1 oin|BGIOSGA015129-PA zma|GRMZM2G014022_P01 sit|Si011702m sbi|Sb06g016080.1 bdi|BRADI5G09517.1 obr|OB04G19210.1
OG8_13841: ogl|ORGLA04G0090500.1 oin|BGIOSGA016373-PA osa|LOC_Os04g33830.1 zma|GRMZM2G001653_P01 sbi|Sb06g016090.1 sit|Si011260m bdi|BRADI5G09530.1 obr|OB04G19220.1
OG8_13842: ogl|ORGLA04G0090700.1 osa|LOC_Os04g33860.1 oin|BGIOSGA016374-PA zma|GRMZM2G048793_P01 sit|Si011380m sbi|Sb06g016110.1 bdi|BRADI5G09550.1 obr|OB04G19240.1
OG8_13843: ogl|ORGLA04G0090900.1 osa|LOC_Os04g33880.1 oin|BGIOSGA016376-PA sit|Si011128m zma|GRMZM2G027241_P01 sbi|Sb06g016130.1 bdi|BRADI5G09570.1 obr|OB04G19280.1
OG8_13844: ogl|ORGLA04G0091400.1 osa|LOC_Os04g33940.1 oin|BGIOSGA016379-PA sbi|Sb06g016180.1 sit|Si011096m zma|GRMZM2G136306_P01 bdi|BRADI5G09630.1 obr|OB04G19320.1
OG8_13845: ogl|ORGLA04G0091900.1 osa|LOC_Os04g33990.1 oin|BGIOSGA015125-PA sit|Si011024m sbi|Sb06g016230.1 zma|GRMZM5G800014_P01 bdi|BRADI5G09670.1 obr|OB04G19350.1
OG8_13846: ogl|ORGLA04G0092200.1 oin|BGIOSGA015122-PA osa|LOC_Os04g34030.1 zma|GRMZM2G098128_P01 sit|Si012592m sbi|Sb06g016280.1 bdi|BRADI5G09720.1 obr|OB04G19380.1
OG8_13847: ogl|ORGLA04G0093500.1 osa|LOC_Os04g34230.1 sit|Si011073m sbi|Sb06g016320.1 zma|GRMZM2G059110_P01 bdi|BRADI5G09830.1 obr|OB04G19520.1 oin|BGIOSGA034688-PA
OG8_13848: ogl|ORGLA04G0095000.1 osa|LOC_Os04g34440.1 oin|BGIOSGA015114-PA zma|GRMZM2G129781_P01 sbi|Sb06g016430.1 sit|Si010338m bdi|BRADI5G09920.1 obr|OB04G19630.1
OG8_13849: ogl|ORGLA04G0095200.1 osa|LOC_Os04g34460.1 sit|Si010851m sbi|Sb06g016450.1 zma|GRMZM2G124473_P01 oin|BGIOSGA016409-PA bdi|BRADI5G09940.1 obr|OB04G19670.1
OG8_13850: ogl|ORGLA04G0096100.1 oin|BGIOSGA015103-PA osa|LOC_Os04g34610.1 zma|GRMZM2G401062_P01 sit|Si009324m sbi|Sb06g016550.1 bdi|BRADI5G10050.1 obr|OB04G19820.1
OG8_13851: ogl|ORGLA04G0097800.1 osa|LOC_Os04g34930.1 oin|BGIOSGA015099-PA sit|Si011103m sbi|Sb06g016660.1 zma|GRMZM2G107588_P01 bdi|BRADI5G10090.1 obr|OB04G19880.1
OG8_13852: ogl|ORGLA04G0099100.1 osa|LOC_Os04g35100.1 oin|BGIOSGA015091-PA zma|GRMZM2G078650_P02 sit|Si012705m sbi|Sb06g016810.1 bdi|BRADI5G10177.1 obr|OB04G20070.1
OG8_13853: ogl|ORGLA04G0099200.1 oin|BGIOSGA016434-PA osa|LOC_Os04g35114.1 zma|GRMZM5G806108_P01 sit|Si009515m sbi|Sb06g016830.1 bdi|BRADI5G10190.1 obr|OB04G20080.1
OG8_13855: ogl|ORGLA04G0099600.1 osa|LOC_Os04g35150.1 oin|BGIOSGA015090-PA zma|GRMZM2G131202_P01 sbi|Sb06g016870.1 sit|Si011131m bdi|BRADI5G10230.1 obr|OB04G20120.1
OG8_13856: ogl|ORGLA04G0099900.1 osa|LOC_Os04g35180.2 oin|BGIOSGA015089-PA sit|Si010777m sbi|Sb06g016920.1 zma|GRMZM2G035948_P01 bdi|BRADI5G10250.1 obr|OB04G20160.1
OG8_13857: ogl|ORGLA04G0100500.1 osa|LOC_Os04g35250.1 sit|Si009972m zma|GRMZM2G176537_P01 sbi|Sb06g017210.1 oin|BGIOSGA015085-PA bdi|BRADI5G10320.1 obr|OB04G20220.1
OG8_13858: ogl|ORGLA04G0102100.1 osa|LOC_Os04g35490.1 oin|BGIOSGA016447-PA zma|GRMZM2G072322_P01 sbi|Sb06g017050.1 sit|Si009735m bdi|BRADI5G10460.1 obr|OB04G20380.1
OG8_13860: ogl|ORGLA04G0103100.1 osa|LOC_Os04g35590.1 oin|BGIOSGA015060-PA zma|GRMZM2G003720_P01 sbi|Sb06g017150.1 sit|Si011233m bdi|BRADI5G10600.2 obr|OB04G20510.1
OG8_13861: ogl|ORGLA04G0103600.1 osa|LOC_Os04g35650.1 oin|BGIOSGA015056-PA sbi|Sb06g017180.1 sit|Si012024m zma|GRMZM2G341216_P01 bdi|BRADI5G10630.1 obr|OB04G20540.1
OG8_13862: ogl|ORGLA04G0104500.1 oin|BGIOSGA015050-PA osa|LOC_Os04g35760.1 sit|Si010604m sbi|Sb06g017270.1 zma|GRMZM2G161932_P02 bdi|BRADI5G10690.1 obr|OB04G20650.1
OG8_13863: ogl|ORGLA04G0105700.1 osa|LOC_Os04g35890.1 zma|GRMZM2G053111_P01 sit|Si011933m sbi|Sb06g017350.1 oin|BGIOSGA015044-PA bdi|BRADI5G10787.1 obr|OB04G20730.1
OG8_13864: ogl|ORGLA04G0105900.1 osa|LOC_Os04g35910.1 oin|BGIOSGA015042-PA sit|Si010645m zma|GRMZM2G045280_P01 sbi|Sb06g017370.1 bdi|BRADI5G10810.1 obr|OB04G20750.1
OG8_13865: ogl|ORGLA04G0107900.1 oin|BGIOSGA010825-PA osa|LOC_Os04g36610.1 sit|Si012639m zma|GRMZM2G125436_P01 sbi|Sb06g017600.1 bdi|BRADI5G11310.1 obr|OB04G20980.1
OG8_13866: ogl|ORGLA04G0109600.1 oin|BGIOSGA016487-PA osa|LOC_Os04g36850.1 zma|GRMZM2G131448_P01 sit|Si010815m sbi|Sb06g017990.1 bdi|BRADI5G11000.1 obr|OB04G21240.1
OG8_13867: ogl|ORGLA04G0109700.1 osa|LOC_Os04g36859.1 oin|BGIOSGA015009-PA sbi|Sb06g018000.1 zma|GRMZM2G131321_P01 sit|Si011121m bdi|BRADI5G10990.2 obr|OB04G21250.1
OG8_13868: ogl|ORGLA04G0111300.1 osa|LOC_Os04g37550.1 oin|BGIOSGA016498-PA sit|Si010103m sbi|Sb06g018170.1 zma|GRMZM2G079490_P01 bdi|BRADI5G11690.1 obr|OB04G21440.1
OG8_13869: ogl|ORGLA04G0111500.1 osa|LOC_Os04g37570.1 oin|BGIOSGA016499-PA sbi|Sb06g018180.1 zma|GRMZM2G062559_P01 sit|Si012471m bdi|BRADI5G11700.1 obr|OB04G21450.1
OG8_13870: ogl|ORGLA04G0111600.1 oin|BGIOSGA015000-PA osa|LOC_Os04g37580.1 zma|GRMZM2G007120_P01 sbi|Sb06g018190.1 sit|Si011230m bdi|BRADI5G11710.1 obr|OB04G21460.1
OG8_13871: ogl|ORGLA04G0112000.1 osa|LOC_Os04g37630.1 oin|BGIOSGA016503-PA zma|GRMZM2G127173_P01 sbi|Sb06g018230.1 sit|Si010699m bdi|BRADI5G11757.1 obr|OB04G21510.1
OG8_13872: ogl|ORGLA04G0112700.1 osa|LOC_Os04g37700.1 oin|BGIOSGA016506-PA sit|Si011141m sbi|Sb06g018290.1 bdi|BRADI5G11820.1 obr|OB04G21630.1 zma|GRMZM2G347488_P01
OG8_13873: ogl|ORGLA04G0112900.1 oin|BGIOSGA016508-PA osa|LOC_Os04g37720.1 sbi|Sb06g018360.1 sit|Si010241m zma|GRMZM2G160994_P01 bdi|BRADI5G11860.1 obr|OB04G21650.1
OG8_13874: ogl|ORGLA04G0113000.1 oin|BGIOSGA016509-PA osa|LOC_Os04g37730.1 zma|GRMZM2G160966_P01 sit|Si012790m sbi|Sb06g018370.1 bdi|BRADI5G11870.1 obr|OB04G21660.1
OG8_13876: sbi|Sb06g018630.1 ogl|ORGLA04G0115600.1 oin|BGIOSGA016523-PA osa|LOC_Os04g38220.1 sit|Si012289m zma|GRMZM2G079342_P01 bdi|BRADI5G12070.1 obr|OB04G21940.1
OG8_13877: ogl|ORGLA04G0115300.1 osa|LOC_Os04g38026.1 oin|BGIOSGA014985-PA sit|Si009879m zma|GRMZM2G442523_P01 sbi|Sb06g018610.1 bdi|BRADI5G12060.1 obr|OB04G21910.1
OG8_13878: ogl|ORGLA04G0116200.1 osa|LOC_Os04g38320.1 oin|BGIOSGA014981-PA sit|Si011028m sbi|Sb06g018650.1 zma|GRMZM2G071704_P01 bdi|BRADI5G12090.1 obr|OB04G21970.1
OG8_13879: ogl|ORGLA04G0116800.1 osa|LOC_Os04g38400.1 oin|BGIOSGA016530-PA zma|GRMZM2G044322_P01 sbi|Sb06g018710.1 sit|Si009909m bdi|BRADI5G12127.1 obr|OB04G22040.1
OG8_13880: ogl|ORGLA04G0117000.1 oin|BGIOSGA014975-PA osa|LOC_Os04g38420.1 sbi|Sb06g018720.1 sit|Si010773m zma|GRMZM2G065171_P01 bdi|BRADI5G12180.1 obr|OB04G22070.1
OG8_13881: ogl|ORGLA04G0118000.1 osa|LOC_Os04g38530.1 oin|BGIOSGA016536-PA sbi|Sb06g018800.1 zma|GRMZM2G041356_P01 sit|Si010154m bdi|BRADI5G12260.1 obr|OB04G22140.1
OG8_13882: ogl|ORGLA04G0118900.1 osa|LOC_Os04g38620.1 oin|BGIOSGA014963-PA sbi|Sb06g018910.1 sit|Si010896m zma|GRMZM2G075637_P01 bdi|BRADI5G12347.1 obr|OB04G22220.1
OG8_13883: ogl|ORGLA04G0119400.1 osa|LOC_Os04g38680.1 oin|BGIOSGA016543-PA sit|Si010060m sbi|Sb06g018960.1 zma|GRMZM2G137161_P01 bdi|BRADI5G12390.1 obr|OB0193G10020.1
OG8_13884: ogl|ORGLA04G0120400.1 osa|LOC_Os04g38840.1 oin|BGIOSGA016550-PA sbi|Sb06g019070.1 sit|Si012038m zma|GRMZM2G414620_P01 bdi|BRADI5G12480.1 obr|OB04G22390.1
OG8_13885: ogl|ORGLA04G0121100.1 osa|LOC_Os04g38910.1 oin|BGIOSGA014947-PA zma|GRMZM2G394321_P01 sbi|Sb06g019120.1 sit|Si009544m bdi|BRADI5G12540.1 obr|OB04G22440.1
OG8_13886: ogl|ORGLA04G0121200.1 osa|LOC_Os04g38920.1 oin|BGIOSGA016561-PA sit|Si010728m zma|GRMZM2G094532_P01 sbi|Sb06g019130.1 bdi|BRADI5G12547.1 obr|OB04G22450.1
OG8_13887: ogl|ORGLA04G0121800.1 osa|LOC_Os04g38980.1 sit|Si009423m zma|GRMZM2G135430_P01 sbi|Sb06g019190.1 oin|BGIOSGA014943-PA bdi|BRADI5G12610.1 obr|OB04G22540.1
OG8_13888: ogl|ORGLA04G0122300.1 osa|LOC_Os04g39040.1 oin|BGIOSGA016568-PA sit|Si010131m sbi|Sb06g019230.1 zma|GRMZM2G134539_P01 bdi|BRADI5G12640.1 obr|OB04G22570.1
OG8_13889: ogl|ORGLA04G0123000.1 osa|LOC_Os04g39110.1 oin|BGIOSGA014932-PA sbi|Sb06g019290.1 sit|Si011400m zma|GRMZM2G107003_P01 bdi|BRADI5G12720.1 obr|OB04G22650.1
OG8_13890: ogl|ORGLA04G0123500.1 osa|LOC_Os04g39150.1 oin|BGIOSGA016576-PA zma|GRMZM2G102356_P01 sit|Si011186m sbi|Sb06g019320.1 bdi|BRADI5G12740.1 obr|OB04G22690.1
OG8_13891: ogl|ORGLA04G0123700.1 osa|LOC_Os04g39180.1 oin|BGIOSGA014929-PA sit|Si012450m zma|GRMZM2G179268_P01 sbi|Sb06g019350.1 bdi|BRADI5G12780.1 obr|OB04G22730.1
OG8_13892: ogl|ORGLA04G0124400.1 oin|BGIOSGA014926-PA osa|LOC_Os04g39240.1 sbi|Sb06g019400.1 sit|Si009731m zma|GRMZM2G050435_P01 bdi|BRADI5G12830.2 obr|OB04G22790.1
OG8_13894: ogl|ORGLA04G0126700.1 osa|LOC_Os04g39470.1 oin|BGIOSGA014912-PA sit|Si012130m zma|GRMZM2G173633_P01 sbi|Sb06g019650.1 bdi|BRADI5G13041.1 obr|OB04G23000.1
OG8_13895: ogl|ORGLA04G0128600.1 osa|LOC_Os04g39780.1 oin|BGIOSGA014899-PA sit|Si015531m sbi|Sb06g019820.1 zma|GRMZM2G165844_P01 bdi|BRADI5G13250.1 obr|OB04G23200.1
OG8_13896: ogl|ORGLA04G0129500.1 osa|LOC_Os04g39950.1 oin|BGIOSGA014890-PA sit|Si011176m zma|GRMZM2G362368_P01 sbi|Sb06g019910.1 bdi|BRADI5G13290.1 obr|OB04G23280.1
OG8_13897: ogl|ORGLA04G0129700.1 osa|LOC_Os04g39970.1 oin|BGIOSGA014889-PA sbi|Sb06g019940.1 zma|GRMZM2G060906_P01 sit|Si010939m bdi|BRADI5G13310.1 obr|OB04G23310.1
OG8_13898: ogl|ORGLA04G0130200.1 oin|BGIOSGA016600-PA osa|LOC_Os04g40030.1 sit|Si010459m zma|GRMZM2G133016_P03 sbi|Sb06g019990.1 bdi|BRADI5G13340.1 obr|OB04G23330.1
OG8_13899: ogl|ORGLA04G0130500.1 oin|BGIOSGA016602-PA osa|LOC_Os04g40060.1 sbi|Sb06g020040.1 zma|GRMZM2G177413_P01 sit|Si009382m bdi|BRADI5G13370.1 obr|OB04G23370.1
OG8_13900: ogl|ORGLA04G0130600.1 osa|LOC_Os04g40080.1 oin|BGIOSGA016604-PA sit|Si009900m sbi|Sb06g020060.1 zma|GRMZM2G065292_P01 bdi|BRADI5G13390.1 obr|OB04G23390.1
OG8_13901: ogl|ORGLA04G0131400.1 osa|LOC_Os04g40290.1 oin|BGIOSGA016609-PA sit|Si010001m zma|GRMZM2G019621_P01 sbi|Sb06g020120.1 bdi|BRADI5G13467.1 obr|OB04G23460.1
OG8_13902: ogl|ORGLA04G0132400.1 osa|LOC_Os04g40420.1 oin|BGIOSGA016612-PA sit|Si009721m sbi|Sb06g020190.1 zma|GRMZM2G135410_P01 bdi|BRADI5G13510.1 obr|OB04G23530.1
OG8_13903: ogl|ORGLA04G0133400.1 osa|LOC_Os04g40530.1 oin|BGIOSGA016620-PA sit|Si010806m zma|GRMZM2G100344_P01 sbi|Sb06g020290.1 bdi|BRADI5G13580.1 obr|OB04G23600.1
OG8_13904: ogl|ORGLA04G0133500.1 osa|LOC_Os04g40540.1 oin|BGIOSGA014864-PA sit|Si010749m zma|GRMZM2G100315_P01 sbi|Sb06g020300.1 bdi|BRADI5G13590.1 obr|OB04G23610.1
OG8_13905: ogl|ORGLA04G0134000.1 osa|LOC_Os04g40590.1 oin|BGIOSGA014860-PA zma|GRMZM2G111423_P01 sbi|Sb06g020360.1 sit|Si011930m bdi|BRADI5G13630.1 obr|OB04G23660.1
OG8_13907: ogl|ORGLA04G0137300.1 osa|LOC_Os04g40940.1 oin|BGIOSGA014841-PA sit|Si013091m sbi|Sb06g020680.1 zma|GRMZM2G047143_P01 bdi|BRADI5G13910.1 obr|OB04G23980.1
OG8_13908: ogl|ORGLA04G0137600.1 osa|LOC_Os04g40970.1 oin|BGIOSGA016637-PA sit|Si009294m zma|GRMZM2G306348_P01 sbi|Sb06g020690.1 bdi|BRADI5G13920.1 obr|OB04G24010.1
OG8_13909: ogl|ORGLA04G0139500.1 osa|LOC_Os04g41160.1 oin|BGIOSGA014831-PA sit|Si010070m sbi|Sb06g020830.1 zma|GRMZM2G023204_P01 bdi|BRADI5G14090.1 obr|OB04G24150.1
OG8_13910: ogl|ORGLA04G0140400.1 osa|LOC_Os04g41300.1 oin|BGIOSGA014828-PA sit|Si010871m sbi|Sb06g020970.1 zma|GRMZM2G018689_P01 bdi|BRADI5G14160.1 obr|OB04G24210.1
OG8_13911: ogl|ORGLA04G0140700.1 osa|LOC_Os04g41330.1 oin|BGIOSGA016657-PA sit|Si012803m zma|AC219061.2_FGP007 sbi|Sb06g021000.1 bdi|BRADI5G14200.1 obr|OB04G24240.1
OG8_13912: ogl|ORGLA04G0140800.1 oin|BGIOSGA014826-PA osa|LOC_Os04g41340.1 sit|Si010403m sbi|Sb06g021010.1 zma|GRMZM2G018441_P01 bdi|BRADI5G14210.1 obr|OB04G24250.1
OG8_13913: ogl|ORGLA04G0144100.1 osa|LOC_Os04g41810.1 oin|BGIOSGA016684-PA sbi|Sb06g021340.1 zma|GRMZM2G112530_P01 sit|Si009956m bdi|BRADI5G14490.1 obr|OB04G24510.1
OG8_13914: ogl|ORGLA04G0144300.1 osa|LOC_Os04g41830.1 oin|BGIOSGA014805-PA sit|Si010917m sbi|Sb06g021360.1 zma|GRMZM2G053557_P01 bdi|BRADI5G14510.1 obr|OB04G24530.1
OG8_13916: ogl|ORGLA04G0145700.1 oin|BGIOSGA014796-PA osa|LOC_Os04g42010.1 sbi|Sb06g021470.1 sit|Si010109m zma|GRMZM2G096705_P01 bdi|BRADI5G14590.1 obr|OB04G24660.1
OG8_13917: ogl|ORGLA04G0145900.1 osa|LOC_Os04g42030.1 zma|GRMZM2G015727_P01 oin|BGIOSGA016695-PA sit|Si009626m sbi|Sb06g021490.1 bdi|BRADI5G14610.1 obr|OB04G24690.1
OG8_13918: ogl|ORGLA04G0150000.1 oin|BGIOSGA016724-PA osa|LOC_Os04g42520.1 zma|GRMZM2G170101_P03 sbi|Sb06g021810.1 sit|Si011051m bdi|BRADI5G14910.1 obr|OB04G25020.1
OG8_13919: ogl|ORGLA04G0150200.1 osa|LOC_Os04g42540.1 oin|BGIOSGA014769-PA sit|Si011132m zma|GRMZM2G170152_P01 sbi|Sb06g021830.1 bdi|BRADI5G14920.1 obr|OB04G25040.1
OG8_13920: ogl|ORGLA04G0151100.1 osa|LOC_Os04g42650.1 oin|BGIOSGA014764-PA sbi|Sb06g021880.1 sit|Si009756m zma|AC226227.2_FGP005 bdi|BRADI5G15040.1 obr|OB04G25130.1
OG8_13921: ogl|ORGLA04G0151400.1 osa|LOC_Os04g42690.1 oin|BGIOSGA014762-PA zma|GRMZM2G082249_P01 sbi|Sb06g021900.1 sit|Si012787m bdi|BRADI5G15060.1 obr|OB04G25170.1
OG8_13922: ogl|ORGLA04G0151600.1 osa|LOC_Os04g42720.1 oin|BGIOSGA014759-PA sbi|Sb06g021920.1 zma|GRMZM2G018756_P01 sit|Si010258m bdi|BRADI5G15090.1 obr|OB04G25210.1
OG8_13923: ogl|ORGLA04G0152200.1 osa|LOC_Os04g42784.1 zma|GRMZM2G360873_P01 oin|BGIOSGA014757-PA sbi|Sb06g021950.1 sit|Si009744m bdi|BRADI5G15120.1 obr|OB04G25250.1
OG8_13924: ogl|ORGLA04G0152900.1 osa|LOC_Os04g42880.1 oin|BGIOSGA016733-PA zma|GRMZM2G077458_P01 sbi|Sb06g022010.1 sit|Si012607m bdi|BRADI5G15180.1 obr|OB04G25300.1
OG8_13925: ogl|ORGLA04G0153000.1 osa|LOC_Os04g42900.1 oin|BGIOSGA014752-PA sbi|Sb06g022030.1 sit|Si012477m zma|GRMZM2G077437_P01 bdi|BRADI5G15190.1 obr|OB04G25320.1
OG8_13926: ogl|ORGLA04G0153300.1 osa|LOC_Os04g42930.1 oin|BGIOSGA016737-PA sit|Si011306m zma|GRMZM2G150295_P01 sbi|Sb06g022060.1 bdi|BRADI5G15220.1 obr|OB04G25350.1
OG8_13927: ogl|ORGLA04G0153900.1 osa|LOC_Os04g42990.1 sit|Si010156m zma|GRMZM2G173309_P01 sbi|Sb06g022140.1 oin|BGIOSGA014747-PA bdi|BRADI5G15270.1 obr|OB04G25390.1
OG8_13928: ogl|ORGLA04G0155100.1 osa|LOC_Os04g43140.1 oin|BGIOSGA014739-PA zma|GRMZM2G059365_P01 sbi|Sb06g022240.1 sit|Si009391m bdi|BRADI5G15377.1 obr|OB04G25500.1
OG8_13929: ogl|ORGLA04G0155500.1 osa|LOC_Os04g43170.1 oin|BGIOSGA014736-PA sbi|Sb06g022280.1 zma|GRMZM2G139797_P03 sit|Si010688m bdi|BRADI5G15410.1 obr|OB04G25550.1
OG8_13930: ogl|ORGLA04G0156700.1 osa|LOC_Os04g43350.1 oin|BGIOSGA016752-PA sit|Si011235m sbi|Sb06g022380.1 zma|GRMZM2G154725_P01 bdi|BRADI5G15520.1 obr|OB04G25660.1
OG8_13931: ogl|ORGLA04G0157300.1 osa|LOC_Os04g43420.1 oin|BGIOSGA016753-PA sbi|Sb06g022520.1 sit|Si010375m zma|GRMZM2G031721_P01 bdi|BRADI5G15550.1 obr|OB04G25710.1
OG8_13932: ogl|ORGLA04G0158000.1 osa|LOC_Os04g43550.1 oin|BGIOSGA016755-PA sbi|Sb06g022590.1 sit|Si011280m zma|GRMZM2G018760_P01 bdi|BRADI5G15580.1 obr|OB04G25770.1
OG8_13933: ogl|ORGLA04G0158600.1 oin|BGIOSGA016760-PA osa|LOC_Os04g43670.1 zma|GRMZM2G048366_P01 sit|Si011149m sbi|Sb06g022650.1 bdi|BRADI5G15750.1 obr|OB04G25850.1
OG8_13934: ogl|ORGLA04G0159300.1 osa|LOC_Os04g43740.1 oin|BGIOSGA016762-PA sbi|Sb06g022720.1 sit|Si011299m zma|GRMZM2G089806_P01 bdi|BRADI5G15810.1 obr|OB04G25910.1
OG8_13935: ogl|ORGLA04G0160900.1 osa|LOC_Os04g44070.1 oin|BGIOSGA016771-PA zma|GRMZM2G178709_P01 sbi|Sb06g022850.1 sit|Si010899m bdi|BRADI5G15990.1 obr|OB04G26070.1
OG8_13936: ogl|ORGLA04G0161500.1 osa|LOC_Os04g44150.1 oin|BGIOSGA014695-PA sit|Si012266m sbi|Sb06g022880.1 zma|GRMZM2G006964_P01 bdi|BRADI5G16040.1 obr|OB04G26130.1
OG8_13937: ogl|ORGLA04G0161800.1 osa|LOC_Os04g44200.1 oin|BGIOSGA016781-PA sbi|Sb06g022900.1 sit|Si011144m zma|GRMZM2G008892_P01 bdi|BRADI5G16055.1 obr|OB04G26140.1
OG8_13938: ogl|ORGLA04G0162400.1 osa|LOC_Os04g44280.1 oin|BGIOSGA016783-PA sit|Si011287m sbi|Sb06g022960.1 zma|GRMZM2G035688_P01 bdi|BRADI5G16127.1 obr|OB04G26220.1
OG8_13939: ogl|ORGLA04G0162500.1 oin|BGIOSGA016784-PA osa|LOC_Os04g44290.1 sbi|Sb06g022970.1 sit|Si010278m zma|GRMZM2G133012_P01 bdi|BRADI5G16140.1 obr|OB04G26240.1
OG8_13940: ogl|ORGLA04G0163600.1 oin|BGIOSGA014681-PA osa|LOC_Os04g44420.1 sbi|Sb06g023110.1 zma|GRMZM2G362413_P01 sit|Si011869m bdi|BRADI5G16250.1 obr|OB04G26340.1
OG8_13941: ogl|ORGLA04G0163700.1 oin|BGIOSGA016791-PA osa|LOC_Os04g44440.1 sit|Si011076m sbi|Sb06g023130.1 zma|GRMZM2G465091_P01 bdi|BRADI5G16270.1 obr|OB04G26360.1
OG8_13942: ogl|ORGLA04G0164700.1 osa|LOC_Os04g44560.1 oin|BGIOSGA016797-PA sit|Si010560m sbi|Sb06g023220.1 zma|GRMZM2G039711_P01 bdi|BRADI5G16350.1 obr|OB04G26450.1
OG8_13943: ogl|ORGLA04G0164800.1 osa|LOC_Os04g44570.1 oin|BGIOSGA016798-PA zma|GRMZM2G039845_P01 sbi|Sb06g023240.1 sit|Si012227m bdi|BRADI5G16370.1 obr|OB04G26460.1
OG8_13944: ogl|ORGLA04G0165700.1 osa|LOC_Os04g44670.1 oin|BGIOSGA014673-PA sit|Si012169m zma|GRMZM2G026926_P01 sbi|Sb06g023313.1 bdi|BRADI5G16450.1 obr|OB04G26560.1
OG8_13945: ogl|ORGLA04G0166200.1 osa|LOC_Os04g44740.1 oin|BGIOSGA016809-PA sit|Si011915m sbi|Sb06g023350.1 zma|GRMZM2G399048_P01 bdi|BRADI5G16470.1 obr|OB04G26600.1
OG8_13946: ogl|ORGLA04G0166800.1 sbi|Sb06g023410.1 zma|GRMZM2G078440_P01 sit|Si010731m oin|BGIOSGA014668-PA osa|LOC_Os04g44800.1 bdi|BRADI5G16520.1 obr|OB04G26640.1
OG8_13947: ogl|ORGLA04G0167100.1 osa|LOC_Os04g44830.1 oin|BGIOSGA014666-PA sbi|Sb06g023440.1 sit|Si011142m zma|GRMZM2G177937_P01 bdi|BRADI5G16550.1 obr|OB04G26670.1
OG8_13949: ogl|ORGLA04G0169800.1 osa|LOC_Os04g45140.1 oin|BGIOSGA016825-PA sbi|Sb06g023670.1 sit|Si009843m zma|GRMZM2G033746_P02 bdi|BRADI5G16797.1 obr|OB04G26910.1
OG8_13950: ogl|ORGLA04G0170100.1 osa|LOC_Os04g45180.1 oin|BGIOSGA016828-PA sit|Si010795m zma|GRMZM2G038394_P02 sbi|Sb06g023700.1 bdi|BRADI5G16830.1 obr|OB04G26940.1
OG8_13951: ogl|ORGLA04G0170400.1 osa|LOC_Os04g45210.1 oin|BGIOSGA016829-PA sit|Si010991m zma|GRMZM2G003769_P01 sbi|Sb06g023730.1 bdi|BRADI5G16860.1 obr|OB04G26970.1
OG8_13952: ogl|ORGLA04G0170700.1 osa|LOC_Os04g45270.1 oin|BGIOSGA014652-PA sbi|Sb06g023740.1 sit|Si009925m zma|GRMZM2G003784_P01 bdi|BRADI5G16870.1 obr|OB04G26990.1
OG8_13953: ogl|ORGLA04G0171100.1 osa|LOC_Os04g45340.1 oin|BGIOSGA014649-PA sbi|Sb06g023780.1 sit|Si010504m zma|GRMZM2G178998_P01 bdi|BRADI5G16917.1 obr|OB04G27030.1
OG8_13954: ogl|ORGLA04G0172700.1 osa|LOC_Os04g45600.1 oin|BGIOSGA016844-PA sit|Si011050m sbi|Sb06g023900.1 zma|GRMZM2G109244_P01 bdi|BRADI5G17027.1 obr|OB04G27170.1
OG8_13955: ogl|ORGLA04G0173700.1 osa|LOC_Os04g45810.1 oin|BGIOSGA016852-PA sit|Si010550m zma|GRMZM2G351330_P01 sbi|Sb06g024000.1 bdi|BRADI5G17170.1 obr|OB04G27300.1
OG8_13957: ogl|ORGLA04G0175500.1 osa|LOC_Os04g46000.1 oin|BGIOSGA014622-PA sbi|Sb06g024180.1 zma|GRMZM2G021530_P01 sit|Si031006m bdi|BRADI5G17347.1 obr|OB04G27450.1
OG8_13958: ogl|ORGLA04G0175900.1 osa|LOC_Os04g46060.1 oin|BGIOSGA014617-PA sit|Si030985m sbi|Sb06g024220.1 zma|GRMZM2G123387_P01 bdi|BRADI5G17395.1 obr|OB04G27500.1
OG8_13959: ogl|ORGLA04G0176000.1 osa|LOC_Os04g46079.1 oin|BGIOSGA014614-PA sbi|Sb06g024230.1 zma|GRMZM2G027173_P01 sit|Si030816m bdi|BRADI5G17400.1 obr|OB04G27520.1
OG8_13961: ogl|ORGLA04G0177900.1 osa|LOC_Os04g46330.1 oin|BGIOSGA014601-PA sit|Si010166m zma|GRMZM2G346982_P01 sbi|Sb06g024450.1 bdi|BRADI5G17560.1 obr|OB04G27760.1
OG8_13962: ogl|ORGLA04G0178100.1 oin|BGIOSGA014600-PA osa|LOC_Os04g46350.1 sit|Si010958m sbi|Sb06g024480.1 zma|GRMZM2G044752_P01 bdi|BRADI5G17570.1 obr|OB04G27770.1
OG8_13963: ogl|ORGLA04G0178400.1 osa|LOC_Os04g46384.1 oin|BGIOSGA016880-PA sit|Si012032m zma|GRMZM2G105137_P01 sbi|Sb06g024510.1 bdi|BRADI5G17600.1 obr|OB04G27810.1
OG8_13964: ogl|ORGLA04G0178700.1 osa|LOC_Os04g46410.1 zma|GRMZM2G028969_P01 sbi|Sb06g024540.1 oin|BGIOSGA016883-PA sit|Si012688m bdi|BRADI5G17620.1 obr|OB04G27840.1
OG8_13965: ogl|ORGLA04G0179300.1 osa|LOC_Os04g46470.1 oin|BGIOSGA016886-PA zma|GRMZM2G158657_P01 sbi|Sb06g024560.1 sit|Si009605m bdi|BRADI5G17657.1 obr|OB04G27900.1
OG8_13966: ogl|ORGLA04G0179400.1 oin|BGIOSGA014596-PA osa|LOC_Os04g46480.1 sit|Si010594m sbi|Sb06g024570.1 zma|GRMZM2G392040_P01 bdi|BRADI5G17670.1 obr|OB04G27910.1
OG8_13968: ogl|ORGLA04G0179900.1 osa|LOC_Os04g46570.1 oin|BGIOSGA014593-PA sit|Si009920m sbi|Sb06g024620.1 zma|GRMZM2G101181_P04 bdi|BRADI5G17710.1 obr|OB04G27950.1
OG8_13969: ogl|ORGLA04G0180000.1 oin|BGIOSGA016888-PA osa|LOC_Os04g46580.1 sit|Si010262m sbi|Sb06g024630.1 zma|GRMZM2G148467_P01 bdi|BRADI5G17720.1 obr|OB04G27960.1
OG8_13970: ogl|ORGLA04G0180600.1 osa|LOC_Os04g46660.1 oin|BGIOSGA016892-PA zma|GRMZM2G132774_P01 sit|Si010990m sbi|Sb06g024670.1 bdi|BRADI5G17790.1 obr|OB04G28020.1
OG8_13971: ogl|ORGLA04G0180700.1 oin|BGIOSGA016893-PA osa|LOC_Os04g46670.1 sit|Si012008m sbi|Sb06g024680.1 zma|GRMZM2G402027_P01 bdi|BRADI5G17800.1 obr|OB04G28030.1
OG8_13972: ogl|ORGLA04G0180800.1 oin|BGIOSGA016894-PA osa|LOC_Os04g46680.1 sit|Si010615m zma|GRMZM2G170520_P01 sbi|Sb06g024690.1 bdi|BRADI5G17810.1 obr|OB04G28040.1
OG8_13973: ogl|ORGLA04G0181100.1 osa|LOC_Os04g46730.1 oin|BGIOSGA014586-PA sbi|Sb06g024720.1 zma|GRMZM2G077811_P02 sit|Si012251m bdi|BRADI5G17840.1 obr|OB04G28070.1
OG8_13974: ogl|ORGLA04G0186000.1 osa|LOC_Os04g47280.1 sit|Si009874m sbi|Sb06g025200.1 zma|GRMZM2G019783_P01 oin|BGIOSGA014555-PA bdi|BRADI5G18220.1 obr|OB04G28560.1
OG8_13975: ogl|ORGLA04G0188000.1 osa|LOC_Os04g47590.1 oin|BGIOSGA014543-PA sit|Si009194m sbi|Sb06g025390.1 zma|GRMZM2G084491_P01 bdi|BRADI5G18407.1 obr|OB04G28770.1
OG8_13976: ogl|ORGLA04G0188500.1 oin|BGIOSGA016927-PA osa|LOC_Os04g47680.1 sit|Si010797m zma|GRMZM2G003057_P01 sbi|Sb06g025430.1 bdi|BRADI5G18450.1 obr|OB04G28800.1
OG8_13977: ogl|ORGLA04G0188700.1 oin|BGIOSGA014539-PA sit|Si009243m zma|GRMZM2G176647_P01 sbi|Sb06g025450.1 osa|LOC_Os04g47700.1 bdi|BRADI5G18470.1 obr|OB04G28820.1
OG8_13978: ogl|ORGLA04G0191200.1 oin|BGIOSGA016942-PA osa|LOC_Os04g48060.1 sit|Si010548m sbi|Sb06g025740.1 zma|AC235534.1_FGP001 bdi|BRADI5G18710.1 obr|OB04G29080.1
OG8_13979: ogl|ORGLA04G0194100.1 osa|LOC_Os04g48490.1 oin|BGIOSGA014517-PA sit|Si010135m sbi|Sb06g026030.1 zma|GRMZM2G003752_P01 bdi|BRADI5G18950.1 obr|OB04G29380.1
OG8_13980: ogl|ORGLA04G0194500.1 oin|BGIOSGA016963-PA osa|LOC_Os04g48530.1 zma|GRMZM2G106921_P01 sbi|Sb06g026050.1 sit|Si009704m bdi|BRADI5G18980.1 obr|OB04G29410.1
OG8_13981: ogl|ORGLA04G0195600.1 osa|LOC_Os04g48790.1 oin|BGIOSGA016969-PA sit|Si009967m sbi|Sb06g026110.1 zma|GRMZM2G114192_P01 bdi|BRADI5G19037.1 obr|OB04G29480.1
OG8_13982: ogl|ORGLA04G0195800.1 osa|LOC_Os04g48800.1 oin|BGIOSGA016970-PA sit|Si012586m sbi|Sb06g026120.1 zma|GRMZM2G040359_P01 bdi|BRADI5G19050.1 obr|OB04G29490.1
OG8_13983: ogl|ORGLA04G0196000.1 osa|LOC_Os04g48830.1 oin|BGIOSGA016972-PA sit|Si010423m zma|GRMZM2G164428_P01 sbi|Sb06g026140.1 bdi|BRADI5G19080.1 obr|OB04G29510.1
OG8_13984: ogl|ORGLA04G0196400.1 osa|LOC_Os04g48870.1 oin|BGIOSGA016974-PA sit|Si011326m sbi|Sb06g026180.1 zma|GRMZM2G164340_P01 bdi|BRADI5G19120.1 obr|OB04G29550.1
OG8_13985: ogl|ORGLA04G0196500.1 osa|LOC_Os04g48880.1 oin|BGIOSGA016975-PA sit|Si010649m sbi|Sb06g026190.1 zma|GRMZM2G164318_P01 bdi|BRADI5G19130.1 obr|OB04G29560.1
OG8_13986: ogl|ORGLA04G0196800.1 osa|LOC_Os04g48130.1 oin|BGIOSGA016943-PA sit|Si010516m zma|GRMZM2G379540_P01 sbi|Sb06g025770.1 bdi|BRADI5G18750.1 obr|OB04G29100.1
OG8_13987: ogl|ORGLA04G0196900.1 oin|BGIOSGA014526-PA osa|LOC_Os04g48140.1 zma|GRMZM2G076841_P01 sbi|Sb06g025780.1 sit|Si009700m bdi|BRADI5G18760.1 obr|OB04G29120.1
OG8_13988: ogl|ORGLA04G0197600.1 osa|LOC_Os04g49060.1 oin|BGIOSGA016979-PA sit|Si009660m zma|GRMZM2G162640_P01 sbi|Sb06g026230.1 bdi|BRADI3G02087.1 obr|OB04G29610.1
OG8_13989: ogl|ORGLA04G0198000.1 osa|LOC_Os04g49160.1 oin|BGIOSGA014501-PA sit|Si010782m sbi|Sb06g026310.1 zma|GRMZM2G018631_P01 bdi|BRADI5G19220.1 obr|OB04G29670.1
OG8_13990: ogl|ORGLA04G0198300.1 oin|BGIOSGA014500-PA osa|LOC_Os04g49210.1 sit|Si010491m sbi|Sb06g026350.1 zma|GRMZM2G050234_P01 bdi|BRADI5G19250.1 obr|OB04G29700.1
OG8_13991: ogl|ORGLA04G0199500.1 osa|LOC_Os04g49980.1 oin|BGIOSGA017018-PA zma|GRMZM2G473960_P01 sit|Si011721m sbi|Sb06g026900.1 bdi|BRADI5G19870.1 obr|OB04G30320.1
OG8_13992: ogl|ORGLA04G0199800.1 osa|LOC_Os04g50020.1 oin|BGIOSGA017019-PA zma|GRMZM2G000166_P01 sbi|Sb06g026930.1 sit|Si010717m bdi|BRADI5G19910.1 obr|OB04G30340.1
OG8_13994: ogl|ORGLA04G0200300.1 osa|LOC_Os04g50100.1 oin|BGIOSGA014453-PA sit|Si010297m sbi|Sb06g026980.1 zma|GRMZM2G090279_P01 bdi|BRADI5G19960.1 obr|OB04G30390.1
OG8_13995: ogl|ORGLA04G0202400.1 osa|LOC_Os04g50770.1 oin|BGIOSGA014440-PA zma|GRMZM2G038722_P01 sit|Si010384m sbi|Sb06g027180.1 bdi|BRADI5G20130.1 obr|OB04G30570.1
OG8_13996: ogl|ORGLA04G0203100.1 osa|LOC_Os04g50860.1 oin|BGIOSGA014436-PA sit|Si010260m sbi|Sb06g027240.1 zma|GRMZM2G017647_P01 bdi|BRADI5G20197.1 obr|OB04G30630.1
OG8_13997: ogl|ORGLA04G0206000.1 osa|LOC_Os04g51150.1 oin|BGIOSGA014422-PA sit|Si010540m zma|GRMZM2G125669_P01 sbi|Sb06g027410.1 bdi|BRADI5G20540.1 obr|OB04G30980.1
OG8_13998: ogl|ORGLA04G0206500.1 osa|LOC_Os04g51240.1 oin|BGIOSGA014416-PA sit|Si011172m sbi|Sb06g027480.1 zma|GRMZM2G000397_P01 bdi|BRADI5G20620.1 obr|OB04G31030.1
OG8_13999: ogl|ORGLA04G0206600.1 oin|BGIOSGA014415-PA osa|LOC_Os04g51250.1 sbi|Sb06g027490.1 zma|GRMZM2G129133_P01 sit|Si012342m bdi|BRADI5G20630.1 obr|OB04G31040.1
OG8_14000: ogl|ORGLA04G0207200.1 osa|LOC_Os04g51310.1 oin|BGIOSGA014413-PA sbi|Sb06g027530.1 zma|GRMZM2G129071_P01 sit|Si009817m bdi|BRADI5G20690.1 obr|OB04G31090.1
OG8_14001: ogl|ORGLA04G0207600.1 osa|LOC_Os04g51350.1 oin|BGIOSGA017058-PA sit|Si009380m zma|GRMZM2G456123_P01 sbi|Sb06g027570.1 bdi|BRADI5G20810.1 obr|OB04G31130.1
OG8_14002: ogl|ORGLA04G0207700.1 osa|LOC_Os04g51360.1 oin|BGIOSGA014410-PA sbi|Sb06g027580.1 zma|GRMZM2G456132_P01 sit|Si010478m bdi|BRADI5G20800.1 obr|OB04G31140.1
OG8_14003: ogl|ORGLA04G0208900.1 oin|BGIOSGA017062-PA osa|LOC_Os04g51510.1 sbi|Sb06g027680.1 sit|Si010702m zma|GRMZM2G091118_P01 bdi|BRADI5G20734.1 obr|OB04G31280.1
OG8_14004: ogl|ORGLA04G0210200.1 oin|BGIOSGA014394-PA osa|LOC_Os04g51700.1 sit|Si009208m sbi|Sb06g027820.1 zma|GRMZM5G863846_P01 bdi|BRADI5G20927.1 obr|OB04G31400.1
OG8_14005: ogl|ORGLA04G0210800.1 osa|LOC_Os04g51792.1 oin|BGIOSGA014390-PA sbi|Sb06g027870.1 sit|Si011032m zma|GRMZM2G040878_P01 bdi|BRADI5G20970.1 obr|OB04G31460.1
OG8_14006: ogl|ORGLA04G0211500.1 osa|LOC_Os04g51890.1 oin|BGIOSGA017074-PA sbi|Sb06g027920.1 sit|Si011170m zma|GRMZM2G456644_P01 bdi|BRADI5G21060.1 obr|OB04G31560.1
OG8_14007: ogl|ORGLA04G0211600.1 oin|BGIOSGA017075-PA osa|LOC_Os04g51900.1 sit|Si009344m sbi|Sb06g027930.1 zma|GRMZM2G156174_P01 bdi|BRADI5G21070.2 obr|OB04G31580.1
OG8_14008: ogl|ORGLA04G0212300.1 osa|LOC_Os04g51980.1 oin|BGIOSGA017081-PA zma|GRMZM2G070468_P01 sit|Si010061m sbi|Sb06g027990.1 bdi|BRADI5G21110.1 obr|OB04G31680.1
OG8_14009: ogl|ORGLA04G0213700.1 oin|BGIOSGA017200-PA osa|LOC_Os04g53990.1 sit|Si010139m sbi|Sb06g029680.1 zma|GRMZM2G155217_P01 bdi|BRADI5G22920.1 obr|OB04G33270.1
OG8_14010: ogl|ORGLA04G0214700.1 osa|LOC_Os04g54190.1 oin|BGIOSGA014278-PA sit|Si010341m sbi|Sb06g029810.1 zma|GRMZM2G115716_P01 bdi|BRADI5G23120.1 obr|OB04G33350.1
OG8_14011: ogl|ORGLA04G0215700.1 sbi|Sb06g029910.1 zma|GRMZM2G052036_P01 sit|Si012697m oin|BGIOSGA017203-PA osa|LOC_Os04g54320.1 bdi|BRADI5G23190.1 obr|OB04G33440.1
OG8_14012: ogl|ORGLA04G0216400.1 oin|BGIOSGA017206-PA sbi|Sb06g030020.1 sit|Si010662m zma|GRMZM2G168744_P01 osa|LOC_Os04g54390.1 bdi|BRADI5G23280.1 obr|OB04G33520.1
OG8_14013: ogl|ORGLA04G0216500.1 osa|LOC_Os04g54400.1 oin|BGIOSGA017207-PA sit|Si011651m zma|GRMZM2G159161_P01 sbi|Sb06g030040.1 bdi|BRADI5G23307.1 obr|OB04G33530.1
OG8_14014: ogl|ORGLA04G0216700.1 osa|LOC_Os04g54420.1 oin|BGIOSGA014267-PA sbi|Sb06g030070.1 zma|GRMZM5G886765_P01 sit|Si010024m bdi|BRADI4G06380.1 obr|OB04G33550.1
OG8_14015: ogl|ORGLA04G0217600.1 osa|LOC_Os04g54560.1 oin|BGIOSGA014260-PA zma|GRMZM5G882427_P01 sbi|Sb06g030140.1 sit|Si010074m bdi|BRADI5G23400.1 obr|OB04G33640.1
OG8_14016: ogl|ORGLA04G0218000.1 osa|LOC_Os04g54600.1 zma|GRMZM2G010474_P01 sit|Si012682m sbi|Sb06g030190.1 oin|BGIOSGA017211-PA bdi|BRADI5G23420.1 obr|OB04G33680.1
OG8_14017: ogl|ORGLA04G0218400.1 osa|LOC_Os04g54640.1 oin|BGIOSGA014256-PA sit|Si010646m sbi|Sb06g030240.1 zma|GRMZM2G004352_P02 bdi|BRADI5G23437.1 obr|OB04G33720.1
OG8_14018: ogl|ORGLA04G0219600.1 osa|LOC_Os04g52110.1 oin|BGIOSGA017089-PA sit|Si010682m zma|GRMZM2G371375_P01 sbi|Sb06g028110.1 bdi|BRADI5G21280.1 obr|OB04G31770.1
OG8_14019: ogl|ORGLA04G0220000.1 osa|LOC_Os04g52164.1 oin|BGIOSGA017092-PA sit|Si010175m sbi|Sb06g028160.1 zma|GRMZM2G098239_P01 bdi|BRADI5G21350.1 obr|OB04G31820.1
OG8_14020: ogl|ORGLA04G0220900.1 osa|LOC_Os04g52270.1 oin|BGIOSGA014366-PA sit|Si010762m sbi|Sb06g028230.1 zma|GRMZM2G028929_P02 bdi|BRADI5G21540.1 obr|OB04G31920.1
OG8_14021: ogl|ORGLA04G0221300.1 oin|BGIOSGA014364-PA osa|LOC_Os04g52310.1 sit|Si010411m sbi|Sb06g028270.1 zma|GRMZM2G045849_P01 bdi|BRADI5G21580.1 obr|OB04G31970.1
OG8_14022: ogl|ORGLA04G0225000.1 osa|LOC_Os04g52700.1 oin|BGIOSGA014339-PA zma|GRMZM2G089282_P01 sbi|Sb06g028680.1 sit|Si012576m bdi|BRADI5G21895.1 obr|OB04G32340.1
OG8_14023: ogl|ORGLA04G0225700.1 oin|BGIOSGA014336-PA sit|Si010092m sbi|Sb06g028740.1 zma|GRMZM2G145175_P02 osa|LOC_Os04g52760.1 bdi|BRADI5G21937.1 obr|OB04G32390.1
OG8_14024: ogl|ORGLA04G0225900.1 osa|LOC_Os04g52780.1 sbi|Sb06g028760.1 zma|GRMZM2G080041_P01 sit|Si009261m oin|BGIOSGA014335-PA bdi|BRADI5G21960.1 obr|OB04G32410.1
OG8_14025: ogl|ORGLA04G0226000.1 oin|BGIOSGA014333-PA osa|LOC_Os04g52800.1 zma|GRMZM2G380518_P01 sit|Si010481m sbi|Sb06g028770.1 bdi|BRADI5G21980.1 obr|OB04G32430.1
OG8_14026: ogl|ORGLA04G0226500.1 oin|BGIOSGA017142-PA osa|LOC_Os04g52850.1 sbi|Sb01g004350.1 sit|Si036633m zma|GRMZM2G024657_P01 bdi|BRADI4G02970.1 obr|OB04G32490.1
OG8_14027: ogl|ORGLA04G0226900.1 oin|BGIOSGA017144-PA osa|LOC_Os04g52890.1 sit|Si010857m sbi|Sb06g028870.1 zma|GRMZM2G383122_P01 bdi|BRADI5G22070.1 obr|OB04G32540.1
OG8_14030: ogl|ORGLA04G0229600.1 osa|LOC_Os04g53360.1 oin|BGIOSGA017172-PA sit|Si011935m zma|GRMZM2G021822_P01 sbi|Sb06g029090.1 bdi|BRADI5G22350.1 obr|OB04G32820.1
OG8_14031: ogl|ORGLA04G0231300.1 osa|LOC_Os04g53550.1 oin|BGIOSGA014303-PA zma|GRMZM2G148492_P01 sbi|Sb06g029280.1 sit|Si002817m bdi|BRADI5G22580.1 obr|OB04G32960.1
OG8_14032: ogl|ORGLA04G0231800.1 osa|LOC_Os04g53612.1 oin|BGIOSGA014300-PA sit|Si012776m zma|GRMZM2G156581_P02 sbi|Sb06g027590.1 bdi|BRADI5G22630.1 obr|OB04G33000.1
OG8_14033: ogl|ORGLA04G0232000.1 osa|LOC_Os04g53630.1 oin|BGIOSGA017187-PA sbi|Sb10g007640.1 zma|GRMZM2G000674_P01 sit|Si008652m bdi|BRADI5G22640.1 obr|OB04G33020.1
OG8_14034: ogl|ORGLA04G0232100.1 osa|LOC_Os04g53640.1 oin|BGIOSGA017188-PA sit|Si010487m sbi|Sb06g029370.1 zma|GRMZM2G448051_P01 bdi|BRADI5G22650.1 obr|OB04G33030.1
OG8_14035: ogl|ORGLA04G0232500.1 osa|LOC_Os04g53680.1 oin|BGIOSGA017190-PA sit|Si011027m sbi|Sb06g029420.1 zma|GRMZM2G148621_P01 bdi|BRADI5G22707.1 obr|OB04G33070.1
OG8_14036: ogl|ORGLA04G0233100.1 osa|LOC_Os04g53740.1 oin|BGIOSGA014295-PA zma|GRMZM2G023387_P01 sit|Si011335m sbi|Sb06g029490.1 bdi|BRADI5G22770.1 obr|OB04G33140.1
OG8_14037: ogl|ORGLA04G0233300.1 osa|LOC_Os04g53770.1 oin|BGIOSGA017194-PA sit|Si009351m zma|GRMZM2G121074_P01 sbi|Sb06g029510.1 bdi|BRADI5G22790.1 obr|OB04G33170.1
OG8_14038: ogl|ORGLA04G0233800.1 oin|BGIOSGA017222-PA osa|LOC_Os04g54860.1 zma|AC199343.3_FGP013 sbi|Sb06g030320.1 sit|Si012742m bdi|BRADI5G23560.1 obr|OB04G33810.1
OG8_14039: ogl|ORGLA04G0234400.1 osa|LOC_Os04g55150.2 oin|BGIOSGA017234-PA zma|GRMZM2G070881_P01 sbi|Sb06g030480.1 sit|Si009621m bdi|BRADI5G23760.1 obr|OB04G34100.1
OG8_14040: ogl|ORGLA04G0234900.1 oin|BGIOSGA017235-PA sbi|Sb06g030520.1 zma|GRMZM2G086136_P01 sit|Si010732m osa|LOC_Os04g55200.1 bdi|BRADI5G23800.1 obr|OB04G34160.1
OG8_14041: ogl|ORGLA04G0236200.1 zma|GRMZM2G023239_P01 sbi|Sb06g030580.1 sit|Si009757m oin|BGIOSGA014229-PA osa|LOC_Os04g55360.1 bdi|BRADI5G23920.1 obr|OB04G34270.1
OG8_14042: ogl|ORGLA04G0237400.1 osa|LOC_Os04g55500.1 oin|BGIOSGA017248-PA sbi|Sb06g030640.1 zma|GRMZM2G000093_P02 sit|Si009675m bdi|BRADI5G23976.1 obr|OB04G34360.1
OG8_14044: ogl|ORGLA04G0238500.1 osa|LOC_Os04g55640.1 oin|BGIOSGA017252-PA zma|GRMZM2G096546_P01 sbi|Sb06g030790.1 sit|Si010359m bdi|BRADI5G24040.1 obr|OB04G34500.1
OG8_14045: ogl|ORGLA04G0238800.1 oin|BGIOSGA014211-PA osa|LOC_Os04g55670.1 zma|GRMZM2G160585_P01 sit|Si010088m sbi|Sb06g030810.1 bdi|BRADI5G24290.1 obr|OB04G34540.1
OG8_14046: ogl|ORGLA04G0239100.1 oin|BGIOSGA014209-PA osa|LOC_Os04g55700.1 zma|GRMZM2G082097_P01 sbi|Sb06g030900.1 sit|Si010407m bdi|BRADI5G24250.1 obr|OB04G34600.1
OG8_14047: ogl|ORGLA04G0239200.1 oin|BGIOSGA017254-PA osa|LOC_Os04g55710.1 sit|Si010561m sbi|Sb06g030910.1 zma|GRMZM2G082032_P01 bdi|BRADI5G24227.1 obr|OB04G34610.1
OG8_14048: ogl|ORGLA04G0239500.1 osa|LOC_Os04g55740.1 oin|BGIOSGA014207-PA sbi|Sb06g030940.1 zma|GRMZM2G443885_P01 sit|Si010609m bdi|BRADI5G24200.1 obr|OB04G34630.1
OG8_14049: ogl|ORGLA04G0239900.1 oin|BGIOSGA014203-PA osa|LOC_Os04g55810.1 sit|Si021804m zma|GRMZM2G095308_P01 sbi|Sb06g031010.1 bdi|BRADI5G24160.1 obr|OB04G34690.1
OG8_14050: ogl|ORGLA04G0240100.1 oin|BGIOSGA017259-PA osa|LOC_Os04g55850.1 sit|Si022864m zma|GRMZM2G032977_P01 sbi|Sb06g031020.1 bdi|BRADI5G24430.1 obr|OB04G34710.1
OG8_14051: ogl|ORGLA04G0240200.1 oin|BGIOSGA014202-PA osa|LOC_Os04g55860.1 zma|GRMZM2G143499_P01 sit|Si023086m sbi|Sb06g031040.1 bdi|BRADI5G24420.1 obr|OB04G34720.1
OG8_14052: ogl|ORGLA04G0243700.1 osa|LOC_Os04g56320.1 oin|BGIOSGA014185-PA sit|Si022121m sbi|Sb06g031390.1 zma|GRMZM2G039345_P01 bdi|BRADI5G24590.1 obr|OB04G35110.1
OG8_14053: ogl|ORGLA04G0244000.1 osa|LOC_Os04g56360.1 oin|BGIOSGA017282-PA sit|Si022192m zma|GRMZM2G391741_P01 sbi|Sb06g031420.1 bdi|BRADI5G24570.1 obr|OB04G35130.1
OG8_14054: ogl|ORGLA04G0244400.1 oin|BGIOSGA014181-PA osa|LOC_Os04g56405.1 sbi|Sb06g031470.1 sit|Si021269m zma|GRMZM5G885867_P02 bdi|BRADI5G24542.1 obr|OB04G35170.1
OG8_14055: ogl|ORGLA04G0245900.1 oin|BGIOSGA014174-PA osa|LOC_Os04g56570.1 sit|Si023557m sbi|Sb06g031640.1 zma|GRMZM2G067421_P01 bdi|BRADI5G24880.1 obr|OB04G35300.1
OG8_14056: ogl|ORGLA04G0246700.1 osa|LOC_Os04g56654.1 sbi|Sb06g031710.1 sit|Si023431m zma|GRMZM2G368898_P01 oin|BGIOSGA017300-PA bdi|BRADI5G24967.1 obr|OB04G35400.1
OG8_14057: ogl|ORGLA04G0247100.1 oin|BGIOSGA014166-PA osa|LOC_Os04g56700.1 zma|GRMZM2G062396_P01 sbi|Sb06g031790.1 sit|Si022356m bdi|BRADI5G25050.1 obr|OB04G35450.1
OG8_14058: ogl|ORGLA04G0249800.1 osa|LOC_Os04g57010.1 oin|BGIOSGA017313-PA sit|Si022785m sbi|Sb06g032000.1 zma|GRMZM2G071034_P01 bdi|BRADI5G25340.1 obr|OB04G35690.1
OG8_14059: ogl|ORGLA04G0251300.1 osa|LOC_Os04g57190.1 oin|BGIOSGA014144-PA sit|Si023056m zma|GRMZM2G033375_P03 sbi|Sb06g032100.1 bdi|BRADI5G25427.1 obr|OB04G35810.1
OG8_14060: ogl|ORGLA04G0251500.1 osa|LOC_Os04g57210.1 oin|BGIOSGA017322-PA sit|Si021877m sbi|Sb06g032115.1 zma|GRMZM2G043862_P01 bdi|BRADI5G25450.1 obr|OB04G35830.1
OG8_14061: ogl|ORGLA04G0252200.1 osa|LOC_Os04g57290.1 oin|BGIOSGA017324-PA sbi|Sb06g032150.1 sit|Si022138m zma|GRMZM2G179532_P01 bdi|BRADI5G25490.1 obr|OB04G35870.1
OG8_14062: ogl|ORGLA04G0253000.1 osa|LOC_Os04g57370.1 sit|Si021999m zma|GRMZM2G064967_P01 sbi|Sb06g032240.1 oin|BGIOSGA014133-PA bdi|BRADI5G25590.1 obr|OB04G35960.1
OG8_14063: ogl|ORGLA04G0253500.1 osa|LOC_Os04g57420.1 oin|BGIOSGA017328-PA zma|GRMZM2G038384_P01 sit|Si023298m sbi|Sb06g032290.1 bdi|BRADI5G25620.1 obr|OB04G35990.1
OG8_14064: ogl|ORGLA04G0253600.1 osa|LOC_Os04g57430.1 oin|BGIOSGA017329-PA sit|Si022005m sbi|Sb06g032310.1 zma|GRMZM2G340084_P01 bdi|BRADI5G25630.1 obr|OB04G36000.1
OG8_14065: ogl|ORGLA04G0253800.1 osa|LOC_Os04g57480.1 oin|BGIOSGA014127-PA sbi|Sb06g032350.1 sit|Si024571m zma|GRMZM2G107187_P01 bdi|BRADI5G25650.1 obr|OB04G36040.1
OG8_14066: ogl|ORGLA04G0254100.1 osa|LOC_Os04g57510.1 oin|BGIOSGA014126-PA sit|Si025194m sbi|Sb06g032380.1 zma|GRMZM2G149932_P01 bdi|BRADI5G25660.1 obr|OB04G36060.1
OG8_14067: ogl|ORGLA04G0254800.1 oin|BGIOSGA014120-PA osa|LOC_Os04g57600.1 sbi|Sb06g032480.1 sit|Si021446m zma|GRMZM2G150262_P01 bdi|BRADI5G25760.1 obr|OB04G36130.1
OG8_14068: ogl|ORGLA04G0255400.1 osa|LOC_Os04g57670.1 oin|BGIOSGA014114-PA sit|Si025040m sbi|Sb06g032560.1 zma|GRMZM2G052339_P01 bdi|BRADI5G25817.1 obr|OB04G36200.1
OG8_14069: ogl|ORGLA04G0255800.1 osa|LOC_Os04g57720.1 oin|BGIOSGA017337-PA zma|GRMZM2G392101_P01 sit|Si023483m sbi|Sb06g032600.1 bdi|BRADI5G25860.1 obr|OB04G36250.1
OG8_14070: ogl|ORGLA04G0255900.1 osa|LOC_Os04g57730.1 zma|GRMZM2G040627_P01 sit|Si022757m oin|BGIOSGA014111-PA sbi|Sb06g032610.1 bdi|BRADI5G25880.1 obr|OB04G36270.1
OG8_14071: ogl|ORGLA04G0256100.1 oin|BGIOSGA014109-PA osa|LOC_Os04g57750.1 sbi|Sb06g032620.1 zma|GRMZM2G092338_P01 bdi|BRADI5G25890.1 obr|OB04G36280.1 sit|Si020117m
OG8_14072: ogl|ORGLA04G0258700.1 osa|LOC_Os04g58020.1 oin|BGIOSGA014092-PA sit|Si022762m sbi|Sb06g032880.1 zma|GRMZM2G149958_P01 bdi|BRADI5G26110.1 obr|OB04G36550.1
OG8_14073: ogl|ORGLA04G0259400.1 oin|BGIOSGA017351-PA sit|Si024528m sbi|Sb06g032910.1 zma|GRMZM2G008583_P01 osa|LOC_Os04g58080.1 bdi|BRADI5G26150.1 obr|OB04G36580.1
OG8_14074: ogl|ORGLA04G0259500.1 osa|LOC_Os04g58090.1 oin|BGIOSGA014090-PA sit|Si024146m sbi|Sb06g032920.1 zma|GRMZM2G449094_P01 bdi|BRADI5G26160.1 obr|OB04G36590.1
OG8_14075: ogl|ORGLA04G0261800.1 osa|LOC_Os04g58380.1 oin|BGIOSGA014080-PA zma|GRMZM2G348959_P01 sit|Si023596m sbi|Sb06g033150.1 bdi|BRADI1G13600.1 obr|OB04G36830.1
OG8_14076: ogl|ORGLA04G0261900.1 oin|BGIOSGA017365-PA sit|Si021817m sbi|Sb06g033160.1 zma|GRMZM2G173413_P01 osa|LOC_Os04g58390.1 bdi|BRADI5G26410.1 obr|OB04G36840.1
OG8_14077: ogl|ORGLA04G0263500.1 oin|BGIOSGA017374-PA osa|LOC_Os04g58600.2 sit|Si025259m zma|GRMZM2G011743_P01 sbi|Sb06g033300.1 bdi|BRADI5G26520.1 obr|OB04G36970.1
OG8_14078: ogl|ORGLA04G0265800.1 osa|LOC_Os04g58850.1 oin|BGIOSGA014059-PA sbi|Sb06g033570.1 zma|GRMZM2G106792_P01 sit|Si023265m bdi|BRADI5G26610.1 obr|OB04G37190.1
OG8_14079: ogl|ORGLA04G0265900.1 osa|LOC_Os04g58860.1 oin|BGIOSGA014058-PA sit|Si022661m sbi|Sb06g033580.1 zma|GRMZM2G406119_P01 bdi|BRADI5G26600.1 obr|OB04G37210.1
OG8_14080: ogl|ORGLA04G0266200.1 osa|LOC_Os04g58900.1 oin|BGIOSGA017388-PA zma|GRMZM2G406074_P01 sit|Si023162m sbi|Sb06g033620.1 bdi|BRADI5G26560.2 obr|OB04G37250.1
OG8_14081: ogl|ORGLA04G0266900.1 osa|LOC_Os04g59000.1 oin|BGIOSGA014047-PA sit|Si024868m sbi|Sb06g033740.1 zma|GRMZM2G104658_P07 bdi|BRADI5G26917.1 obr|OB04G37340.1
OG8_14083: ogl|ORGLA04G0267500.1 osa|LOC_Os04g59060.1 oin|BGIOSGA014043-PA sit|Si022906m zma|GRMZM2G033379_P02 sbi|Sb06g033800.1 bdi|BRADI5G27050.2 obr|OB04G37450.1
OG8_14084: ogl|ORGLA04G0267600.1 osa|LOC_Os04g59120.1 oin|BGIOSGA017391-PA sit|Si022316m zma|GRMZM2G160175_P01 sbi|Sb06g033810.1 bdi|BRADI5G27057.1 obr|OB04G37460.1
OG8_14085: ogl|ORGLA04G0267900.1 osa|LOC_Os04g59150.1 oin|BGIOSGA014042-PA sit|Si022514m zma|GRMZM2G108219_P01 sbi|Sb06g033840.1 bdi|BRADI5G27130.1 obr|OB04G37510.1
OG8_14086: ogl|ORGLA04G0268900.1 oin|BGIOSGA017394-PA osa|LOC_Os04g59320.1 sit|Si021391m zma|GRMZM2G081957_P01 sbi|Sb06g033890.1 bdi|BRADI5G27240.1 obr|OB04G37570.1
OG8_14087: ogl|ORGLA04G0270000.1 oin|BGIOSGA014036-PA osa|LOC_Os04g59430.1 sit|Si021833m sbi|Sb06g033970.1 zma|GRMZM5G808366_P01 bdi|BRADI5G27400.2 obr|OB04G37650.1
OG8_14088: ogl|ORGLA05G0000900.1 osa|LOC_Os05g01120.1 oin|BGIOSGA018985-PA zma|GRMZM2G363429_P01 sit|Si024524m sbi|Sb09g000270.1 bdi|BRADI1G09917.1 obr|OB05G10140.1
OG8_14089: ogl|ORGLA05G0001700.1 osa|LOC_Os05g01250.1 oin|BGIOSGA018999-PA sbi|Sb09g000340.1 sit|Si023148m zma|GRMZM2G092468_P01 bdi|BRADI2G39980.1 obr|OB05G10230.1
OG8_14090: ogl|ORGLA05G0003100.1 oin|BGIOSGA019007-PA osa|LOC_Os05g01380.1 zma|GRMZM2G025105_P01 sbi|Sb09g000450.1 sit|Si024946m bdi|BRADI2G35490.1 obr|OB05G10380.1
OG8_14091: ogl|ORGLA05G0003500.1 osa|LOC_Os05g01450.1 oin|BGIOSGA018975-PA sit|Si022875m sbi|Sb09g026780.1 zma|GRMZM2G098153_P01 bdi|BRADI2G39810.1 obr|OB05G10400.1
OG8_14092: ogl|ORGLA05G0004600.1 osa|LOC_Os05g01550.1 oin|BGIOSGA018967-PA zma|GRMZM2G175000_P01 sbi|Sb09g000820.1 sit|Si022363m bdi|BRADI2G39700.1 obr|OB05G10490.1
OG8_14093: ogl|ORGLA05G0004800.1 osa|LOC_Os05g01570.1 oin|BGIOSGA019016-PA sit|Si022284m sbi|Sb09g000800.1 zma|GRMZM2G070500_P01 bdi|BRADI2G39677.1 obr|OB01G16870.1
OG8_14094: ogl|ORGLA05G0005600.1 osa|LOC_Os05g01635.1 oin|BGIOSGA018961-PA sbi|Sb06g033530.1 sit|Si037184m zma|GRMZM2G478807_P01 bdi|BRADI2G39487.1 obr|OB05G10550.1
OG8_14095: ogl|ORGLA05G0006600.1 osa|LOC_Os05g01810.1 oin|BGIOSGA019027-PA sit|Si022444m sbi|Sb09g000960.1 zma|GRMZM2G066326_P01 bdi|BRADI2G39320.1 obr|OB05G10660.1
OG8_14097: ogl|ORGLA05G0009200.1 oin|BGIOSGA019042-PA osa|LOC_Os05g02120.1 sbi|Sb09g001350.1 sit|Si022068m zma|GRMZM2G141873_P02 bdi|BRADI2G38780.1 obr|OB05G10870.1
OG8_14100: ogl|ORGLA05G0011700.1 osa|LOC_Os05g02490.1 sbi|Sb09g001650.1 sit|Si022456m oin|BGIOSGA019058-PA zma|GRMZM2G005163_P01 bdi|BRADI2G37440.1 obr|OB05G11120.1
OG8_14101: ogl|ORGLA05G0013300.1 osa|LOC_Os05g02650.1 oin|BGIOSGA019066-PA sbi|Sb09g001810.1 sit|Si021229m zma|GRMZM2G094581_P01 bdi|BRADI2G37530.1 obr|OB05G11210.1
OG8_14102: ogl|ORGLA05G0013400.1 osa|LOC_Os05g02640.1 sbi|Sb09g001790.1 zma|GRMZM5G886561_P03 oin|BGIOSGA019065-PA sit|Si023087m bdi|BRADI2G37517.1 obr|OB05G11200.1
OG8_14103: ogl|ORGLA05G0013900.1 osa|LOC_Os05g02790.1 oin|BGIOSGA018919-PA sit|Si024726m sbi|Sb09g001960.1 zma|GRMZM2G440695_P01 bdi|BRADI2G37710.1 obr|OB05G11380.1
OG8_14104: ogl|ORGLA05G0014000.1 oin|BGIOSGA019073-PA osa|LOC_Os05g02810.1 zma|GRMZM2G140908_P01 sit|Si036705m sbi|Sb01g001630.1 bdi|BRADI1G02010.1 obr|OB05G11370.1
OG8_14105: ogl|ORGLA05G0014700.1 osa|LOC_Os05g02970.1 oin|BGIOSGA019078-PA sbi|Sb09g001830.1 zma|GRMZM2G101625_P01 sit|Si023419m bdi|BRADI2G37552.1 obr|OB05G11220.1
OG8_14106: ogl|ORGLA05G0014800.1 osa|LOC_Os05g02980.1 oin|BGIOSGA018914-PA sit|Si022766m zma|GRMZM2G101634_P01 sbi|Sb09g001840.1 bdi|BRADI2G37560.1 obr|OB05G11230.1
OG8_14107: ogl|ORGLA05G0015900.1 osa|LOC_Os05g03110.1 oin|BGIOSGA018908-PA sit|Si024549m sbi|Sb09g002130.1 zma|AC214648.3_FGP001 bdi|BRADI2G37880.1 obr|OB05G11680.1
OG8_14108: ogl|ORGLA05G0016800.1 oin|BGIOSGA018904-PA osa|LOC_Os05g03200.1 sit|Si022428m sbi|Sb09g002220.1 zma|GRMZM5G837841_P03 bdi|BRADI3G20690.1 obr|OB05G11790.1
OG8_14109: ogl|ORGLA05G0018800.1 osa|LOC_Os05g03540.1 oin|BGIOSGA018897-PA sbi|Sb09g002280.1 sit|Si023372m zma|GRMZM2G130477_P01 bdi|BRADI2G38140.1 obr|OB05G11870.1
OG8_14110: ogl|ORGLA05G0019400.1 osa|LOC_Os05g03630.1 oin|BGIOSGA019109-PA sit|Si022453m zma|GRMZM2G119483_P01 sbi|Sb09g002340.1 bdi|BRADI2G38210.1 obr|OB05G11940.1
OG8_14113: ogl|ORGLA05G0021900.1 osa|LOC_Os05g04180.1 oin|BGIOSGA018865-PA zma|GRMZM2G155889_P04 sbi|Sb09g002650.1 sit|Si022056m bdi|BRADI2G38497.1 obr|OB05G12200.1
OG8_14114: ogl|ORGLA05G0023000.1 osa|LOC_Os05g04360.1 oin|BGIOSGA019128-PA sit|Si022279m sbi|Sb09g002720.1 zma|GRMZM2G060798_P01 bdi|BRADI2G38640.1 obr|OB05G12280.1
OG8_14115: ogl|ORGLA05G0023200.1 oin|BGIOSGA019131-PA osa|LOC_Os05g04380.1 sit|Si022557m sbi|Sb09g002740.1 zma|GRMZM2G394500_P01 bdi|BRADI2G38660.1 obr|OB05G12300.1
OG8_14116: ogl|ORGLA05G0023900.1 osa|LOC_Os05g04620.1 oin|BGIOSGA019149-PA zma|GRMZM2G122943_P01 sbi|Sb09g002950.1 sit|Si022184m bdi|BRADI2G36890.1 obr|OB05G12480.1
OG8_14118: ogl|ORGLA05G0028400.1 osa|LOC_Os05g05200.1 sit|Si021756m zma|GRMZM2G042981_P01 sbi|Sb09g003400.1 oin|BGIOSGA018824-PA bdi|BRADI2G36410.1 obr|OB05G12940.1
OG8_14119: ogl|ORGLA05G0029100.1 osa|LOC_Os05g05280.1 oin|BGIOSGA018820-PA sbi|Sb03g024030.1 sit|Si001125m zma|GRMZM2G035785_P01 bdi|BRADI2G40110.1 obr|OB05G13010.1
OG8_14120: ogl|ORGLA05G0030400.1 oin|BGIOSGA019174-PA osa|LOC_Os05g05490.1 sbi|Sb09g003570.1 zma|GRMZM2G063575_P01 sit|Si021496m bdi|BRADI2G36120.1 obr|OB05G13120.1
OG8_14121: ogl|ORGLA05G0032700.1 osa|LOC_Os05g05800.1 oin|BGIOSGA018793-PA sit|Si021562m sbi|Sb09g003870.1 zma|GRMZM2G135978_P01 bdi|BRADI2G35720.1 obr|OB05G13370.1
OG8_14122: ogl|ORGLA05G0035400.1 osa|LOC_Os05g06260.1 oin|BGIOSGA018784-PA sbi|Sb09g004180.1 sit|Si009445m zma|GRMZM2G008093_P01 bdi|BRADI2G35187.1 obr|OB05G13550.1
OG8_14123: ogl|ORGLA05G0035500.1 osa|LOC_Os05g06270.1 oin|BGIOSGA018783-PA sit|Si010152m sbi|Sb09g004190.1 zma|GRMZM2G153250_P01 bdi|BRADI2G35180.1 obr|OB05G13560.1
OG8_14124: ogl|ORGLA05G0035700.1 osa|LOC_Os05g06290.1 oin|BGIOSGA018782-PA sbi|Sb09g004280.1 sit|Si011262m zma|GRMZM2G130010_P01 bdi|BRADI2G35110.1 obr|OB05G13590.1
OG8_14125: ogl|ORGLA05G0036800.1 oin|BGIOSGA019214-PA osa|LOC_Os05g06420.1 sbi|Sb09g004360.1 sit|Si010746m zma|GRMZM2G040467_P01 bdi|BRADI2G35030.1 obr|OB05G13690.1
OG8_14126: ogl|ORGLA05G0037000.1 osa|LOC_Os05g06440.1 oin|BGIOSGA019215-PA sbi|Sb09g004380.1 sit|Si010075m zma|GRMZM2G086964_P02 bdi|BRADI2G34950.1 obr|OB05G13730.1
OG8_14128: ogl|ORGLA05G0038800.1 osa|LOC_Os05g06710.1 oin|BGIOSGA018770-PA sit|Si010176m zma|GRMZM2G048200_P01 sbi|Sb09g004550.1 bdi|BRADI2G34800.1 obr|OB05G13860.1
OG8_14130: ogl|ORGLA05G0042000.1 osa|LOC_Os05g07240.1 oin|BGIOSGA019242-PA zma|GRMZM2G389070_P01 sbi|Sb09g004920.1 sit|Si012702m bdi|BRADI2G34540.1 obr|OB05G14260.1
OG8_14131: ogl|ORGLA05G0042200.1 oin|BGIOSGA018747-PA sit|Si012018m sbi|Sb09g004940.1 osa|LOC_Os05g07270.1 zma|GRMZM5G868471_P01 bdi|BRADI2G34520.1 obr|OB05G14280.1
OG8_14132: ogl|ORGLA05G0043200.1 oin|BGIOSGA018738-PA osa|LOC_Os05g07632.1 sbi|Sb09g004990.1 sit|Si025301m zma|GRMZM2G064001_P02 bdi|BRADI2G34490.1 obr|OB05G14350.1
OG8_14133: ogl|ORGLA05G0043300.1 oin|BGIOSGA019247-PA osa|LOC_Os05g07640.1 sit|Si023153m sbi|Sb09g005000.1 zma|GRMZM2G063754_P01 bdi|BRADI2G34480.1 obr|OB05G14360.1
OG8_14134: ogl|ORGLA05G0043500.1 osa|LOC_Os05g07670.1 oin|BGIOSGA018736-PA zma|GRMZM2G063511_P01 sit|Si022491m sbi|Sb09g005010.1 bdi|BRADI2G34470.1 obr|OB05G14370.1
OG8_14135: ogl|ORGLA05G0044400.1 osa|LOC_Os05g07940.1 oin|BGIOSGA019259-PA sit|Si023259m sbi|Sb09g005270.1 zma|GRMZM2G312877_P01 bdi|BRADI2G34250.1 obr|OB05G14670.1
OG8_14136: ogl|ORGLA05G0045600.1 osa|LOC_Os05g08410.1 oin|BGIOSGA018711-PA sit|Si023006m sbi|Sb09g005310.1 zma|GRMZM2G106526_P01 bdi|BRADI2G34160.1 obr|OB05G14760.1
OG8_14137: ogl|ORGLA05G0047900.1 osa|LOC_Os05g08730.1 oin|BGIOSGA019275-PA zma|GRMZM2G002130_P01 sit|Si022671m sbi|Sb09g005490.1 bdi|BRADI2G33960.1 obr|OB05G14970.1
OG8_14138: ogl|ORGLA05G0048200.1 osa|LOC_Os05g08790.1 oin|BGIOSGA018693-PA zma|GRMZM2G106233_P01 sbi|Sb09g005540.1 sit|Si021561m bdi|BRADI2G33920.1 obr|OB05G15020.1
OG8_14140: ogl|ORGLA05G0049300.1 osa|LOC_Os05g08930.1 oin|BGIOSGA018680-PA sit|Si022286m zma|GRMZM5G847615_P01 sbi|Sb09g005640.1 bdi|BRADI2G33620.1 obr|OB05G15180.1
OG8_14141: ogl|ORGLA05G0050800.1 osa|LOC_Os05g09410.1 oin|BGIOSGA018672-PA sbi|Sb09g005800.1 zma|GRMZM2G124890_P01 sit|Si023590m bdi|BRADI2G33460.1 obr|OB05G15460.1
OG8_14142: ogl|ORGLA05G0051100.1 osa|LOC_Os05g09480.1 oin|BGIOSGA019301-PA sbi|Sb09g005830.1 zma|GRMZM5G864847_P01 sit|Si023136m bdi|BRADI2G33417.1 obr|OB05G15400.1
OG8_14143: ogl|ORGLA05G0051300.1 osa|LOC_Os05g09500.1 oin|BGIOSGA018669-PA sit|Si021993m sbi|Sb09g005840.1 zma|GRMZM2G051806_P01 bdi|BRADI2G33380.1 obr|OB05G15390.1
OG8_14144: ogl|ORGLA05G0056300.1 osa|LOC_Os05g10800.1 oin|BGIOSGA019323-PA sit|Si024730m zma|GRMZM2G014551_P01 sbi|Sb09g006100.1 bdi|BRADI2G33190.1 obr|OB05G15720.1
OG8_14145: ogl|ORGLA05G0057200.1 osa|LOC_Os05g10940.1 oin|BGIOSGA019328-PA zma|GRMZM2G015955_P01 sit|Si022298m sbi|Sb09g006150.1 bdi|BRADI2G33110.1 obr|OB05G15820.1
OG8_14146: ogl|ORGLA05G0058700.1 oin|BGIOSGA019351-PA osa|LOC_Os05g11700.1 sit|Si024715m sbi|Sb02g029280.1 zma|GRMZM2G127015_P01 bdi|BRADI2G32660.1 obr|OB05G16310.1
OG8_14147: ogl|ORGLA05G0060100.1 osa|LOC_Os05g11850.1 oin|BGIOSGA018600-PA sit|Si021445m zma|GRMZM2G150201_P03 sbi|Sb09g006500.1 bdi|BRADI2G32570.1 obr|OB05G16440.1
OG8_14148: ogl|ORGLA05G0060300.1 oin|BGIOSGA019358-PA osa|LOC_Os05g11870.1 sit|Si022777m sbi|Sb09g006510.1 zma|GRMZM2G044775_P02 bdi|BRADI2G32550.1 obr|OB05G16470.1
OG8_14149: ogl|ORGLA05G0060700.1 osa|LOC_Os05g11950.1 sit|Si022088m zma|GRMZM2G170646_P01 sbi|Sb09g006590.1 oin|BGIOSGA019362-PA bdi|BRADI2G32520.1 obr|OB05G16500.1
OG8_14150: ogl|ORGLA05G0060900.1 oin|BGIOSGA019363-PA osa|LOC_Os05g11970.1 sit|Si024552m sbi|Sb09g006600.1 zma|GRMZM2G012498_P01 bdi|BRADI2G32510.1 obr|OB05G16520.1
OG8_14151: ogl|ORGLA05G0061000.1 oin|BGIOSGA018597-PA osa|LOC_Os05g11980.1 sit|Si021016m sbi|Sb09g028970.1 zma|GRMZM2G394962_P01 bdi|BRADI2G15960.1 obr|OB05G16530.1
OG8_14152: ogl|ORGLA05G0062700.1 osa|LOC_Os05g12260.1 oin|BGIOSGA019369-PA sit|Si023264m zma|GRMZM2G133631_P01 sbi|Sb09g006700.1 bdi|BRADI2G32250.1 obr|OB05G16630.1
OG8_14153: ogl|ORGLA05G0063000.1 osa|LOC_Os05g12330.1 oin|BGIOSGA019371-PA sbi|Sb09g006900.1 sit|Si024399m zma|GRMZM2G011615_P01 bdi|BRADI2G32240.1 obr|OB05G16650.1
OG8_14154: ogl|ORGLA05G0063600.1 osa|LOC_Os05g12450.1 oin|BGIOSGA019374-PA sbi|Sb09g006910.1 sit|Si021923m zma|GRMZM2G051474_P01 bdi|BRADI1G70370.1 obr|OB05G16710.1
OG8_14155: ogl|ORGLA05G0064800.1 osa|LOC_Os05g13370.1 oin|BGIOSGA018560-PA sit|Si022954m sbi|Sb09g007300.1 zma|GRMZM2G046537_P01 bdi|BRADI2G31930.1 obr|OB0055G10030.1
OG8_14156: ogl|ORGLA05G0064900.1 oin|BGIOSGA019382-PA osa|LOC_Os05g13390.1 sit|Si036288m zma|GRMZM2G113569_P01 sbi|Sb01g011410.1 bdi|BRADI1G11960.1 obr|OB03G37490.1
OG8_14157: ogl|ORGLA05G0065100.1 oin|BGIOSGA018558-PA osa|LOC_Os05g13440.1 sbi|Sb09g007310.1 sit|Si023217m zma|GRMZM2G157332_P01 bdi|BRADI2G31920.1 obr|OB0055G10020.1
OG8_14158: ogl|ORGLA05G0068800.1 osa|LOC_Os05g14194.1 sit|Si022481m sbi|Sb09g007910.1 zma|GRMZM2G076006_P03 oin|BGIOSGA018486-PA bdi|BRADI2G31810.1 obr|OB05G17110.1
OG8_14159: ogl|ORGLA05G0069200.1 osa|LOC_Os05g14240.1 oin|BGIOSGA019434-PA sit|Si022367m sbi|Sb09g007940.1 zma|GRMZM2G108273_P01 bdi|BRADI2G31800.1 obr|OB05G17150.1
OG8_14160: ogl|ORGLA05G0070400.1 oin|BGIOSGA019441-PA sbi|Sb09g017790.1 sit|Si020944m osa|LOC_Os05g14550.1 zma|GRMZM2G049342_P01 bdi|BRADI2G28007.1 obr|OB05G17280.1
OG8_14161: ogl|ORGLA05G0072200.1 osa|LOC_Os05g14880.1 oin|BGIOSGA018469-PA sbi|Sb09g008080.1 zma|GRMZM2G150217_P01 sit|Si005591m bdi|BRADI2G31590.1 obr|OB05G17390.1
OG8_14162: ogl|ORGLA05G0081900.1 osa|LOC_Os05g18770.1 oin|BGIOSGA018402-PA sbi|Sb04g005160.1 zma|GRMZM2G109818_P01 sit|Si019764m bdi|BRADI2G36230.1 obr|OB05G18760.1
OG8_14163: ogl|ORGLA05G0082400.1 oin|BGIOSGA019520-PA osa|LOC_Os05g18850.1 sit|Si024284m sbi|Sb09g013160.1 zma|GRMZM2G044997_P01 bdi|BRADI2G31790.2 obr|OB05G18830.1
OG8_14164: ogl|ORGLA05G0082900.1 osa|LOC_Os05g18950.1 sbi|Sb08g021530.1 zma|GRMZM2G480380_P01 oin|BGIOSGA019524-PA sit|Si024194m bdi|BRADI4G21120.1 obr|OB05G18300.1
OG8_14165: ogl|ORGLA05G0083500.1 osa|LOC_Os05g19150.1 oin|BGIOSGA018395-PA sit|Si006851m sbi|Sb08g014640.1 zma|GRMZM5G838435_P01 bdi|BRADI1G42880.1 obr|OB05G21220.1
OG8_14166: ogl|ORGLA05G0083600.1 osa|LOC_Os05g19270.1 oin|BGIOSGA019530-PA zma|GRMZM2G056075_P01 sbi|Sb02g038230.1 sit|Si021117m bdi|BRADI1G15260.1 obr|OB05G18770.1
OG8_14167: ogl|ORGLA05G0084000.1 osa|LOC_Os05g19380.1 oin|BGIOSGA018394-PA sbi|Sb10g026180.1 sit|Si005890m zma|GRMZM2G177169_P01 bdi|BRADI1G31370.1 obr|OB05G18690.1
OG8_14168: ogl|ORGLA05G0085400.1 osa|LOC_Os05g19910.1 oin|BGIOSGA018391-PA sbi|Sb08g005680.1 zma|GRMZM2G130728_P01 bdi|BRADI4G06067.1 obr|OB05G18520.1 sit|Si023096m
OG8_14169: ogl|ORGLA05G0085800.1 osa|LOC_Os05g19974.1 oin|BGIOSGA019541-PA sbi|Sb06g003360.1 sit|Si022749m zma|GRMZM2G106331_P01 bdi|BRADI1G61210.1 obr|OB05G18420.1
OG8_14170: ogl|ORGLA05G0086900.1 osa|LOC_Os05g20570.1 oin|BGIOSGA019546-PA sbi|Sb09g009790.1 zma|GRMZM2G462635_P01 sit|Si005195m bdi|BRADI2G31750.1 obr|OB05G18470.1
OG8_14171: ogl|ORGLA05G0088700.1 oin|BGIOSGA018375-PA osa|LOC_Os05g22370.2 sbi|Sb01g030350.1 sit|Si015363m zma|GRMZM2G070898_P01 bdi|BRADI1G06945.1 obr|OB02G29690.1
OG8_14172: ogl|ORGLA05G0089200.1 osa|LOC_Os05g22730.1 oin|BGIOSGA019551-PA sit|Si038118m sbi|Sb02g002950.1 zma|GRMZM2G012324_P01 bdi|BRADI4G07440.1 obr|OB05G19120.1
OG8_14173: ogl|ORGLA05G0089600.1 osa|LOC_Os05g22870.1 oin|BGIOSGA018369-PA sit|Si005929m zma|GRMZM2G012174_P01 sbi|Sb02g022950.1 bdi|BRADI1G27140.1 obr|OB05G19140.1
OG8_14174: ogl|ORGLA05G0090200.1 osa|LOC_Os05g22970.1 oin|BGIOSGA018364-PA zma|GRMZM2G125310_P01 sbi|Sb06g003070.1 sit|Si010989m bdi|BRADI5G03830.1 obr|OB05G19180.1
OG8_14175: ogl|ORGLA05G0095900.1 osa|LOC_Os05g25070.1 oin|BGIOSGA019602-PA sit|Si022228m zma|GRMZM2G157705_P01 sbi|Sb09g012510.1 bdi|BRADI2G31230.1 obr|OB05G19970.1
OG8_14176: ogl|ORGLA05G0099400.1 oin|BGIOSGA019621-PA osa|LOC_Os05g25770.1 sit|Si022702m sbi|Sb08g005080.1 zma|GRMZM2G004060_P01 bdi|BRADI2G44270.1 obr|OB05G20210.1
OG8_14177: ogl|ORGLA05G0099500.1 oin|BGIOSGA019622-PA osa|LOC_Os05g25780.1 sit|Si024462m sbi|Sb09g011890.1 zma|GRMZM2G087671_P01 bdi|BRADI2G44260.1 obr|OB05G20220.1
OG8_14178: ogl|ORGLA05G0100200.1 oin|BGIOSGA018297-PA osa|LOC_Os05g25910.1 zma|GRMZM2G067376_P01 sit|Si025094m sbi|Sb09g012740.1 bdi|BRADI3G28000.1 obr|OB05G20330.1
OG8_14179: ogl|ORGLA05G0101800.1 oin|BGIOSGA013047-PA osa|LOC_Os05g26210.1 sbi|Sb09g013380.1 zma|GRMZM2G312221_P01 sit|Si024406m bdi|BRADI2G30830.1 obr|OB05G20360.1
OG8_14180: ogl|ORGLA05G0104300.1 osa|LOC_Os05g27000.1 oin|BGIOSGA019636-PA sit|Si024782m sbi|Sb09g014230.1 zma|GRMZM2G401830_P01 bdi|BRADI2G31080.1 obr|OB05G20480.1
OG8_14182: ogl|ORGLA05G0105300.1 osa|LOC_Os05g27340.1 oin|BGIOSGA019638-PA sbi|Sb09g015460.1 sit|Si023349m zma|GRMZM2G108586_P01 bdi|BRADI3G37450.1 obr|OB05G20550.1
OG8_14183: ogl|ORGLA05G0106700.1 oin|BGIOSGA018258-PA osa|LOC_Os05g27780.1 sit|Si023506m sbi|Sb09g015910.1 zma|GRMZM2G093325_P02 bdi|BRADI1G11710.1 obr|OB05G20650.1
OG8_14184: ogl|ORGLA05G0107800.1 osa|LOC_Os05g27950.1 oin|BGIOSGA019654-PA sbi|Sb09g016210.1 zma|GRMZM2G173563_P01 sit|Si023629m bdi|BRADI2G40720.1 obr|OB05G20720.1
OG8_14185: ogl|ORGLA05G0107900.1 osa|LOC_Os05g27960.1 oin|BGIOSGA018251-PA sit|Si021368m sbi|Sb09g016230.1 zma|GRMZM2G337616_P01 bdi|BRADI1G14127.1 obr|OB05G20730.1
OG8_14186: ogl|ORGLA05G0108800.1 osa|LOC_Os05g28200.1 oin|BGIOSGA018248-PA sit|Si001851m sbi|Sb09g016840.1 zma|GRMZM2G162672_P02 bdi|BRADI2G28460.2 obr|OB05G20950.1
OG8_14187: ogl|ORGLA05G0109300.1 osa|LOC_Os05g28300.1 sit|Si021012m sbi|Sb03g045540.1 oin|BGIOSGA019664-PA zma|GRMZM2G158609_P01 bdi|BRADI2G28900.1 obr|OB05G20880.1
OG8_14188: ogl|ORGLA05G0111700.1 osa|LOC_Os05g28780.1 oin|BGIOSGA019681-PA sbi|Sb09g017190.1 zma|GRMZM2G133032_P01 sit|Si024951m bdi|BRADI2G28130.1 obr|OB05G21110.1
OG8_14189: ogl|ORGLA05G0112500.1 osa|LOC_Os05g28940.1 oin|BGIOSGA019687-PA sbi|Sb01g050020.1 sit|Si001736m zma|GRMZM2G165939_P01 bdi|BRADI2G41580.1 obr|OB05G21180.1
OG8_14190: ogl|ORGLA05G0112600.1 osa|LOC_Os05g28950.1 oin|BGIOSGA019688-PA sit|Si022717m zma|GRMZM2G123503_P01 sbi|Sb09g017520.1 bdi|BRADI2G28087.1 obr|OB05G21190.1
OG8_14191: ogl|ORGLA05G0114900.1 oin|BGIOSGA019701-PA osa|LOC_Os05g29810.1 sit|Si023329m sbi|Sb09g017950.1 zma|GRMZM2G085964_P02 bdi|BRADI2G27920.1 obr|OB05G21350.1
OG8_14192: ogl|ORGLA05G0115300.1 osa|LOC_Os05g29900.1 oin|BGIOSGA019707-PA sbi|Sb09g017990.1 zma|GRMZM2G023520_P01 sit|Si023417m bdi|BRADI2G27900.1 obr|OB05G21420.1
OG8_14193: ogl|ORGLA05G0116000.1 osa|LOC_Os05g30030.1 oin|BGIOSGA018201-PA sbi|Sb09g018090.1 zma|GRMZM2G145573_P01 sit|Si023717m bdi|BRADI2G27840.1 obr|OB05G21540.1
OG8_14194: ogl|ORGLA05G0121100.1 osa|LOC_Os05g30920.1 oin|BGIOSGA019740-PA sit|Si023110m zma|AC233942.1_FGP001 sbi|Sb09g018560.1 bdi|BRADI2G27330.1 obr|OB05G22080.1
OG8_14195: ogl|ORGLA05G0122600.1 osa|LOC_Os05g31110.1 oin|BGIOSGA018170-PA sbi|Sb09g018720.1 sit|Si024585m zma|GRMZM2G046686_P01 bdi|BRADI2G27150.1 obr|OB05G22280.1
OG8_14196: ogl|ORGLA05G0122800.1 osa|LOC_Os05g31160.1 sbi|Sb09g018740.1 sit|Si022201m zma|GRMZM2G137498_P01 oin|BGIOSGA019753-PA bdi|BRADI2G27130.1 obr|OB05G22360.1
OG8_14197: ogl|ORGLA05G0123700.1 osa|LOC_Os05g31290.1 oin|BGIOSGA018160-PA sit|Si023494m sbi|Sb09g018800.1 zma|GRMZM2G062481_P01 bdi|BRADI2G27090.1 obr|OB05G22430.1
OG8_14198: ogl|ORGLA05G0124500.1 oin|BGIOSGA018155-PA osa|LOC_Os05g31490.1 sit|Si021364m sbi|Sb09g018830.1 zma|GRMZM2G039419_P01 bdi|BRADI2G27060.1 obr|OB05G22480.1
OG8_14199: ogl|ORGLA05G0125200.1 oin|BGIOSGA019769-PA osa|LOC_Os05g31690.1 sit|Si021047m zma|GRMZM2G176465_P01 sbi|Sb09g018880.1 bdi|BRADI2G27020.1 obr|OB05G22560.1
OG8_14201: ogl|ORGLA05G0127800.1 oin|BGIOSGA019781-PA osa|LOC_Os05g32120.1 sit|Si017632m sbi|Sb09g019070.1 zma|GRMZM2G085042_P01 bdi|BRADI2G26850.1 obr|OB05G22820.1
OG8_14202: ogl|ORGLA05G0128700.1 osa|LOC_Os05g32220.1 sit|Si022558m zma|GRMZM2G005973_P01 oin|BGIOSGA019789-PA sbi|Sb09g019170.1 bdi|BRADI2G26940.1 obr|OB05G22910.1
OG8_14203: ogl|ORGLA05G0128800.1 osa|LOC_Os05g32230.1 oin|BGIOSGA019790-PA zma|GRMZM2G305851_P01 sbi|Sb09g019180.1 sit|Si024315m bdi|BRADI2G26950.1 obr|OB05G22920.1
OG8_14204: ogl|ORGLA05G0129800.1 osa|LOC_Os05g32380.1 oin|BGIOSGA018121-PA sit|Si021552m zma|GRMZM2G029756_P01 sbi|Sb09g019276.1 bdi|BRADI2G26660.1 obr|OB05G23060.1
OG8_14205: ogl|ORGLA05G0130300.1 oin|BGIOSGA018120-PA osa|LOC_Os05g32440.1 sit|Si022359m zma|GRMZM2G139565_P01 sbi|Sb09g019330.1 bdi|BRADI2G26620.1 obr|OB05G23090.1
OG8_14206: ogl|ORGLA05G0132200.1 osa|LOC_Os05g32680.1 oin|BGIOSGA019814-PA sit|Si022651m sbi|Sb09g019470.1 zma|GRMZM2G091900_P01 bdi|BRADI2G26440.1 obr|OB05G23260.1
OG8_14207: ogl|ORGLA05G0132400.1 osa|LOC_Os05g32710.1 oin|BGIOSGA018719-PA sbi|Sb09g019480.1 zma|GRMZM2G090905_P01 sit|Si021452m bdi|BRADI2G26170.1 obr|OB05G23280.1
OG8_14208: ogl|ORGLA05G0132600.1 oin|BGIOSGA018109-PA osa|LOC_Os05g32730.1 sbi|Sb09g019485.1 zma|AC212835.3_FGP001 sit|Si025228m bdi|BRADI2G26190.1 obr|OB05G23300.1
OG8_14209: ogl|ORGLA05G0132700.1 osa|LOC_Os05g32760.1 oin|BGIOSGA019815-PA zma|GRMZM2G074377_P01 sbi|Sb09g019490.1 sit|Si022218m bdi|BRADI2G26200.1 obr|OB05G23310.1
OG8_14210: ogl|ORGLA05G0134900.1 osa|LOC_Os05g33080.1 oin|BGIOSGA019827-PA sit|Si021948m sbi|Sb09g019620.1 zma|GRMZM2G179279_P01 bdi|BRADI2G26063.1 obr|OB05G23510.1
OG8_14211: ogl|ORGLA05G0136100.1 oin|BGIOSGA019837-PA osa|LOC_Os05g33220.1 sit|Si023456m sbi|Sb09g019680.1 zma|GRMZM2G063975_P01 bdi|BRADI2G25960.1 obr|OB05G23620.1
OG8_14212: ogl|ORGLA05G0137200.1 osa|LOC_Os05g33360.1 oin|BGIOSGA018087-PA sit|Si022983m zma|GRMZM2G479608_P02 sbi|Sb09g019750.1 bdi|BRADI2G25870.1 obr|OB05G23750.1
OG8_14213: ogl|ORGLA05G0138100.1 osa|LOC_Os05g33500.1 sit|Si021844m sbi|Sb09g019800.1 zma|GRMZM2G029933_P01 oin|BGIOSGA019849-PA bdi|BRADI2G25830.1 obr|OB05G23840.1
OG8_14214: ogl|ORGLA05G0138200.1 osa|LOC_Os05g33510.1 oin|BGIOSGA019850-PA sit|Si023244m zma|GRMZM2G089308_P01 sbi|Sb09g019820.1 bdi|BRADI2G25820.1 obr|OB05G23850.1
OG8_14215: ogl|ORGLA05G0139700.1 osa|LOC_Os05g33620.1 oin|BGIOSGA019852-PA zma|GRMZM2G086464_P01 sit|Si022543m sbi|Sb09g019980.1 bdi|BRADI2G25640.1 obr|OB05G23970.1
OG8_14216: ogl|ORGLA05G0141700.1 oin|BGIOSGA018056-PA osa|LOC_Os05g34150.1 sit|Si022956m sbi|Sb09g020350.1 zma|GRMZM2G097989_P03 bdi|BRADI2G25376.1 obr|OB05G24340.1
OG8_14217: ogl|ORGLA05G0142700.1 osa|LOC_Os05g35380.1 oin|BGIOSGA018011-PA sbi|Sb09g021150.1 zma|GRMZM2G038019_P01 sit|Si025448m bdi|BRADI2G24460.1 obr|OB05G25200.1
OG8_14218: ogl|ORGLA05G0144000.1 osa|LOC_Os05g34500.1 oin|BGIOSGA019882-PA sbi|Sb09g020500.1 sit|Si024896m zma|GRMZM2G425230_P01 bdi|BRADI2G25227.1 obr|OB05G24610.1
OG8_14219: ogl|ORGLA05G0145100.1 osa|LOC_Os05g34630.1 sit|Si022322m zma|GRMZM5G815808_P01 sbi|Sb09g020600.1 oin|BGIOSGA018039-PA bdi|BRADI2G25130.1 obr|OB05G24680.1
OG8_14220: ogl|ORGLA05G0145600.1 osa|LOC_Os05g34700.1 oin|BGIOSGA019890-PA sbi|Sb09g020670.1 sit|Si022329m zma|GRMZM2G062577_P01 bdi|BRADI2G25070.1 obr|OB05G24750.1
OG8_14221: ogl|ORGLA05G0145700.1 oin|BGIOSGA019891-PA osa|LOC_Os05g34720.1 sbi|Sb09g020680.1 sit|Si022563m zma|GRMZM2G084274_P01 bdi|BRADI2G25060.1 obr|OB05G24760.1
OG8_14222: ogl|ORGLA05G0146100.1 osa|LOC_Os05g34770.1 oin|BGIOSGA019893-PA sit|Si003115m sbi|Sb03g042000.1 zma|GRMZM2G081883_P01 bdi|BRADI2G25030.1 obr|OB05G24780.1
OG8_14223: ogl|ORGLA05G0146400.1 oin|BGIOSGA019895-PA osa|LOC_Os05g34810.1 sit|Si024929m sbi|Sb09g020740.1 zma|GRMZM2G370405_P01 bdi|BRADI2G25010.1 obr|OB05G24800.1
OG8_14224: ogl|ORGLA05G0146600.1 osa|LOC_Os05g34830.1 oin|BGIOSGA019897-PA zma|GRMZM2G180328_P01 sbi|Sb09g020750.1 sit|Si022381m bdi|BRADI2G24987.1 obr|OB05G24820.1
OG8_14225: ogl|ORGLA05G0148100.1 osa|LOC_Os05g35060.1 oin|BGIOSGA018025-PA zma|GRMZM2G018971_P01 sbi|Sb09g020810.1 sit|Si022443m bdi|BRADI2G24880.1 obr|OB05G24980.1
OG8_14226: ogl|ORGLA05G0148200.1 osa|LOC_Os05g35070.1 sbi|Sb09g020830.1 sit|Si021161m zma|GRMZM2G456512_P01 oin|BGIOSGA018024-PA bdi|BRADI2G24870.1 obr|OB05G24990.1
OG8_14227: ogl|ORGLA05G0148500.1 oin|BGIOSGA019905-PA osa|LOC_Os05g35160.1 sit|Si021507m sbi|Sb09g020870.1 zma|GRMZM2G104363_P01 bdi|BRADI2G24800.1 obr|OB05G25030.1
OG8_14228: ogl|ORGLA05G0150800.1 osa|LOC_Os05g35594.1 oin|BGIOSGA017998-PA sbi|Sb09g021320.1 sit|Si021690m zma|GRMZM2G077498_P01 bdi|BRADI2G24340.1 obr|OB05G25410.1
OG8_14229: ogl|ORGLA05G0151500.1 osa|LOC_Os05g35720.1 oin|BGIOSGA019919-PA sbi|Sb09g021380.1 sit|Si023489m zma|GRMZM2G011222_P01 bdi|BRADI2G24280.1 obr|OB05G25490.1
OG8_14230: ogl|ORGLA05G0151700.1 osa|LOC_Os05g35740.1 oin|BGIOSGA017992-PA zma|GRMZM2G118037_P01 sit|Si023598m sbi|Sb09g021400.1 bdi|BRADI2G24260.2 obr|OB05G25510.1
OG8_14231: ogl|ORGLA05G0153400.1 osa|LOC_Os05g35970.1 oin|BGIOSGA008220-PA zma|GRMZM2G055652_P01 sbi|Sb09g021460.1 sit|Si023728m bdi|BRADI2G24230.1 obr|OB05G25580.1
OG8_14232: ogl|ORGLA05G0154100.1 osa|LOC_Os05g36050.1 oin|BGIOSGA017984-PA sbi|Sb09g021510.1 sit|Si021786m zma|GRMZM2G147051_P03 bdi|BRADI2G24197.1 obr|OB05G25640.1
OG8_14233: ogl|ORGLA05G0154300.1 osa|LOC_Os05g36090.1 oin|BGIOSGA019927-PA sit|Si022115m sbi|Sb09g021530.1 zma|GRMZM2G100641_P01 bdi|BRADI2G24190.1 obr|OB05G25670.1
OG8_14234: ogl|ORGLA05G0156100.1 oin|BGIOSGA017974-PA osa|LOC_Os05g36350.1 sit|Si024990m sbi|Sb06g023080.1 zma|GRMZM2G474929_P02 bdi|BRADI2G24060.1 obr|OB05G25830.1
OG8_14235: ogl|ORGLA05G0156200.1 oin|BGIOSGA019934-PA osa|LOC_Os05g36360.1 zma|GRMZM2G073310_P01 sit|Si022018m sbi|Sb09g021670.1 bdi|BRADI2G24050.1 obr|OB05G25840.1
OG8_14236: ogl|ORGLA05G0156500.1 osa|LOC_Os05g36900.1 oin|BGIOSGA019936-PA sit|Si022633m zma|GRMZM2G371058_P01 sbi|Sb09g021690.1 bdi|BRADI2G24040.1 obr|OB05G25870.1
OG8_14237: ogl|ORGLA05G0157800.1 oin|BGIOSGA017962-PA osa|LOC_Os05g37080.1 zma|GRMZM2G465835_P01 sbi|Sb09g021780.1 sit|Si022966m bdi|BRADI2G23967.1 obr|OB05G26010.1
OG8_14238: ogl|ORGLA05G0158300.1 oin|BGIOSGA017959-PA osa|LOC_Os05g37150.2 sit|Si022609m zma|GRMZM2G106218_P01 sbi|Sb09g021820.1 bdi|BRADI2G23920.1 obr|OB05G26070.1
OG8_14239: ogl|ORGLA05G0159700.1 oin|BGIOSGA017953-PA osa|LOC_Os05g37450.1 sit|Si022447m zma|GRMZM2G161534_P01 sbi|Sb09g021950.1 bdi|BRADI2G23780.1 obr|OB05G26200.1
OG8_14240: ogl|ORGLA05G0161500.1 osa|LOC_Os05g37730.1 oin|BGIOSGA017944-PA sit|Si022816m zma|GRMZM2G002128_P01 sbi|Sb09g022060.1 bdi|BRADI2G23710.1 obr|OB05G26340.1
OG8_14241: ogl|ORGLA05G0162000.1 osa|LOC_Os05g37830.1 oin|BGIOSGA017943-PA sbi|Sb09g022110.1 sit|Si023452m zma|AC235543.1_FGP003 bdi|BRADI2G23680.1 obr|OB05G26420.1
OG8_14242: ogl|ORGLA05G0162500.1 osa|LOC_Os05g37900.1 oin|BGIOSGA019961-PA sit|Si023078m sbi|Sb09g022180.1 zma|GRMZM2G066225_P01 bdi|BRADI2G23610.1 obr|OB05G26460.1
OG8_14243: ogl|ORGLA05G0162600.1 oin|BGIOSGA017940-PA osa|LOC_Os05g37910.1 sit|Si022687m zma|GRMZM2G067036_P01 sbi|Sb09g022190.1 bdi|BRADI2G23597.1 obr|OB05G26470.1
OG8_14244: ogl|ORGLA05G0162800.1 osa|LOC_Os05g37950.1 oin|BGIOSGA017936-PA sit|Si022955m sbi|Sb09g022210.1 zma|GRMZM2G178797_P01 bdi|BRADI2G23570.1 obr|OB05G26490.1
OG8_14245: ogl|ORGLA05G0163600.1 osa|LOC_Os05g38120.1 oin|BGIOSGA019968-PA sbi|Sb09g022270.1 sit|Si021626m zma|GRMZM2G125976_P01 bdi|BRADI2G23530.1 obr|OB05G26540.1
OG8_14246: ogl|ORGLA05G0163800.1 osa|LOC_Os05g38140.1 oin|BGIOSGA019971-PA sit|Si023133m sbi|Sb09g022280.1 zma|GRMZM2G061906_P01 bdi|BRADI2G23520.1 obr|OB05G26550.1
OG8_14247: ogl|ORGLA05G0164100.1 osa|LOC_Os05g38170.1 sit|Si022847m sbi|Sb09g022320.1 oin|BGIOSGA017931-PA zma|GRMZM2G059121_P01 bdi|BRADI2G23490.1 obr|OB05G26580.1
OG8_14248: ogl|ORGLA05G0167200.1 oin|BGIOSGA017915-PA osa|LOC_Os05g38570.1 zma|GRMZM2G336908_P01 sbi|Sb09g022620.1 sit|Si022270m bdi|BRADI2G23220.1 obr|OB05G26850.1
OG8_14250: ogl|ORGLA05G0168600.1 osa|LOC_Os05g38720.1 oin|BGIOSGA019997-PA sit|Si024537m sbi|Sb09g022750.1 zma|GRMZM2G115398_P01 bdi|BRADI2G23027.1 obr|OB05G27000.1
OG8_14251: ogl|ORGLA05G0169900.1 osa|LOC_Os05g38850.1 oin|BGIOSGA020002-PA sit|Si021273m zma|GRMZM2G163658_P01 sbi|Sb09g022830.1 bdi|BRADI2G22907.1 obr|OB05G27070.1
OG8_14252: ogl|ORGLA05G0170700.1 osa|LOC_Os05g38990.1 oin|BGIOSGA017893-PA sit|Si024852m sbi|Sb09g022900.1 zma|GRMZM2G068504_P01 bdi|BRADI2G22800.1 obr|OB05G27180.1
OG8_14253: ogl|ORGLA05G0171000.1 osa|LOC_Os05g39060.1 oin|BGIOSGA017891-PA sbi|Sb09g022930.1 sit|Si023473m zma|GRMZM2G064679_P01 bdi|BRADI2G22780.1 obr|OB05G27210.1
OG8_14254: ogl|ORGLA05G0173900.1 osa|LOC_Os05g39400.1 oin|BGIOSGA020027-PA sit|Si022160m zma|AC197705.4_FGP008 sbi|Sb09g023090.1 bdi|BRADI2G22620.1 obr|OB05G27410.1
OG8_14255: ogl|ORGLA05G0175000.1 osa|LOC_Os05g39830.1 oin|BGIOSGA017872-PA sbi|Sb09g023330.1 sit|Si023192m zma|GRMZM2G046262_P01 bdi|BRADI2G22380.1 obr|OB05G27670.1
OG8_14256: ogl|ORGLA05G0175100.1 osa|LOC_Os05g39840.1 oin|BGIOSGA020044-PA sit|Si024860m sbi|Sb09g023350.1 zma|GRMZM2G113554_P01 bdi|BRADI2G22367.1 obr|OB05G27680.1
OG8_14257: ogl|ORGLA05G0177000.1 osa|LOC_Os05g40040.1 oin|BGIOSGA020052-PA sit|Si022278m sbi|Sb09g023470.1 zma|GRMZM2G162668_P01 bdi|BRADI2G22250.1 obr|OB05G27810.1
OG8_14258: ogl|ORGLA05G0177300.1 osa|LOC_Os05g40070.1 oin|BGIOSGA017861-PA sbi|Sb09g023500.1 zma|GRMZM2G034421_P01 sit|Si022933m bdi|BRADI2G22230.1 obr|OB05G27840.1
OG8_14259: ogl|ORGLA05G0178700.1 oin|BGIOSGA017853-PA osa|LOC_Os05g40280.1 sbi|Sb09g023630.1 zma|GRMZM2G174610_P01 sit|Si022916m bdi|BRADI2G22130.1 obr|OB05G28010.1
OG8_14260: ogl|ORGLA05G0178900.1 osa|LOC_Os05g40290.1 oin|BGIOSGA017851-PA sit|Si022587m zma|GRMZM2G085582_P01 sbi|Sb09g023640.1 bdi|BRADI2G22090.1 obr|OB05G28020.1
OG8_14261: ogl|ORGLA05G0179100.1 osa|LOC_Os05g40310.1 oin|BGIOSGA017850-PA sbi|Sb09g023660.1 zma|GRMZM2G163459_P01 sit|Si025182m bdi|BRADI2G22060.1 obr|OB05G28040.1
OG8_14262: ogl|ORGLA05G0179200.1 oin|BGIOSGA020062-PA osa|LOC_Os05g40320.1 zma|GRMZM2G163440_P01 sbi|Sb09g023670.1 sit|Si025361m bdi|BRADI2G36057.1 obr|OB05G28050.1
OG8_14263: ogl|ORGLA05G0179600.1 osa|LOC_Os05g40360.1 oin|BGIOSGA017847-PA sit|Si004645m zma|GRMZM2G415170_P01 sbi|Sb05g013620.1 bdi|BRADI1G28200.1 obr|OB01G12790.1
OG8_14264: ogl|ORGLA05G0179700.1 osa|LOC_Os05g40384.1 sbi|Sb09g023680.1 zma|GRMZM2G167673_P01 sit|Si022463m oin|BGIOSGA020063-PA bdi|BRADI2G22050.1 obr|OB05G28080.1
OG8_14265: ogl|ORGLA05G0180800.1 oin|BGIOSGA020074-PA osa|LOC_Os05g40710.1 sit|Si021890m sbi|Sb09g023750.1 zma|GRMZM2G037286_P01 bdi|BRADI2G22010.1 obr|OB05G28200.1
OG8_14266: ogl|ORGLA05G0181700.1 oin|BGIOSGA017832-PA osa|LOC_Os05g40810.1 sit|Si021970m sbi|Sb09g023796.1 zma|GRMZM2G044273_P01 bdi|BRADI2G21960.1 obr|OB05G28280.1
OG8_14267: ogl|ORGLA05G0182400.1 osa|LOC_Os05g41090.1 oin|BGIOSGA017823-PA sit|Si021787m sbi|Sb10g029700.1 zma|GRMZM2G062772_P01 bdi|BRADI2G21790.1 obr|OB05G28480.1
OG8_14269: ogl|ORGLA05G0182900.1 osa|LOC_Os05g41150.1 oin|BGIOSGA017820-PA sbi|Sb09g023980.1 sit|Si024112m zma|GRMZM2G117344_P01 bdi|BRADI2G21737.1 obr|OB05G28550.1
OG8_14270: ogl|ORGLA05G0183500.1 osa|LOC_Os05g41200.1 oin|BGIOSGA017814-PA sit|Si023527m zma|GRMZM2G005557_P01 sbi|Sb09g024030.1 bdi|BRADI2G21470.1 obr|OB05G28610.1
OG8_14271: ogl|ORGLA05G0185300.1 osa|LOC_Os05g41450.1 oin|BGIOSGA020099-PA sit|Si022720m sbi|Sb09g024220.1 zma|GRMZM2G440949_P01 bdi|BRADI2G21290.1 obr|OB05G28830.1
OG8_14272: ogl|ORGLA05G0185400.1 osa|LOC_Os05g41460.1 oin|BGIOSGA017804-PA sit|Si024721m sbi|Sb09g024230.1 zma|GRMZM2G440968_P01 bdi|BRADI2G21280.1 obr|OB05G28840.1
OG8_14273: ogl|ORGLA05G0187600.1 osa|LOC_Os05g41780.1 oin|BGIOSGA017796-PA zma|GRMZM2G174347_P01 sbi|Sb09g024400.1 bdi|BRADI2G21060.1 sit|Si023088m obr|OB05G29090.1
OG8_14274: ogl|ORGLA05G0187900.1 oin|BGIOSGA020112-PA osa|LOC_Os05g41800.1 sbi|Sb09g024440.1 zma|GRMZM2G388371_P01 sit|Si022217m bdi|BRADI2G21030.1 obr|OB05G29130.1
OG8_14275: ogl|ORGLA05G0190100.1 osa|LOC_Os05g42130.1 oin|BGIOSGA020123-PA sbi|Sb09g024690.1 sit|Si022117m zma|GRMZM2G313078_P01 bdi|BRADI2G20760.1 obr|OB05G29380.1
OG8_14276: ogl|ORGLA05G0191000.1 osa|LOC_Os05g42240.1 oin|BGIOSGA017773-PA sit|Si024850m zma|AC204352.3_FGP012 sbi|Sb09g024750.1 bdi|BRADI2G20670.1 obr|OB05G29500.1
OG8_14277: ogl|ORGLA05G0191200.1 osa|LOC_Os05g42270.1 sit|Si022242m sbi|Sb09g024780.1 zma|GRMZM2G014981_P01 oin|BGIOSGA020135-PA bdi|BRADI2G20650.1 obr|OB05G29540.1
OG8_14278: ogl|ORGLA05G0191300.1 osa|LOC_Os05g42280.1 oin|BGIOSGA017772-PA zma|GRMZM2G082894_P01 sbi|Sb09g024790.1 sit|Si023414m bdi|BRADI2G20600.3 obr|OB05G29550.1
OG8_14279: ogl|ORGLA05G0191500.1 osa|LOC_Os05g42300.1 oin|BGIOSGA017771-PA sit|Si021355m sbi|Sb09g024800.1 zma|GRMZM2G015100_P01 bdi|BRADI2G20580.1 obr|OB05G29570.1
OG8_14280: ogl|ORGLA05G0192500.1 osa|LOC_Os05g43040.1 oin|BGIOSGA020146-PA sit|Si022812m sbi|Sb09g024870.1 zma|GRMZM2G079613_P01 bdi|BRADI2G20540.1 obr|OB05G29660.1
OG8_14281: ogl|ORGLA05G0192600.1 osa|LOC_Os05g43050.1 oin|BGIOSGA017759-PA zma|GRMZM2G376632_P01 sbi|Sb09g024880.1 sit|Si024833m bdi|BRADI2G20530.1 obr|OB05G29670.1
OG8_14282: ogl|ORGLA05G0196200.1 osa|LOC_Os05g43582.1 oin|BGIOSGA020169-PA sit|Si025048m sbi|Sb09g025160.1 zma|GRMZM2G142217_P01 bdi|BRADI2G20250.1 obr|OB05G29960.1
OG8_14283: ogl|ORGLA05G0196600.1 osa|LOC_Os05g43610.1 oin|BGIOSGA017737-PA sbi|Sb09g025150.1 sit|Si021105m zma|GRMZM2G080314_P01 bdi|BRADI2G20260.1 obr|OB05G29950.1
OG8_14284: ogl|ORGLA05G0196700.1 oin|BGIOSGA020171-PA osa|LOC_Os05g43650.1 sbi|Sb09g025290.1 sit|Si022079m zma|GRMZM2G388855_P01 bdi|BRADI2G20110.1 obr|OB05G30040.1
OG8_14285: ogl|ORGLA05G0198200.1 oin|BGIOSGA020180-PA osa|LOC_Os05g43850.1 zma|GRMZM2G435445_P01 sbi|Sb09g025430.1 sit|Si021669m bdi|BRADI2G19960.1 obr|OB05G30200.1
OG8_14286: ogl|ORGLA05G0198400.1 osa|LOC_Os05g43870.1 oin|BGIOSGA020181-PA sit|Si022073m zma|AC209819.3_FGP006 sbi|Sb09g025460.1 bdi|BRADI2G19917.1 obr|OB05G30220.1
OG8_14287: ogl|ORGLA05G0199400.1 oin|BGIOSGA020190-PA sbi|Sb09g025590.1 zma|AC209819.3_FGP003 osa|LOC_Os05g43970.1 sit|Si032158m bdi|BRADI2G19810.1 obr|OB05G30330.1
OG8_14288: ogl|ORGLA05G0200600.1 osa|LOC_Os05g44130.1 oin|BGIOSGA017721-PA sbi|Sb09g025690.1 zma|GRMZM2G095955_P01 sit|Si022538m bdi|BRADI2G19700.1 obr|OB05G30440.1
OG8_14289: ogl|ORGLA05G0201200.1 oin|BGIOSGA020200-PA osa|LOC_Os05g44190.1 sbi|Sb09g025770.1 sit|Si021040m zma|GRMZM2G479987_P01 bdi|BRADI2G19660.1 obr|OB05G30490.1
OG8_14290: ogl|ORGLA05G0201300.1 osa|LOC_Os05g44200.1 oin|BGIOSGA017718-PA sbi|Sb09g025780.1 sit|Si022418m zma|GRMZM2G045215_P01 bdi|BRADI2G19650.1 obr|OB05G30500.1
OG8_14291: ogl|ORGLA05G0201700.1 osa|LOC_Os05g44270.1 oin|BGIOSGA020204-PA zma|GRMZM2G174558_P01 sit|Si023066m sbi|Sb09g025820.1 bdi|BRADI2G19600.1 obr|OB05G30560.1
OG8_14292: ogl|ORGLA05G0202500.1 osa|LOC_Os05g44350.1 oin|BGIOSGA020207-PA sit|Si024153m sbi|Sb09g025910.1 zma|GRMZM2G060726_P01 bdi|BRADI2G19530.1 obr|OB05G30630.1
OG8_14293: ogl|ORGLA05G0203000.1 osa|LOC_Os05g44410.1 oin|BGIOSGA020210-PA sit|Si023521m sbi|Sb09g025960.1 zma|GRMZM2G330693_P01 bdi|BRADI2G19470.1 obr|OB05G30720.1
OG8_14295: ogl|ORGLA05G0204100.1 oin|BGIOSGA017711-PA osa|LOC_Os05g44630.1 sit|Si022454m sbi|Sb09g026070.1 zma|GRMZM2G058690_P02 bdi|BRADI2G19410.1 obr|OB05G30790.1
OG8_14296: ogl|ORGLA05G0206000.1 oin|BGIOSGA020228-PA osa|LOC_Os05g45030.1 sit|Si030773m sbi|Sb01g008440.1 zma|GRMZM2G051403_P01 bdi|BRADI2G19260.1 obr|OB05G30950.1
OG8_14297: ogl|ORGLA05G0206200.1 oin|BGIOSGA017702-PA osa|LOC_Os05g45050.1 sbi|Sb09g026210.1 zma|GRMZM2G004349_P01 sit|Si022465m bdi|BRADI2G19230.1 obr|OB05G30970.1
OG8_14298: ogl|ORGLA05G0206500.1 oin|BGIOSGA020277-PA osa|LOC_Os05g46210.1 sit|Si022942m sbi|Sb09g026890.1 zma|GRMZM2G016503_P01 bdi|BRADI2G18430.1 obr|OB05G31700.1
OG8_14299: ogl|ORGLA05G0206600.1 osa|LOC_Os05g46220.1 oin|BGIOSGA020278-PA zma|GRMZM2G111017_P01 sit|Si022647m sbi|Sb09g026900.1 bdi|BRADI2G18347.1 obr|OB05G31710.1
OG8_14300: ogl|ORGLA05G0210300.1 oin|BGIOSGA017637-PA osa|LOC_Os05g46580.1 sbi|Sb09g027190.1 sit|Si022312m zma|GRMZM2G168681_P01 bdi|BRADI2G17990.1 obr|OB05G32010.1
OG8_14301: ogl|ORGLA05G0213800.1 osa|LOC_Os05g47680.1 oin|BGIOSGA017621-PA sit|Si021630m sbi|Sb09g027560.1 zma|GRMZM2G372985_P01 bdi|BRADI2G17580.1 obr|OB05G32290.1
OG8_14302: ogl|ORGLA05G0214500.1 osa|LOC_Os05g47790.1 oin|BGIOSGA017616-PA sit|Si021119m sbi|Sb09g027630.1 zma|GRMZM2G155746_P01 bdi|BRADI2G17500.1 obr|OB05G32410.1
OG8_14303: ogl|ORGLA05G0214900.1 osa|LOC_Os05g47840.1 oin|BGIOSGA017613-PA sit|Si024711m sbi|Sb09g027683.1 zma|GRMZM2G025429_P01 bdi|BRADI2G17400.1 obr|OB05G32480.1
OG8_14304: ogl|ORGLA05G0215300.1 oin|BGIOSGA017609-PA osa|LOC_Os05g47880.1 zma|GRMZM2G037998_P01 sit|Si022442m sbi|Sb09g027700.1 bdi|BRADI2G17360.1 obr|OB05G32530.1
OG8_14305: ogl|ORGLA05G0215800.1 oin|BGIOSGA017605-PA osa|LOC_Os05g47950.1 sit|Si024864m sbi|Sb09g027760.1 zma|GRMZM2G022101_P01 bdi|BRADI2G17320.1 obr|OB05G32600.1
OG8_14306: ogl|ORGLA05G0216200.1 osa|LOC_Os05g48010.1 oin|BGIOSGA017601-PA sbi|Sb09g027800.1 zma|GRMZM2G069325_P02 sit|Si022874m bdi|BRADI2G17280.1 obr|OB05G32650.1
OG8_14308: ogl|ORGLA05G0216800.1 oin|BGIOSGA020328-PA osa|LOC_Os05g48070.1 sit|Si022385m sbi|Sb09g027860.1 zma|GRMZM2G039385_P04 bdi|BRADI2G17220.1 obr|OB05G32700.1
OG8_14309: ogl|ORGLA05G0218600.1 oin|BGIOSGA017593-PA osa|LOC_Os05g48300.1 zma|GRMZM2G069016_P01 sit|Si025119m sbi|Sb09g028020.1 bdi|BRADI2G17050.1 obr|OB05G32900.1
OG8_14311: ogl|ORGLA05G0220600.1 osa|LOC_Os05g48630.2 oin|BGIOSGA020347-PA sit|Si023570m sbi|Sb09g028260.1 zma|GRMZM2G451224_P01 bdi|BRADI2G16810.1 obr|OB05G33120.1
OG8_14312: ogl|ORGLA05G0222100.1 osa|LOC_Os05g48810.1 oin|BGIOSGA017566-PA sit|Si022498m zma|GRMZM2G039886_P01 sbi|Sb09g028410.1 bdi|BRADI2G16660.1 obr|OB05G33260.1
OG8_14313: ogl|ORGLA05G0222400.1 osa|LOC_Os05g48840.1 oin|BGIOSGA017562-PA sit|Si023159m zma|GRMZM2G070013_P01 sbi|Sb09g028420.1 bdi|BRADI2G16640.1 obr|OB05G33270.1
OG8_14314: ogl|ORGLA05G0223300.1 osa|LOC_Os05g48940.1 oin|BGIOSGA017560-PA sit|Si021997m sbi|Sb09g028510.1 zma|GRMZM2G021549_P01 bdi|BRADI2G16537.1 obr|OB05G33370.1
OG8_14315: ogl|ORGLA05G0224300.1 osa|LOC_Os05g49040.1 oin|BGIOSGA020369-PA sit|Si023075m sbi|Sb09g028600.1 zma|GRMZM2G023133_P01 bdi|BRADI2G16420.1 obr|OB05G33460.1
OG8_14316: ogl|ORGLA05G0224500.1 osa|LOC_Os05g49060.1 oin|BGIOSGA017554-PA sbi|Sb09g028630.1 zma|GRMZM2G154648_P02 sit|Si023183m bdi|BRADI2G16402.1 obr|OB05G33480.1
OG8_14317: ogl|ORGLA05G0225400.1 osa|LOC_Os05g49170.1 oin|BGIOSGA017548-PA sit|Si024925m sbi|Sb09g028710.1 zma|GRMZM2G102605_P01 bdi|BRADI2G16300.2 obr|OB05G33550.1
OG8_14318: ogl|ORGLA05G0225800.1 oin|BGIOSGA017546-PA zma|GRMZM2G158024_P02 sit|Si022181m sbi|Sb09g028770.1 osa|LOC_Os05g49220.2 bdi|BRADI2G16140.1 obr|OB05G33600.1
OG8_14320: ogl|ORGLA05G0230000.1 oin|BGIOSGA017522-PA osa|LOC_Os05g49750.1 sbi|Sb09g029100.1 sit|Si022657m zma|AC234185.1_FGP007 bdi|BRADI2G15820.1 obr|OB05G34080.1
OG8_14321: ogl|ORGLA05G0230300.1 osa|LOC_Os05g49780.1 oin|BGIOSGA020407-PA sbi|Sb09g029140.1 sit|Si024597m zma|GRMZM2G121897_P01 bdi|BRADI2G15800.1 obr|OB05G34110.1
OG8_14322: ogl|ORGLA05G0230600.1 osa|LOC_Os05g49810.1 oin|BGIOSGA020408-PA sit|Si022351m sbi|Sb09g029180.1 zma|GRMZM2G463738_P01 bdi|BRADI2G15780.1 obr|OB05G34150.1
OG8_14323: ogl|ORGLA05G0230800.1 osa|LOC_Os05g49830.1 oin|BGIOSGA020409-PA sit|Si024919m zma|AC231411.1_FGP011 sbi|Sb09g029220.1 bdi|BRADI2G15760.1 obr|OB05G34170.1
OG8_14324: ogl|ORGLA05G0231400.1 osa|LOC_Os05g49920.1 sit|Si021191m sbi|Sb09g029295.1 zma|GRMZM2G455587_P01 oin|BGIOSGA020411-PA bdi|BRADI2G15700.1 obr|OB05G34230.1
OG8_14325: ogl|ORGLA05G0232400.1 osa|LOC_Os05g50110.1 oin|BGIOSGA017505-PA sit|Si023478m sbi|Sb09g029350.1 zma|GRMZM2G096435_P01 bdi|BRADI2G15640.1 obr|OB05G34330.1
OG8_14326: ogl|ORGLA05G0232900.1 osa|LOC_Os05g50180.1 oin|BGIOSGA017499-PA sit|Si023383m zma|GRMZM5G847466_P01 sbi|Sb09g029430.1 bdi|BRADI2G15570.1 obr|OB05G34390.1
OG8_14327: ogl|ORGLA05G0233400.1 oin|BGIOSGA017495-PA osa|LOC_Os05g50230.1 sit|Si022732m sbi|Sb09g029480.1 zma|GRMZM2G026188_P01 bdi|BRADI2G14860.1 obr|OB05G34450.1
OG8_14328: ogl|ORGLA05G0233700.1 oin|BGIOSGA020424-PA osa|LOC_Os05g50270.1 sit|Si022366m zma|GRMZM2G325850_P01 sbi|Sb09g029510.1 bdi|BRADI2G14890.1 obr|OB05G34480.1
OG8_14329: ogl|ORGLA05G0233900.1 osa|LOC_Os05g50290.1 sbi|Sb09g029530.1 zma|GRMZM2G114592_P01 sit|Si025156m bdi|BRADI2G14910.1 obr|OB05G34510.1 oin|BGIOSGA020425-PA
OG8_14330: ogl|ORGLA05G0237200.1 osa|LOC_Os05g50660.1 oin|BGIOSGA020449-PA sit|Si021024m sbi|Sb09g029820.1 zma|GRMZM2G158998_P01 bdi|BRADI2G15390.1 obr|OB05G34790.1
OG8_14331: ogl|ORGLA05G0237400.1 osa|LOC_Os05g50690.1 oin|BGIOSGA017480-PA sit|Si004729m sbi|Sb03g039460.1 zma|GRMZM2G072600_P01 bdi|BRADI1G27730.1 obr|OB01G45560.1
OG8_14332: ogl|ORGLA05G0237500.1 osa|LOC_Os05g50700.1 oin|BGIOSGA020451-PA sit|Si022676m sbi|Sb09g029850.1 zma|GRMZM2G414315_P01 bdi|BRADI2G15405.1 obr|OB05G34810.1
OG8_14333: ogl|ORGLA05G0238800.1 osa|LOC_Os05g50900.1 oin|BGIOSGA017471-PA sit|Si021834m zma|GRMZM2G162450_P01 sbi|Sb09g030060.1 bdi|BRADI2G22810.1 obr|OB05G34990.1
OG8_14334: ogl|ORGLA05G0239300.1 osa|LOC_Os05g50950.1 oin|BGIOSGA020462-PA sit|Si021196m sbi|Sb09g030130.1 zma|GRMZM2G440349_P01 bdi|BRADI2G14750.1 obr|OB05G35040.1
OG8_14335: ogl|ORGLA05G0240700.1 osa|LOC_Os05g51110.1 oin|BGIOSGA017464-PA sit|Si024566m sbi|Sb09g030290.1 zma|GRMZM2G401721_P01 bdi|BRADI2G14620.1 obr|OB05G35240.1
OG8_14336: ogl|ORGLA05G0241300.1 osa|LOC_Os05g51180.1 oin|BGIOSGA020471-PA sbi|Sb09g030400.1 sit|Si022384m zma|GRMZM2G464401_P01 bdi|BRADI2G14540.1 obr|OB05G35310.1
OG8_14337: ogl|ORGLA05G0242900.1 osa|LOC_Os05g51450.1 oin|BGIOSGA017455-PA sit|Si022291m sbi|Sb09g030550.1 zma|GRMZM2G099529_P01 bdi|BRADI2G14460.1 obr|OB05G35420.1
OG8_14339: ogl|ORGLA05G0243600.1 oin|BGIOSGA017450-PA osa|LOC_Os05g51540.1 sit|Si023604m sbi|Sb09g030630.1 zma|GRMZM2G172274_P01 bdi|BRADI2G14380.1 obr|OB05G35490.1
OG8_14341: ogl|ORGLA05G0246000.1 osa|LOC_Os05g51820.1 oin|BGIOSGA020491-PA zma|GRMZM2G417164_P01 sit|Si004438m sbi|Sb09g030930.1 bdi|BRADI1G18400.1 obr|OB05G35750.1
OG8_14344: ogl|ORGLA06G0002900.1 osa|LOC_Os06g01620.1 oin|BGIOSGA022141-PA sit|Si006258m zma|GRMZM2G051785_P01 sbi|Sb10g000520.1 bdi|BRADI1G52240.1 obr|OB06G10370.1
OG8_14345: ogl|ORGLA06G0004500.1 oin|BGIOSGA022150-PA osa|LOC_Os06g01780.1 zma|GRMZM2G084968_P01 sbi|Sb10g000670.1 sit|Si007113m bdi|BRADI1G52070.1 obr|OB06G10490.1
OG8_14346: ogl|ORGLA06G0004600.1 osa|LOC_Os06g01790.1 oin|BGIOSGA022151-PA sbi|Sb10g000690.1 zma|GRMZM2G084944_P01 sit|Si008152m bdi|BRADI1G52080.1 obr|OB06G10510.1
OG8_14347: ogl|ORGLA06G0004900.1 oin|BGIOSGA022091-PA osa|LOC_Os06g01850.1 sit|Si017629m zma|GRMZM2G168143_P01 sbi|Sb10g000720.1 bdi|BRADI1G52020.1 obr|OB06G10540.1
OG8_14348: ogl|ORGLA06G0005300.1 osa|LOC_Os06g01920.1 oin|BGIOSGA022088-PA sit|Si008396m zma|GRMZM2G066862_P01 sbi|Sb10g000790.1 bdi|BRADI1G51990.1 obr|OB06G10580.1
OG8_14349: ogl|ORGLA06G0005600.1 oin|BGIOSGA022158-PA osa|LOC_Os06g01934.1 sit|Si006303m sbi|Sb10g000800.1 zma|GRMZM2G013617_P01 bdi|BRADI1G51980.1 obr|OB06G10590.1
OG8_14350: ogl|ORGLA06G0005900.1 osa|LOC_Os06g01972.1 oin|BGIOSGA022160-PA sit|Si007839m sbi|Sb10g000840.1 zma|GRMZM2G030216_P01 bdi|BRADI1G51920.1 obr|OB06G10640.1
OG8_14351: ogl|ORGLA06G0006500.1 osa|LOC_Os06g02028.1 oin|BGIOSGA008093-PA sit|Si006302m sbi|Sb09g002540.1 zma|GRMZM2G136341_P01 bdi|BRADI1G51790.1 obr|OB06G10700.1
OG8_14352: ogl|ORGLA06G0007400.1 osa|LOC_Os06g02170.1 oin|BGIOSGA028480-PA sit|Si006375m zma|GRMZM2G152373_P01 sbi|Sb10g001020.1 bdi|BRADI1G50190.1 obr|OB06G10860.1
OG8_14353: ogl|ORGLA06G0008200.1 osa|LOC_Os06g02370.1 oin|BGIOSGA022068-PA sit|Si006113m zma|GRMZM2G473788_P01 sbi|Sb10g001110.1 bdi|BRADI1G50280.1 obr|OB06G10980.1
OG8_14354: ogl|ORGLA06G0008800.1 osa|LOC_Os06g02430.1 oin|BGIOSGA022182-PA sit|Si006549m zma|GRMZM2G145718_P01 sbi|Sb10g001200.1 bdi|BRADI1G50477.1 obr|OB06G11080.1
OG8_14355: ogl|ORGLA06G0009000.1 osa|LOC_Os06g02440.1 oin|BGIOSGA022063-PA sit|Si007298m sbi|Sb10g001220.1 zma|GRMZM2G041994_P01 bdi|BRADI1G50497.1 obr|OB06G11100.1
OG8_14356: ogl|ORGLA06G0009400.1 osa|LOC_Os06g02480.1 oin|BGIOSGA022062-PA sit|Si006045m zma|GRMZM2G095211_P01 sbi|Sb10g001250.1 bdi|BRADI1G50520.1 obr|OB06G11130.1
OG8_14357: ogl|ORGLA06G0009600.1 osa|LOC_Os06g02500.1 oin|BGIOSGA022060-PA zma|GRMZM2G042080_P01 sbi|Sb10g001280.1 sit|Si038762m bdi|BRADI1G50550.1 obr|OB06G11140.1
OG8_14358: ogl|ORGLA06G0010800.1 osa|LOC_Os06g02620.1 oin|BGIOSGA022052-PA sbi|Sb10g001410.1 sit|Si006434m zma|GRMZM2G153068_P01 bdi|BRADI1G01507.1 obr|OB06G11260.1
OG8_14359: ogl|ORGLA06G0013400.1 osa|LOC_Os03g46570.1 oin|BGIOSGA013284-PA sbi|Sb01g012320.1 zma|GRMZM2G035821_P01 sit|Si036495m bdi|BRADI1G12850.1 obr|OB03G36330.1
OG8_14360: ogl|ORGLA06G0016300.1 osa|LOC_Os06g03682.1 oin|BGIOSGA022022-PA sit|Si006273m sbi|Sb10g001640.1 zma|GRMZM2G178756_P01 bdi|BRADI1G49590.1 obr|OB06G11580.1
OG8_14361: ogl|ORGLA06G0016600.1 osa|LOC_Os06g03710.1 oin|BGIOSGA022020-PA sit|Si008220m sbi|Sb10g001690.1 zma|AC234164.1_FGP004 bdi|BRADI1G49630.1 obr|OB06G11610.1
OG8_14362: ogl|ORGLA06G0017800.1 osa|LOC_Os06g03840.1 oin|BGIOSGA022016-PA sit|Si006489m sbi|Sb10g001810.1 zma|GRMZM2G000909_P01 bdi|BRADI1G49730.1 obr|OB06G11740.1
OG8_14363: ogl|ORGLA06G0018400.1 osa|LOC_Os06g03920.1 sit|Si007208m oin|BGIOSGA022233-PA sbi|Sb10g001870.1 zma|GRMZM2G370155_P01 bdi|BRADI1G49890.1 obr|OB06G11780.1
OG8_14364: ogl|ORGLA06G0018900.1 osa|LOC_Os06g03990.1 oin|BGIOSGA022236-PA sbi|Sb10g001990.1 zma|GRMZM2G018006_P01 sit|Si006654m bdi|BRADI1G49966.1 obr|OB06G11830.1
OG8_14365: ogl|ORGLA06G0019400.1 osa|LOC_Os06g04040.1 oin|BGIOSGA022238-PA sbi|Sb10g002050.1 zma|GRMZM2G396562_P01 sit|Si006625m bdi|BRADI1G50010.1 obr|OB06G11880.1
OG8_14366: ogl|ORGLA06G0019600.1 osa|LOC_Os06g04070.1 oin|BGIOSGA022007-PA sbi|Sb10g002070.1 sit|Si007956m zma|GRMZM2G396553_P01 bdi|BRADI1G50067.1 obr|OB06G11890.1
OG8_14367: ogl|ORGLA06G0021100.1 osa|LOC_Os06g04250.1 oin|BGIOSGA022244-PA sbi|Sb10g002190.1 sit|Si006804m zma|GRMZM2G019356_P01 bdi|BRADI1G50140.1 obr|OB06G12030.1
OG8_14368: ogl|ORGLA06G0021500.1 osa|LOC_Os06g04290.1 oin|BGIOSGA021998-PA sbi|Sb10g002240.1 sit|Si007510m zma|GRMZM2G092296_P01 bdi|BRADI1G51650.1 obr|OB06G12080.1
OG8_14369: ogl|ORGLA06G0022100.1 osa|LOC_Os06g04380.1 oin|BGIOSGA021991-PA sbi|Sb10g002310.1 sit|Si006554m zma|GRMZM2G107665_P01 bdi|BRADI1G51620.1 obr|OB06G12110.1
OG8_14370: ogl|ORGLA06G0023400.1 osa|LOC_Os06g04530.1 oin|BGIOSGA022255-PA sbi|Sb10g002480.1 zma|GRMZM2G148106_P01 sit|Si006886m bdi|BRADI1G51530.1 obr|OB06G12200.1
OG8_14371: ogl|ORGLA06G0024400.1 osa|LOC_Os06g04650.1 oin|BGIOSGA021975-PA sbi|Sb10g002580.1 sit|Si007157m zma|GRMZM2G376918_P01 bdi|BRADI1G51410.1 obr|OB06G12300.1
OG8_14372: ogl|ORGLA06G0025100.1 osa|LOC_Os06g04780.1 oin|BGIOSGA022268-PA sbi|Sb10g002670.1 zma|GRMZM2G545891_P01 sit|Si006918m bdi|BRADI1G51340.1 obr|OB06G12330.1
OG8_14373: ogl|ORGLA06G0025200.1 osa|LOC_Os06g04790.1 oin|BGIOSGA022269-PA sit|Si036789m sbi|Sb10g002690.1 zma|AC196779.3_FGP003 bdi|BRADI1G51330.1 obr|OB06G12340.1
OG8_14374: ogl|ORGLA06G0025400.1 osa|LOC_Os06g04820.1 oin|BGIOSGA021969-PA sit|Si006841m sbi|Sb10g002720.1 zma|GRMZM2G168299_P01 bdi|BRADI1G51290.1 obr|OB06G12360.1
OG8_14375: ogl|ORGLA06G0025500.1 osa|LOC_Os06g04850.1 oin|BGIOSGA022270-PA sit|Si007082m zma|GRMZM2G106276_P01 sbi|Sb10g002740.1 bdi|BRADI1G51270.1 obr|OB06G12380.1
OG8_14376: ogl|ORGLA06G0025700.1 osa|LOC_Os06g04870.1 oin|BGIOSGA022272-PA sit|Si007019m sbi|Sb10g002750.1 zma|GRMZM2G134260_P01 bdi|BRADI1G51257.1 obr|OB06G12390.1
OG8_14377: ogl|ORGLA06G0025800.1 osa|LOC_Os06g04880.1 oin|BGIOSGA021966-PA sit|Si005883m sbi|Sb10g002760.1 zma|GRMZM2G433433_P01 bdi|BRADI1G51250.1 obr|OB06G12400.1
OG8_14378: ogl|ORGLA06G0026100.1 osa|LOC_Os06g04910.1 oin|BGIOSGA021963-PA sbi|Sb10g002780.1 sit|Si006582m zma|GRMZM2G404897_P04 bdi|BRADI1G51060.1 obr|OB06G12430.1
OG8_14379: ogl|ORGLA06G0027400.1 osa|LOC_Os06g05070.1 oin|BGIOSGA021952-PA sit|Si006404m sbi|Sb10g002930.1 zma|GRMZM2G391473_P01 bdi|BRADI2G25770.1 obr|OB06G12530.1
OG8_14380: ogl|ORGLA06G0027500.1 osa|LOC_Os06g05080.1 oin|BGIOSGA021951-PA sit|Si007403m sbi|Sb10g002940.1 zma|GRMZM2G134738_P01 bdi|BRADI1G51120.1 obr|OB06G12540.1
OG8_14381: ogl|ORGLA06G0027600.1 osa|LOC_Os06g05090.1 oin|BGIOSGA022276-PA sit|Si006669m zma|GRMZM2G080542_P01 sbi|Sb10g002950.1 bdi|BRADI1G51130.2 obr|OB06G12550.1
OG8_14382: ogl|ORGLA06G0028500.1 oin|BGIOSGA022281-PA osa|LOC_Os06g05190.1 sit|Si006812m sbi|Sb10g003040.1 zma|GRMZM2G146490_P01 bdi|BRADI1G51220.1 obr|OB06G12650.1
OG8_14383: ogl|ORGLA06G0029900.1 osa|LOC_Os06g05350.1 oin|BGIOSGA022297-PA sit|Si006951m sbi|Sb10g003170.1 zma|GRMZM2G155662_P01 bdi|BRADI1G51040.1 obr|OB06G12750.1
OG8_14384: ogl|ORGLA06G0032400.1 osa|LOC_Os06g05630.1 oin|BGIOSGA022321-PA sit|Si006760m sbi|Sb10g003420.1 zma|GRMZM2G152777_P01 bdi|BRADI1G50897.1 obr|OB06G12980.1
OG8_14385: ogl|ORGLA06G0033100.1 osa|LOC_Os06g05710.1 oin|BGIOSGA022326-PA sbi|Sb10g003520.1 zma|GRMZM2G047131_P01 sit|Si008764m bdi|BRADI1G50780.1 obr|OB06G13050.1
OG8_14386: ogl|ORGLA06G0033200.1 osa|LOC_Os06g05720.1 oin|BGIOSGA021903-PA sit|Si007033m sbi|Sb10g003530.1 zma|GRMZM2G047204_P01 bdi|BRADI1G50790.1 obr|OB06G13060.1
OG8_14387: ogl|ORGLA06G0033300.1 oin|BGIOSGA021900-PA osa|LOC_Os06g05730.1 zma|GRMZM2G000122_P01 sit|Si008597m sbi|Sb10g003545.1 bdi|BRADI1G50800.1 obr|OB06G13070.1
OG8_14388: ogl|ORGLA06G0033400.1 osa|LOC_Os06g05740.1 oin|BGIOSGA021899-PA sit|Si006973m zma|GRMZM2G103179_P01 sbi|Sb10g003550.1 bdi|BRADI1G50810.1 obr|OB06G13080.1
OG8_14391: ogl|ORGLA06G0039100.1 oin|BGIOSGA022373-PA zma|GRMZM2G529313_P01 sbi|Sb10g004450.1 sit|Si005756m osa|LOC_Os06g06810.1 bdi|BRADI1G48447.1 obr|OB06G13940.1
OG8_14392: ogl|ORGLA06G0039600.1 osa|LOC_Os06g06870.1 oin|BGIOSGA021843-PA zma|GRMZM2G075582_P01 sit|Si005829m sbi|Sb10g004470.1 bdi|BRADI1G48426.1 obr|OB06G13960.1
OG8_14393: ogl|ORGLA06G0041500.1 osa|LOC_Os06g07070.1 oin|BGIOSGA022381-PA sit|Si006706m sbi|Sb10g004600.1 zma|GRMZM2G104760_P01 bdi|BRADI1G48271.1 obr|OB06G14110.1
OG8_14394: ogl|ORGLA06G0042500.1 oin|BGIOSGA030294-PA osa|LOC_Os06g07200.1 sit|Si022756m zma|GRMZM2G021378_P01 sbi|Sb08g016910.1 bdi|BRADI4G05940.1 obr|OB06G14300.1
OG8_14395: ogl|ORGLA06G0043800.1 osa|LOC_Os06g07550.1 oin|BGIOSGA022397-PA sit|Si008179m zma|GRMZM2G071162_P01 sbi|Sb10g004910.1 bdi|BRADI1G48080.1 obr|OB06G14400.1
OG8_14396: ogl|ORGLA06G0043900.1 oin|BGIOSGA022398-PA osa|LOC_Os06g07560.1 sit|Si007171m zma|GRMZM2G071100_P01 sbi|Sb10g004930.1 bdi|BRADI1G48070.1 obr|OB06G14410.1
OG8_14397: ogl|ORGLA06G0044200.1 osa|LOC_Os06g07620.1 oin|BGIOSGA022400-PA sit|Si005736m zma|GRMZM2G328612_P01 sbi|Sb10g004975.1 bdi|BRADI1G48030.1 obr|OB06G14460.1
OG8_14398: ogl|ORGLA06G0045300.1 osa|LOC_Os06g07820.1 sit|Si006627m oin|BGIOSGA021805-PA sbi|Sb10g005080.1 zma|GRMZM2G167207_P01 bdi|BRADI1G47930.1 obr|OB06G14550.1
OG8_14399: ogl|ORGLA06G0046000.1 osa|LOC_Os06g08014.1 oin|BGIOSGA022414-PA sit|Si006728m sbi|Sb10g005170.1 zma|GRMZM2G426175_P01 bdi|BRADI1G47850.1 obr|OB06G14640.1
OG8_14400: ogl|ORGLA06G0047300.1 osa|LOC_Os06g08140.1 oin|BGIOSGA021798-PA sbi|Sb10g005420.1 zma|GRMZM2G149132_P01 sit|Si006767m bdi|BRADI1G47710.1 obr|OB06G14750.1
OG8_14401: ogl|ORGLA06G0047500.1 osa|LOC_Os06g08170.1 oin|BGIOSGA021795-PA sbi|Sb10g005430.1 zma|GRMZM2G078757_P01 sit|Si006387m bdi|BRADI1G47600.1 obr|OB06G14770.1
OG8_14402: ogl|ORGLA06G0049300.1 osa|LOC_Os06g08490.1 oin|BGIOSGA021778-PA sbi|Sb10g005640.1 sit|Si006438m zma|GRMZM2G067646_P01 bdi|BRADI1G47360.1 obr|OB06G14980.1
OG8_14403: ogl|ORGLA06G0049600.1 oin|BGIOSGA021775-PA osa|LOC_Os06g08520.1 sit|Si008578m sbi|Sb10g005670.1 zma|GRMZM2G116491_P01 bdi|BRADI1G47330.1 obr|OB06G15010.1
OG8_14404: ogl|ORGLA06G0050300.1 osa|LOC_Os06g08570.1 oin|BGIOSGA021771-PA sit|Si008175m sbi|Sb10g005740.1 zma|GRMZM2G016866_P01 bdi|BRADI1G47260.1 obr|OB06G15070.1
OG8_14405: ogl|ORGLA06G0050900.1 osa|LOC_Os06g08650.1 sit|Si008540m sbi|Sb10g005800.1 zma|GRMZM2G031588_P01 oin|BGIOSGA022437-PA bdi|BRADI1G47170.1 obr|OB06G15130.1
OG8_14406: ogl|ORGLA06G0051000.1 osa|LOC_Os06g08660.1 sit|Si005891m zma|AC215198.3_FGP002 sbi|Sb10g005810.1 oin|BGIOSGA021768-PA bdi|BRADI1G47160.1 obr|OB06G15150.1
OG8_14407: ogl|ORGLA06G0052400.1 osa|LOC_Os06g08820.1 oin|BGIOSGA022442-PA sit|Si008647m zma|GRMZM2G151913_P01 sbi|Sb10g005930.1 bdi|BRADI1G46990.1 obr|OB06G15280.1
OG8_14408: ogl|ORGLA06G0054900.1 oin|BGIOSGA021746-PA osa|LOC_Os06g09270.1 sit|Si008283m zma|GRMZM2G177218_P01 sbi|Sb10g006180.1 bdi|BRADI4G16710.1 obr|OB06G15480.1
OG8_14409: ogl|ORGLA06G0055000.1 oin|BGIOSGA022457-PA osa|LOC_Os06g09280.1 zma|GRMZM2G300375_P01 sit|Si005976m sbi|Sb09g030450.1 bdi|BRADI4G16730.1 obr|OB06G15500.1
OG8_14411: ogl|ORGLA06G0062600.1 oin|BGIOSGA022512-PA osa|LOC_Os06g10470.1 sit|Si007095m zma|GRMZM2G016744_P01 sbi|Sb10g006760.1 bdi|BRADI1G46340.1 obr|OB06G16150.1
OG8_14412: ogl|ORGLA06G0065300.1 osa|LOC_Os06g10800.1 oin|BGIOSGA021694-PA sit|Si008630m zma|GRMZM2G142816_P01 sbi|Sb10g007000.1 bdi|BRADI1G46110.1 obr|OB06G16440.1
OG8_14414: ogl|ORGLA06G0068600.1 osa|LOC_Os06g11170.1 oin|BGIOSGA021678-PA sit|Si007167m zma|GRMZM2G080120_P01 sbi|Sb10g007260.1 bdi|BRADI1G45900.1 obr|OB06G16760.1
OG8_14415: ogl|ORGLA06G0069700.1 osa|LOC_Os06g11310.1 oin|BGIOSGA021665-PA sbi|Sb10g007430.1 sit|Si007426m zma|GRMZM2G174048_P01 bdi|BRADI1G45790.1 obr|OB06G16900.1
OG8_14416: ogl|ORGLA06G0070600.1 osa|LOC_Os06g11430.1 oin|BGIOSGA022554-PA zma|GRMZM2G031930_P01 sbi|Sb10g007470.1 sit|Si007464m bdi|BRADI1G45747.1 obr|OB06G17080.1
OG8_14417: ogl|ORGLA06G0071000.1 osa|LOC_Os06g11500.1 oin|BGIOSGA021655-PA sit|Si007939m sbi|Sb10g007540.1 zma|GRMZM2G534116_P03 bdi|BRADI1G45690.1 obr|OB06G17120.1
OG8_14418: ogl|ORGLA06G0071800.1 osa|LOC_Os06g11640.1 oin|BGIOSGA021651-PA zma|GRMZM2G058560_P01 sbi|Sb10g007650.1 sit|Si006632m bdi|BRADI1G45607.1 obr|OB06G17220.1
OG8_14419: ogl|ORGLA06G0072500.1 osa|LOC_Os06g11720.1 oin|BGIOSGA022562-PA sit|Si006315m sbi|Sb10g007700.1 zma|GRMZM2G118657_P01 bdi|BRADI1G45567.1 obr|OB06G17260.1
OG8_14420: ogl|ORGLA06G0073200.1 oin|BGIOSGA022566-PA osa|LOC_Os06g11800.1 sit|Si006378m zma|GRMZM2G064993_P01 sbi|Sb10g007760.1 bdi|BRADI1G45487.1 obr|OB06G17350.1
OG8_14421: ogl|ORGLA06G0073500.1 osa|LOC_Os06g11840.1 oin|BGIOSGA021644-PA zma|GRMZM2G080354_P01 sbi|Sb10g007770.1 sit|Si006695m bdi|BRADI1G45480.1 obr|OB06G17370.1
OG8_14422: ogl|ORGLA06G0076500.1 osa|LOC_Os06g12230.1 oin|BGIOSGA022577-PA sbi|Sb10g008030.1 sit|Si006631m zma|GRMZM2G142751_P01 bdi|BRADI1G45220.1 obr|OB06G17670.1
OG8_14423: ogl|ORGLA06G0076900.1 osa|LOC_Os06g12280.1 oin|BGIOSGA021616-PA sbi|Sb10g008060.1 sit|Si006285m zma|AC209664.3_FGP002 bdi|BRADI1G45210.1 obr|OB06G17710.1
OG8_14424: ogl|ORGLA06G0077300.1 osa|LOC_Os06g12320.1 oin|BGIOSGA022579-PA zma|GRMZM2G010433_P01 sit|Si008382m sbi|Sb10g008100.1 bdi|BRADI1G45190.1 obr|OB06G17730.1
OG8_14425: ogl|ORGLA06G0078300.1 osa|LOC_Os06g12410.1 oin|BGIOSGA022584-PA sbi|Sb10g008190.1 zma|GRMZM2G465046_P01 sit|Si006769m bdi|BRADI1G45140.1 obr|OB06G17790.1
OG8_14426: ogl|ORGLA06G0078900.1 osa|LOC_Os06g12500.1 oin|BGIOSGA022588-PA sit|Si007348m sbi|Sb10g008220.1 zma|GRMZM2G110832_P01 bdi|BRADI1G45110.1 obr|OB06G17840.1
OG8_14427: ogl|ORGLA06G0079900.1 osa|LOC_Os06g12600.1 oin|BGIOSGA022591-PA sit|Si006629m zma|GRMZM2G072091_P01 sbi|Sb10g008280.1 bdi|BRADI1G45030.1 obr|OB06G17940.1
OG8_14428: ogl|ORGLA06G0080600.1 osa|LOC_Os06g12680.1 oin|BGIOSGA021600-PA sit|Si006529m zma|AC212353.4_FGP004 sbi|Sb10g008340.1 bdi|BRADI1G44990.1 obr|OB06G18000.1
OG8_14429: ogl|ORGLA06G0081100.1 osa|LOC_Os06g12740.1 oin|BGIOSGA021594-PA sbi|Sb10g008360.1 sit|Si006678m zma|GRMZM2G136831_P02 bdi|BRADI1G44980.1 obr|OB06G18020.1
OG8_14430: ogl|ORGLA06G0083300.1 osa|LOC_Os06g13010.1 oin|BGIOSGA022603-PA sit|Si007250m zma|GRMZM2G016275_P01 sbi|Sb10g008490.1 bdi|BRADI1G44830.1 obr|OB06G18180.1
OG8_14431: ogl|ORGLA06G0083600.1 osa|LOC_Os06g13040.1 sbi|Sb10g008550.1 sit|Si006999m zma|GRMZM2G110299_P01 oin|BGIOSGA021575-PA bdi|BRADI1G44777.1 obr|OB06G18210.1
OG8_14432: ogl|ORGLA06G0083700.1 osa|LOC_Os06g13050.1 sit|Si006095m oin|BGIOSGA021574-PA sbi|Sb10g008560.1 zma|GRMZM2G110289_P01 bdi|BRADI1G44767.1 obr|OB06G18220.1
OG8_14433: ogl|ORGLA06G0086800.1 osa|LOC_Os06g13570.1 oin|BGIOSGA022614-PA sit|Si006004m sbi|Sb10g008740.1 zma|GRMZM5G819204_P01 bdi|BRADI1G44577.1 obr|OB06G18500.1
OG8_14434: ogl|ORGLA06G0090800.1 osa|LOC_Os06g14240.1 oin|BGIOSGA021524-PA sbi|Sb10g009090.1 zma|GRMZM2G335242_P01 sit|Si007440m bdi|BRADI1G44230.1 obr|OB06G18890.1
OG8_14435: ogl|ORGLA06G0091900.1 osa|LOC_Os06g14420.1 oin|BGIOSGA021514-PA sbi|Sb10g009220.1 zma|GRMZM2G308595_P01 sit|Si007364m bdi|BRADI1G44170.1 obr|OB06G18990.1
OG8_14436: ogl|ORGLA06G0092800.1 osa|LOC_Os06g14550.1 oin|BGIOSGA021511-PA sit|Si007605m sbi|Sb10g009280.1 zma|GRMZM2G046576_P01 bdi|BRADI1G44100.1 obr|OB06G19070.1
OG8_14437: ogl|ORGLA06G0093500.1 osa|LOC_Os06g14670.1 oin|BGIOSGA022649-PA sbi|Sb10g009330.1 zma|GRMZM2G048910_P01 sit|Si007017m bdi|BRADI1G44070.1 obr|OB06G19130.1
OG8_14438: ogl|ORGLA06G0095300.1 osa|LOC_Os06g15390.1 oin|BGIOSGA021492-PA sit|Si008940m sbi|Sb10g009550.1 zma|GRMZM2G361625_P01 bdi|BRADI1G43960.1 obr|OB06G19300.1
OG8_14439: ogl|ORGLA06G0095500.1 osa|LOC_Os06g15410.1 oin|BGIOSGA021490-PA sbi|Sb10g009570.1 zma|GRMZM2G148811_P01 sit|Si006396m bdi|BRADI1G43940.1 obr|OB06G19310.1
OG8_14440: ogl|ORGLA06G0096100.1 oin|BGIOSGA022661-PA osa|LOC_Os06g15550.1 zma|GRMZM2G350157_P01 sbi|Sb04g030990.1 sit|Si040256m bdi|BRADI1G08950.1 obr|OB06G19380.1
OG8_14441: ogl|ORGLA06G0096400.1 oin|BGIOSGA021486-PA osa|LOC_Os06g15600.1 zma|GRMZM5G866053_P01 sit|Si007466m sbi|Sb10g009630.1 bdi|BRADI1G43860.1 obr|OB06G19400.1
OG8_14442: ogl|ORGLA06G0117800.1 osa|LOC_Os06g22070.1 oin|BGIOSGA022811-PA sbi|Sb10g012760.1 zma|GRMZM2G085932_P01 sit|Si007111m bdi|BRADI1G42640.1 obr|OB06G21340.1
OG8_14443: ogl|ORGLA06G0120100.1 osa|LOC_Os06g22820.1 oin|BGIOSGA021312-PA sit|Si006339m sbi|Sb10g019630.1 zma|GRMZM2G009703_P01 bdi|BRADI1G39510.1 obr|OB06G21620.1
OG8_14444: ogl|ORGLA06G0122000.1 osa|LOC_Os06g23160.1 oin|BGIOSGA021307-PA sit|Si006408m sbi|Sb01g014770.1 zma|GRMZM2G016875_P01 bdi|BRADI3G31760.1 obr|OB06G21780.1
OG8_14445: ogl|ORGLA06G0123500.1 zma|GRMZM2G101859_P01 osa|LOC_Os06g23440.1 oin|BGIOSGA022854-PA sit|Si007447m sbi|Sb10g003120.1 bdi|BRADI1G39720.1 obr|OB06G22000.1
OG8_14446: ogl|ORGLA06G0123700.1 osa|LOC_Os06g23504.2 sit|Si006713m sbi|Sb10g028430.1 oin|BGIOSGA022856-PA zma|GRMZM5G899279_P01 bdi|BRADI1G41640.1 obr|OB06G22030.1
OG8_14447: ogl|ORGLA06G0127800.1 oin|BGIOSGA021281-PA zma|GRMZM2G143525_P01 osa|LOC_Os06g24594.5 sbi|Sb10g012821.1 sit|Si007375m bdi|BRADI3G22650.1 obr|OB06G22340.1
OG8_14448: ogl|ORGLA06G0128000.1 osa|LOC_Os06g24704.1 oin|BGIOSGA021280-PA sit|Si005814m sbi|Sb03g039670.1 zma|GRMZM2G014136_P01 bdi|BRADI3G22660.1 obr|OB06G22360.1
OG8_14449: ogl|ORGLA06G0132400.1 oin|BGIOSGA022974-PA osa|LOC_Os06g30320.1 sit|Si034247m zma|GRMZM2G104983_P01 sbi|Sb01g032360.1 bdi|BRADI1G59970.1 obr|OB08G20250.1
OG8_14450: ogl|ORGLA06G0132700.1 osa|LOC_Os06g30380.1 oin|BGIOSGA022975-PA sbi|Sb05g001920.1 sit|Si013375m zma|GRMZM2G035042_P01 bdi|BRADI4G00640.1 obr|OB06G23770.1
OG8_14451: ogl|ORGLA06G0132800.1 osa|LOC_Os06g30390.1 oin|BGIOSGA022976-PA zma|GRMZM2G125054_P01 sit|Si008832m sbi|Sb10g013060.1 bdi|BRADI1G42520.1 obr|OB06G23820.1
OG8_14452: ogl|ORGLA06G0133000.1 osa|LOC_Os06g30420.1 oin|BGIOSGA021195-PA zma|GRMZM2G110851_P01 sbi|Sb01g000800.1 sit|Si008548m bdi|BRADI2G02816.1 obr|OB06G23840.1
OG8_14453: ogl|ORGLA06G0136100.1 osa|LOC_Os06g30940.1 oin|BGIOSGA022992-PA sit|Si011763m sbi|Sb06g022800.1 zma|GRMZM5G827485_P01 bdi|BRADI5G15860.1 obr|OB06G24310.1
OG8_14454: ogl|ORGLA06G0137000.1 osa|LOC_Os06g31190.1 oin|BGIOSGA021162-PA sbi|Sb10g020070.1 sit|Si005949m zma|GRMZM2G038623_P01 bdi|BRADI1G39247.1 obr|OB06G24390.1
OG8_14455: ogl|ORGLA06G0138300.1 osa|LOC_Os06g32970.1 oin|BGIOSGA021142-PA sbi|Sb01g016860.1 sit|Si039206m zma|GRMZM2G328671_P01 bdi|BRADI1G15980.1 obr|OB06G24480.1
OG8_14456: ogl|ORGLA06G0139200.1 osa|LOC_Os06g33210.1 oin|BGIOSGA021135-PA sit|Si006911m sbi|Sb10g020190.1 zma|GRMZM2G093598_P02 bdi|BRADI1G38370.1 obr|OB06G24650.1
OG8_14457: ogl|ORGLA06G0142200.1 osa|LOC_Os06g33810.1 oin|BGIOSGA023031-PA sit|Si006534m sbi|Sb10g020580.1 zma|GRMZM2G129431_P01 bdi|BRADI1G38700.1 obr|OB06G24770.1
OG8_14458: ogl|ORGLA06G0142500.1 osa|LOC_Os06g33930.1 oin|BGIOSGA023033-PA sit|Si008688m zma|GRMZM2G071638_P01 sbi|Sb10g020855.1 bdi|BRADI1G38720.1 obr|OB06G24840.1
OG8_14459: ogl|ORGLA06G0142800.1 oin|BGIOSGA023034-PA osa|LOC_Os06g34020.1 sit|Si006581m sbi|Sb10g020900.1 zma|GRMZM2G148400_P01 bdi|BRADI1G38755.1 obr|OB06G24910.1
OG8_14460: ogl|ORGLA06G0142900.1 oin|BGIOSGA021113-PA osa|LOC_Os06g34040.1 sit|Si006380m zma|GRMZM2G072909_P01 sbi|Sb10g020910.1 bdi|BRADI1G38760.1 obr|OB06G24930.1
OG8_14461: ogl|ORGLA06G0143000.1 oin|BGIOSGA023035-PA osa|LOC_Os06g34060.1 sit|Si006742m sbi|Sb10g020920.1 zma|GRMZM2G404081_P01 bdi|BRADI1G32150.1 obr|OB06G24950.1
OG8_14464: ogl|ORGLA06G0148200.1 osa|LOC_Os06g35160.1 oin|BGIOSGA021085-PA sit|Si006337m sbi|Sb10g021570.1 zma|GRMZM2G395458_P01 bdi|BRADI1G38340.1 obr|OB06G25380.1
OG8_14465: ogl|ORGLA06G0148700.1 osa|LOC_Os06g35410.1 oin|BGIOSGA021079-PA sit|Si006094m zma|GRMZM2G124872_P01 sbi|Sb0344s002010.1 bdi|BRADI1G40997.1 obr|OB06G25420.1
OG8_14466: ogl|ORGLA06G0149400.1 osa|LOC_Os06g35560.1 oin|BGIOSGA021072-PA sit|Si008271m sbi|Sb10g021670.1 zma|GRMZM2G348846_P01 bdi|BRADI1G38270.1 obr|OB06G25530.1
OG8_14467: ogl|ORGLA06G0149500.1 osa|LOC_Os06g35590.1 oin|BGIOSGA021071-PA sit|Si007896m sbi|Sb10g021680.1 zma|GRMZM2G080907_P01 bdi|BRADI1G38260.1 obr|OB06G25630.1
OG8_14468: ogl|ORGLA06G0151200.1 oin|BGIOSGA023073-PA osa|LOC_Os06g35900.1 zma|GRMZM5G812774_P01 sbi|Sb10g021750.1 sit|Si006761m bdi|BRADI1G38180.1 obr|OB06G25740.1
OG8_14469: ogl|ORGLA06G0151500.1 osa|LOC_Os06g35940.1 oin|BGIOSGA021057-PA sit|Si007376m sbi|Sb10g021790.1 zma|GRMZM2G400167_P01 bdi|BRADI1G38150.1 obr|OB06G25800.1
OG8_14470: ogl|ORGLA06G0151800.1 oin|BGIOSGA021049-PA osa|LOC_Os06g36040.1 sbi|Sb10g021890.1 zma|GRMZM2G026744_P01 sit|Si007313m bdi|BRADI1G38090.1 obr|OB06G25880.1
OG8_14471: ogl|ORGLA06G0152800.1 osa|LOC_Os06g36240.1 oin|BGIOSGA023084-PA sit|Si003764m zma|GRMZM2G075222_P01 sbi|Sb03g001020.1 bdi|BRADI2G07610.1 obr|OB01G18280.1
OG8_14472: ogl|ORGLA06G0153300.1 osa|LOC_Os06g36330.1 sit|Si006166m zma|GRMZM2G423884_P01 sbi|Sb10g022080.1 oin|BGIOSGA021042-PA bdi|BRADI1G37947.1 obr|OB06G26020.1
OG8_14473: ogl|ORGLA06G0153800.1 osa|LOC_Os06g36520.1 oin|BGIOSGA023092-PA sit|Si007988m zma|GRMZM2G033566_P01 sbi|Sb10g022150.1 bdi|BRADI1G37880.1 obr|OB06G26110.1
OG8_14474: ogl|ORGLA06G0158200.1 osa|LOC_Os06g37450.1 oin|BGIOSGA023119-PA sit|Si006733m zma|GRMZM2G039586_P01 sbi|Sb10g022580.1 bdi|BRADI1G37480.1 obr|OB06G26630.1
OG8_14475: ogl|ORGLA06G0158600.1 osa|LOC_Os06g37570.1 oin|BGIOSGA023125-PA sit|Si008067m sbi|Sb10g022630.1 zma|GRMZM2G077114_P01 bdi|BRADI1G37430.1 obr|OB06G26710.1
OG8_14476: ogl|ORGLA06G0158700.1 osa|LOC_Os06g37590.1 oin|BGIOSGA020995-PA sbi|Sb10g022640.1 sit|Si008492m zma|GRMZM2G164883_P01 bdi|BRADI1G37420.1 obr|OB06G26720.1
OG8_14477: ogl|ORGLA06G0158800.1 oin|BGIOSGA023126-PA osa|LOC_Os06g37600.1 sit|Si007868m zma|GRMZM2G006112_P01 sbi|Sb10g022650.1 bdi|BRADI1G37400.1 obr|OB06G26730.1
OG8_14478: ogl|ORGLA06G0158900.1 osa|LOC_Os06g37610.1 oin|BGIOSGA023127-PA sit|Si006759m sbi|Sb10g022680.1 zma|GRMZM2G005886_P01 bdi|BRADI1G37390.1 obr|OB06G26740.1
OG8_14479: ogl|ORGLA06G0160300.1 osa|LOC_Os06g38294.1 sit|Si006120m sbi|Sb10g022800.1 oin|BGIOSGA020982-PA zma|GRMZM2G137421_P01 bdi|BRADI1G37330.1 obr|OB06G26920.1
OG8_14480: ogl|ORGLA06G0162100.1 osa|LOC_Os06g39040.1 oin|BGIOSGA023175-PA sbi|Sb10g022920.1 sit|Si006894m zma|GRMZM2G095206_P02 bdi|BRADI1G37175.1 obr|OB06G27400.1
OG8_14481: ogl|ORGLA06G0162300.1 osa|LOC_Os06g39060.1 oin|BGIOSGA020953-PA sit|Si008675m sbi|Sb10g022940.1 zma|GRMZM2G005798_P01 bdi|BRADI1G37160.1 obr|OB06G27420.1
OG8_14482: ogl|ORGLA06G0163500.1 osa|LOC_Os06g39140.1 oin|BGIOSGA020951-PA sit|Si007381m sbi|Sb10g022990.1 zma|GRMZM2G155868_P01 bdi|BRADI1G37100.1 obr|OB06G27490.1
OG8_14484: ogl|ORGLA06G0164500.1 osa|LOC_Os06g39370.1 oin|BGIOSGA023192-PA sbi|Sb10g023140.1 sit|Si008017m zma|GRMZM2G325650_P01 bdi|BRADI1G37010.1 obr|OB06G27620.1
OG8_14485: ogl|ORGLA06G0164700.1 osa|LOC_Os06g39390.1 oin|BGIOSGA020944-PA sit|Si006405m sbi|Sb10g023150.1 zma|GRMZM2G107027_P01 bdi|BRADI1G36990.1 obr|OB06G27660.1
OG8_14486: ogl|ORGLA06G0165600.1 osa|LOC_Os06g39600.1 oin|BGIOSGA023197-PA sit|Si006754m sbi|Sb10g023220.1 zma|GRMZM2G158734_P01 bdi|BRADI1G36920.1 obr|OB06G27730.1
OG8_14487: ogl|ORGLA06G0165800.1 osa|LOC_Os06g39650.1 oin|BGIOSGA020936-PA sit|Si008069m sbi|Sb10g023240.1 zma|GRMZM2G100518_P01 bdi|BRADI1G36900.1 obr|OB06G27770.1
OG8_14488: ogl|ORGLA06G0167000.1 sbi|Sb10g023440.1 sit|Si006082m osa|LOC_Os06g40020.1 zma|GRMZM2G091652_P01 oin|BGIOSGA023217-PA bdi|BRADI1G36730.1 obr|OB06G27920.1
OG8_14489: ogl|ORGLA06G0172800.1 oin|BGIOSGA020900-PA osa|LOC_Os06g40860.1 zma|AC201815.4_FGP001 sit|Si006072m sbi|Sb10g023920.1 bdi|BRADI1G36120.1 obr|OB06G28660.1
OG8_14490: ogl|ORGLA06G0174300.1 osa|LOC_Os06g41040.1 zma|GRMZM2G143377_P01 sit|Si006121m sbi|Sb10g024090.1 oin|BGIOSGA020892-PA bdi|BRADI1G36010.1 obr|OB06G28820.1
OG8_14491: ogl|ORGLA06G0174400.1 osa|LOC_Os06g41050.1 oin|BGIOSGA023265-PA sbi|Sb10g024100.1 zma|GRMZM2G076617_P01 sit|Si008835m bdi|BRADI1G36000.1 obr|OB06G28810.1
OG8_14492: ogl|ORGLA06G0181200.1 osa|LOC_Os06g42700.1 oin|BGIOSGA020828-PA zma|GRMZM2G168690_P01 sbi|Sb10g024780.1 sit|Si006962m bdi|BRADI1G35540.1 obr|OB06G29660.1
OG8_14493: ogl|ORGLA06G0182700.1 osa|LOC_Os06g42860.1 oin|BGIOSGA020822-PA sit|Si008118m sbi|Sb10g024860.1 zma|GRMZM2G322892_P01 bdi|BRADI1G35430.1 obr|OB06G29770.1
OG8_14494: ogl|ORGLA06G0183500.1 osa|LOC_Os06g43020.1 oin|BGIOSGA020821-PA sit|Si006580m zma|GRMZM2G301909_P01 sbi|Sb10g024890.1 bdi|BRADI1G35357.1 obr|OB06G29800.1
OG8_14495: ogl|ORGLA06G0185700.1 oin|BGIOSGA020809-PA sit|Si036204m sbi|Sb10g025080.1 zma|GRMZM2G139973_P01 osa|LOC_Os06g43280.1 bdi|BRADI1G30370.1 obr|OB06G30020.1
OG8_14496: ogl|ORGLA06G0187600.1 osa|LOC_Os06g43610.1 oin|BGIOSGA020799-PA sbi|Sb10g025220.1 sit|Si006592m zma|GRMZM2G169333_P07 bdi|BRADI1G30490.1 obr|OB06G30170.1
OG8_14497: ogl|ORGLA06G0188400.1 oin|BGIOSGA023359-PA osa|LOC_Os06g43690.1 sit|Si005818m sbi|Sb10g025320.1 zma|GRMZM2G087712_P01 bdi|BRADI1G30580.1 obr|OB06G30260.1
OG8_14498: ogl|ORGLA06G0189800.1 osa|LOC_Os06g43850.1 oin|BGIOSGA023366-PA sit|Si018247m sbi|Sb04g030280.1 zma|GRMZM2G156068_P01 bdi|BRADI3G53000.1 obr|OB06G30370.1
OG8_14499: ogl|ORGLA06G0191500.1 osa|LOC_Os06g44050.1 oin|BGIOSGA020777-PA zma|GRMZM2G171317_P01 sit|Si006537m sbi|Sb10g025650.1 bdi|BRADI1G30920.1 obr|OB06G30590.1
OG8_14501: ogl|ORGLA06G0193400.1 osa|LOC_Os06g44270.1 oin|BGIOSGA023383-PA zma|GRMZM2G029856_P01 sbi|Sb10g025890.1 sit|Si007894m bdi|BRADI1G31027.1 obr|OB06G30830.1
OG8_14502: ogl|ORGLA06G0193800.1 osa|LOC_Os06g44310.1 oin|BGIOSGA023389-PA sbi|Sb10g025930.1 zma|GRMZM5G863602_P02 sit|Si007086m bdi|BRADI1G31150.1 obr|OB06G30870.1
OG8_14503: ogl|ORGLA06G0194100.1 osa|LOC_Os06g44370.1 sit|Si006502m sbi|Sb10g025990.1 zma|GRMZM5G829955_P01 oin|BGIOSGA020763-PA bdi|BRADI1G31170.1 obr|OB06G30910.1
OG8_14504: ogl|ORGLA06G0194300.1 osa|LOC_Os06g44380.1 oin|BGIOSGA020761-PA sit|Si005766m zma|GRMZM2G388987_P01 sbi|Sb10g026010.1 bdi|BRADI1G31187.1 obr|OB06G30950.1
OG8_14505: ogl|ORGLA06G0194400.1 oin|BGIOSGA023392-PA osa|LOC_Os06g44410.1 sit|Si005785m sbi|Sb10g026020.1 zma|GRMZM2G025579_P01 bdi|BRADI1G31200.1 obr|OB06G30960.1
OG8_14506: ogl|ORGLA06G0194600.1 osa|LOC_Os06g44430.1 oin|BGIOSGA023394-PA zma|GRMZM2G338376_P01 sit|Si006522m sbi|Sb10g026050.1 bdi|BRADI1G31290.1 obr|OB06G30980.1
OG8_14507: ogl|ORGLA06G0194700.1 osa|LOC_Os06g44450.1 oin|BGIOSGA020760-PA sit|Si006690m zma|GRMZM2G038783_P01 sbi|Sb10g026060.1 bdi|BRADI1G31280.1 obr|OB06G30990.1
OG8_14509: ogl|ORGLA06G0196300.1 osa|LOC_Os06g44810.1 oin|BGIOSGA023405-PA zma|GRMZM5G807019_P01 sit|Si008708m sbi|Sb10g026170.1 bdi|BRADI1G31357.1 obr|OB08G19760.1
OG8_14510: ogl|ORGLA06G0196600.1 osa|LOC_Os06g44860.1 oin|BGIOSGA023408-PA sit|Si006559m sbi|Sb10g026200.1 zma|GRMZM2G101499_P01 bdi|BRADI1G31390.1 obr|OB06G31100.1
OG8_14511: ogl|ORGLA06G0196800.1 osa|LOC_Os06g44880.1 sit|Si008258m zma|AC213050.3_FGP001 oin|BGIOSGA020751-PA sbi|Sb10g026220.1 bdi|BRADI1G31400.1 obr|OB06G31120.1
OG8_14512: ogl|ORGLA06G0197000.1 osa|LOC_Os06g44900.1 oin|BGIOSGA023410-PA sbi|Sb10g026240.1 zma|GRMZM2G414826_P01 sit|Si007843m bdi|BRADI1G31440.1 obr|OB06G31150.1
OG8_14513: ogl|ORGLA06G0200400.1 osa|LOC_Os06g45370.1 oin|BGIOSGA020726-PA sbi|Sb10g026540.1 sit|Si006593m zma|GRMZM2G095287_P01 bdi|BRADI1G31810.1 obr|OB06G31600.1
OG8_14515: ogl|ORGLA06G0202600.1 osa|LOC_Os06g45660.1 oin|BGIOSGA023437-PA sbi|Sb10g026700.1 sit|Si007363m zma|GRMZM2G143767_P01 bdi|BRADI1G32217.1 obr|OB06G31880.1
OG8_14516: ogl|ORGLA06G0204400.1 osa|LOC_Os06g45890.1 oin|BGIOSGA023442-PA sit|Si007179m sbi|Sb10g026930.1 zma|GRMZM2G454449_P01 bdi|BRADI1G32370.1 obr|OB06G32040.1
OG8_14517: ogl|ORGLA06G0205200.1 osa|LOC_Os06g45980.1 oin|BGIOSGA023449-PA sit|Si005915m sbi|Sb10g026990.1 zma|GRMZM2G164835_P01 bdi|BRADI1G32410.1 obr|OB06G32120.1
OG8_14518: ogl|ORGLA06G0205500.1 osa|LOC_Os06g46250.1 oin|BGIOSGA020690-PA sit|Si006548m zma|GRMZM2G166430_P01 sbi|Sb10g027090.1 bdi|BRADI1G32680.1 obr|OB06G32250.1
OG8_14519: ogl|ORGLA06G0205600.1 osa|LOC_Os06g46270.1 oin|BGIOSGA023457-PA sit|Si006975m sbi|Sb10g027100.1 zma|GRMZM2G063522_P01 bdi|BRADI1G32660.1 obr|OB06G32260.1
OG8_14520: ogl|ORGLA06G0206300.1 osa|LOC_Os06g46350.1 oin|BGIOSGA020684-PA sbi|Sb10g027150.1 sit|Si006308m zma|GRMZM2G427729_P01 bdi|BRADI1G32620.1 obr|OB06G32350.1
OG8_14521: ogl|ORGLA06G0210800.1 osa|LOC_Os06g47300.1 oin|BGIOSGA023497-PA zma|GRMZM2G064330_P02 sbi|Sb10g027920.1 sit|Si006954m bdi|BRADI1G33290.1 obr|OB06G33020.1
OG8_14522: ogl|ORGLA06G0212800.1 osa|LOC_Os06g47640.1 oin|BGIOSGA020632-PA sit|Si007406m zma|GRMZM2G084935_P01 sbi|Sb10g028150.1 bdi|BRADI1G33520.1 obr|OB06G33210.1
OG8_14523: ogl|ORGLA06G0214500.1 osa|LOC_Os06g47840.1 oin|BGIOSGA023519-PA sbi|Sb10g028300.1 sit|Si006572m zma|GRMZM2G168920_P01 bdi|BRADI1G33390.2 obr|OB06G33360.1
OG8_14524: ogl|ORGLA06G0215100.1 osa|LOC_Os06g47900.1 sit|Si006510m sbi|Sb10g028350.1 zma|GRMZM2G048851_P01 oin|BGIOSGA023523-PA bdi|BRADI1G33657.1 obr|OB06G33430.1
OG8_14525: ogl|ORGLA06G0215400.1 osa|LOC_Os06g47930.1 oin|BGIOSGA020616-PA sbi|Sb10g028380.1 sit|Si007153m zma|GRMZM2G113272_P01 bdi|BRADI1G33690.1 obr|OB06G33460.1
OG8_14526: ogl|ORGLA06G0215600.1 osa|LOC_Os06g47950.1 oin|BGIOSGA020615-PA sbi|Sb10g028400.1 sit|Si006322m zma|GRMZM2G177845_P01 bdi|BRADI1G33710.1 obr|OB06G33480.1
OG8_14527: ogl|ORGLA06G0216100.1 osa|LOC_Os06g48030.1 oin|BGIOSGA023530-PA sbi|Sb10g028500.1 sit|Si006833m zma|GRMZM2G080183_P01 bdi|BRADI1G33740.1 obr|OB06G33520.1
OG8_14528: ogl|ORGLA06G0216400.1 osa|LOC_Os06g48060.1 oin|BGIOSGA020609-PA zma|GRMZM2G432480_P01 sbi|Sb10g028530.1 sit|Si007427m bdi|BRADI1G33777.1 obr|OB06G33550.1
OG8_14529: ogl|ORGLA06G0216500.1 oin|BGIOSGA020608-PA osa|LOC_Os06g48065.1 sbi|Sb10g028540.1 sit|Si006590m zma|GRMZM2G131822_P01 bdi|BRADI1G33790.1 obr|OB06G33560.1
OG8_14530: ogl|ORGLA06G0216600.1 osa|LOC_Os06g48160.1 oin|BGIOSGA023532-PA sit|Si007018m sbi|Sb10g028550.1 zma|GRMZM2G413006_P01 bdi|BRADI1G33810.1 obr|OB06G33570.1
OG8_14531: ogl|ORGLA06G0216800.1 oin|BGIOSGA023534-PA osa|LOC_Os06g48180.1 sit|Si008187m zma|GRMZM2G026980_P01 sbi|Sb10g028570.1 bdi|BRADI1G33827.1 obr|OB06G33600.1
OG8_14533: ogl|ORGLA06G0219200.1 osa|LOC_Os06g48570.1 oin|BGIOSGA020595-PA sit|Si006615m zma|GRMZM2G096363_P01 sbi|Sb10g028760.1 bdi|BRADI1G33990.1 obr|OB06G33860.1
OG8_14534: ogl|ORGLA06G0219600.1 osa|LOC_Os06g48620.1 oin|BGIOSGA023550-PA zma|GRMZM2G416386_P01 sit|Si005831m sbi|Sb10g028850.1 bdi|BRADI1G34070.1 obr|OB06G33930.1
OG8_14535: ogl|ORGLA06G0220000.1 oin|BGIOSGA023553-PA osa|LOC_Os06g48660.1 sit|Si006390m sbi|Sb10g028880.1 zma|GRMZM2G099434_P01 bdi|BRADI1G34110.1 obr|OB06G33970.1
OG8_14536: ogl|ORGLA06G0221100.1 osa|LOC_Os06g48850.1 oin|BGIOSGA023555-PA zma|GRMZM2G466908_P01 sit|Si007457m sbi|Sb10g029050.1 bdi|BRADI1G34240.1 obr|OB06G34110.1
OG8_14537: ogl|ORGLA06G0221900.1 osa|LOC_Os06g48960.1 oin|BGIOSGA020580-PA sit|Si007347m zma|GRMZM2G170805_P01 sbi|Sb10g029140.1 bdi|BRADI1G34350.1 obr|OB06G34300.1
OG8_14538: ogl|ORGLA06G0223600.1 osa|LOC_Os06g49140.1 oin|BGIOSGA023568-PA sit|Si006933m sbi|Sb04g036220.1 zma|GRMZM2G083745_P01 bdi|BRADI1G34537.1 obr|OB06G34460.1
OG8_14539: ogl|ORGLA06G0223900.1 osa|LOC_Os06g49160.1 oin|BGIOSGA023570-PA sbi|Sb10g029300.1 zma|GRMZM5G854533_P01 sit|Si007203m bdi|BRADI1G34560.1 obr|OB06G34480.1
OG8_14540: ogl|ORGLA06G0225100.1 osa|LOC_Os06g49300.1 oin|BGIOSGA020565-PA sit|Si008765m zma|GRMZM2G022442_P01 sbi|Sb10g029360.1 bdi|BRADI1G34647.1 obr|OB06G34600.1
OG8_14541: ogl|ORGLA06G0226000.1 osa|LOC_Os06g49440.1 oin|BGIOSGA020560-PA zma|GRMZM2G439203_P03 sit|Si006248m sbi|Sb10g029410.1 bdi|BRADI1G34707.1 obr|OB06G34700.1
OG8_14542: ogl|ORGLA06G0227500.1 osa|LOC_Os06g49650.1 oin|BGIOSGA020553-PA sit|Si007014m zma|GRMZM2G478624_P01 sbi|Sb10g029570.1 bdi|BRADI1G62820.1 obr|OB06G34840.1
OG8_14543: ogl|ORGLA06G0227800.1 osa|LOC_Os06g49680.1 oin|BGIOSGA020551-PA sbi|Sb10g029660.1 zma|GRMZM2G028007_P01 sit|Si006925m bdi|BRADI1G34867.1 obr|OB06G34880.1
OG8_14545: ogl|ORGLA06G0229100.1 osa|LOC_Os06g49830.1 zma|GRMZM2G097683_P01 sbi|Sb10g029800.1 oin|BGIOSGA023595-PA sit|Si009151m bdi|BRADI1G34990.1 obr|OB06G35010.1
OG8_14546: ogl|ORGLA06G0229500.1 osa|LOC_Os06g49870.1 oin|BGIOSGA020544-PA sbi|Sb10g029830.1 sit|Si006507m zma|GRMZM2G108775_P01 bdi|BRADI1G35020.1 obr|OB06G35040.1
OG8_14547: ogl|ORGLA06G0229700.1 oin|BGIOSGA020543-PA osa|LOC_Os06g49890.1 sit|Si007231m zma|GRMZM2G116427_P01 sbi|Sb10g029850.1 bdi|BRADI1G35040.1 obr|OB06G35060.1
OG8_14548: ogl|ORGLA06G0230100.1 osa|LOC_Os06g49980.1 oin|BGIOSGA020542-PA sit|Si007320m sbi|Sb10g029910.1 zma|AC191771.3_FGP008 bdi|BRADI1G35060.1 obr|OB06G35080.1
OG8_14549: ogl|ORGLA06G0230300.1 osa|LOC_Os06g50000.1 oin|BGIOSGA020540-PA zma|GRMZM2G115621_P01 sbi|Sb10g030030.1 sit|Si007567m bdi|BRADI1G35080.1 obr|OB06G35110.1
OG8_14550: ogl|ORGLA06G0230500.1 osa|LOC_Os06g50040.1 oin|BGIOSGA020539-PA zma|GRMZM2G466229_P01 sit|Si007491m sbi|Sb10g030050.1 bdi|BRADI1G35100.1 obr|OB06G35150.1
OG8_14551: ogl|ORGLA06G0230700.1 osa|LOC_Os06g50060.1 oin|BGIOSGA020538-PA zma|GRMZM2G457125_P01 sit|Si007215m sbi|Sb10g030070.1 bdi|BRADI1G35120.1 obr|OB06G35180.1
OG8_14552: ogl|ORGLA06G0231100.1 osa|LOC_Os06g50100.1 oin|BGIOSGA020535-PA sbi|Sb10g030110.1 sit|Si006612m zma|GRMZM2G158045_P02 bdi|BRADI1G35157.1 obr|OB06G35220.1
OG8_14553: ogl|ORGLA06G0231200.1 osa|LOC_Os06g50110.1 oin|BGIOSGA023602-PA sbi|Sb08g001600.1 sit|Si010372m zma|GRMZM2G099005_P01 bdi|BRADI4G43780.1 obr|OB06G35240.1
OG8_14554: ogl|ORGLA06G0231400.1 oin|BGIOSGA023603-PA osa|LOC_Os06g50130.1 sit|Si007341m sbi|Sb10g030130.1 zma|GRMZM2G373420_P01 bdi|BRADI1G35210.1 obr|OB06G35260.1
OG8_14555: ogl|ORGLA06G0231500.1 osa|LOC_Os06g50140.1 oin|BGIOSGA020533-PA sit|Si006241m sbi|Sb10g030140.1 zma|GRMZM2G153987_P01 bdi|BRADI1G35220.1 obr|OB06G35270.1
OG8_14556: ogl|ORGLA06G0232600.1 osa|LOC_Os06g50330.1 oin|BGIOSGA020525-PA sit|Si006564m sbi|Sb10g030260.1 zma|GRMZM2G300135_P01 bdi|BRADI1G30150.1 obr|OB06G35380.1
OG8_14557: ogl|ORGLA06G0233000.1 osa|LOC_Os06g50370.1 oin|BGIOSGA023616-PA sbi|Sb10g030310.1 zma|GRMZM2G069923_P01 sit|Si007166m bdi|BRADI1G30190.1 obr|OB06G35420.1
OG8_14558: ogl|ORGLA06G0233200.1 oin|BGIOSGA023617-PA osa|LOC_Os06g50390.1 sit|Si006210m sbi|Sb10g030330.1 zma|GRMZM2G168115_P01 bdi|BRADI1G30230.1 obr|OB06G35460.1
OG8_14559: ogl|ORGLA06G0234800.1 oin|BGIOSGA023622-PA osa|LOC_Os06g50850.1 sit|Si006641m sbi|Sb10g030420.1 zma|GRMZM2G132593_P03 bdi|BRADI1G29947.1 obr|OB06G35540.1
OG8_14560: ogl|ORGLA06G0235100.1 osa|LOC_Os06g50880.1 oin|BGIOSGA020513-PA sit|Si006317m sbi|Sb10g030450.1 zma|GRMZM2G132644_P01 bdi|BRADI1G29980.1 obr|OB01G34350.1
OG8_14561: ogl|ORGLA06G0236000.1 osa|LOC_Os06g50960.1 oin|BGIOSGA023626-PA sit|Si007031m zma|GRMZM2G004955_P01 sbi|Sb10g030575.1 bdi|BRADI1G30050.1 obr|OB06G35650.1
OG8_14563: ogl|ORGLA06G0238200.1 oin|BGIOSGA000800-PA osa|LOC_Os06g51210.1 sit|Si007959m sbi|Sb10g030890.1 zma|GRMZM2G413135_P01 bdi|BRADI1G29760.1 obr|OB06G35860.1
OG8_14564: ogl|ORGLA06G0238600.1 oin|BGIOSGA038235-PA osa|LOC_Os06g51510.1 sbi|Sb10g031240.1 zma|GRMZM2G112805_P01 sit|Si006885m bdi|BRADI1G29300.1 obr|OB06G36120.1
OG8_14565: ogl|ORGLA06G0244900.1 osa|LOC_Os03g58330.1 oin|BGIOSGA013729-PA sit|Si036929m zma|GRMZM2G004356_P01 sbi|Sb01g005130.1 bdi|BRADI1G05430.2 obr|OB03G44330.1
OG8_14566: ogl|ORGLA07G0001200.1 osa|LOC_Os07g01140.1 oin|BGIOSGA024985-PA sit|Si020694m sbi|Sb02g000320.1 zma|GRMZM2G052985_P01 bdi|BRADI1G59760.1 obr|OB07G10160.1
OG8_14567: ogl|ORGLA07G0002700.1 osa|LOC_Os07g01340.1 oin|BGIOSGA025001-PA sit|Si020696m zma|GRMZM2G177104_P01 sbi|Sb02g000460.1 bdi|BRADI1G59570.1 obr|OB07G10330.1
OG8_14568: ogl|ORGLA07G0003000.1 osa|LOC_Os07g01410.1 oin|BGIOSGA025004-PA sit|Si020695m zma|GRMZM2G138450_P01 sbi|Sb02g000500.1 bdi|BRADI3G55850.1 obr|OB07G10370.1
OG8_14569: ogl|ORGLA07G0003100.1 osa|LOC_Os07g01420.1 oin|BGIOSGA025005-PA sit|Si020698m zma|GRMZM2G404676_P01 sbi|Sb02g000520.1 bdi|BRADI1G59520.1 obr|OB07G10380.1
OG8_14570: ogl|ORGLA07G0003500.1 osa|LOC_Os07g01480.2 oin|BGIOSGA025008-PA zma|GRMZM2G436986_P01 sbi|Sb02g000550.1 sit|Si020704m bdi|BRADI1G59500.1 obr|OB07G10430.1
OG8_14571: ogl|ORGLA07G0004300.1 osa|LOC_Os07g01730.1 oin|BGIOSGA025015-PA sit|Si030363m zma|GRMZM2G555108_P01 sbi|Sb02g000766.1 bdi|BRADI1G59190.1 obr|OB07G10570.1
OG8_14572: ogl|ORGLA07G0004500.1 osa|LOC_Os07g01750.1 oin|BGIOSGA024966-PA sit|Si029625m zma|GRMZM2G120563_P09 sbi|Sb02g000770.1 bdi|BRADI1G59200.1 obr|OB07G10580.1
OG8_14573: ogl|ORGLA07G0005100.1 osa|LOC_Os07g01810.1 oin|BGIOSGA025019-PA sit|Si026533m zma|GRMZM2G351347_P01 sbi|Sb05g015110.1 bdi|BRADI1G10320.1 obr|OB07G10610.1
OG8_14574: ogl|ORGLA07G0013300.1 osa|LOC_Os07g02950.1 oin|BGIOSGA024905-PA sit|Si020003m zma|GRMZM2G457630_P01 sbi|Sb04g001040.1 bdi|BRADI1G54220.1 obr|OB07G11110.1
OG8_14575: ogl|ORGLA07G0015200.1 osa|LOC_Os07g03130.1 oin|BGIOSGA024902-PA sit|Si030685m sbi|Sb02g001890.1 zma|GRMZM2G145633_P01 bdi|BRADI1G57430.1 obr|OB07G11270.1
OG8_14576: ogl|ORGLA07G0017300.1 osa|LOC_Os07g03770.1 oin|BGIOSGA025091-PA sbi|Sb02g002200.1 zma|GRMZM2G028041_P01 sit|Si031454m bdi|BRADI1G57607.1 obr|OB07G11590.1
OG8_14577: ogl|ORGLA07G0019200.1 osa|LOC_Os07g04150.1 oin|BGIOSGA024867-PA sit|Si029731m sbi|Sb02g002380.1 zma|GRMZM5G827174_P01 bdi|BRADI1G57860.1 obr|OB07G11780.1
OG8_14578: ogl|ORGLA07G0019700.1 osa|LOC_Os07g04200.1 sit|Si030719m sbi|Sb02g011290.1 zma|GRMZM5G803610_P04 oin|BGIOSGA024864-PA bdi|BRADI4G38147.1 obr|OB07G11830.1
OG8_14579: ogl|ORGLA07G0020400.1 osa|LOC_Os07g04530.1 oin|BGIOSGA025118-PA sit|Si028668m sbi|Sb02g002600.1 zma|GRMZM2G480002_P01 bdi|BRADI1G58030.1 obr|OB07G11890.1
OG8_14580: ogl|ORGLA07G0020700.1 oin|BGIOSGA025120-PA osa|LOC_Os07g04560.1 sit|Si030477m sbi|Sb02g002620.1 zma|GRMZM2G479980_P01 bdi|BRADI1G58057.1 obr|OB07G11910.1
OG8_14581: ogl|ORGLA07G0023600.1 osa|LOC_Os07g05000.1 oin|BGIOSGA025136-PA sit|Si030202m sbi|Sb02g002750.1 zma|GRMZM2G016236_P01 bdi|BRADI1G58220.1 obr|OB07G12150.1
OG8_14582: ogl|ORGLA07G0026400.1 osa|LOC_Os07g05380.1 oin|BGIOSGA025150-PA sbi|Sb02g002880.1 sit|Si030347m zma|GRMZM2G093705_P01 bdi|BRADI1G58297.1 obr|OB07G12340.1
OG8_14583: ogl|ORGLA07G0027200.1 osa|LOC_Os07g05480.1 oin|BGIOSGA025153-PA sbi|Sb02g002960.1 zma|GRMZM2G012397_P01 sit|Si031478m bdi|BRADI1G58350.1 obr|OB07G12400.1
OG8_14584: ogl|ORGLA07G0029200.1 osa|LOC_Os07g05870.1 sit|Si030533m oin|BGIOSGA024805-PA sbi|Sb02g003150.1 zma|GRMZM2G011314_P01 bdi|BRADI1G58500.1 obr|OB07G12550.1
OG8_14585: ogl|ORGLA07G0030000.1 osa|LOC_Os07g06090.1 oin|BGIOSGA024798-PA sit|Si030688m sbi|Sb02g003280.1 zma|GRMZM2G423636_P01 bdi|BRADI1G57350.1 obr|OB07G12660.1
OG8_14588: ogl|ORGLA07G0038300.1 osa|LOC_Os07g07480.1 oin|BGIOSGA025221-PA sit|Si030745m sbi|Sb02g003980.1 zma|GRMZM2G144705_P01 bdi|BRADI1G56137.1 obr|OB07G13430.1
OG8_14589: ogl|ORGLA07G0039000.1 osa|LOC_Os07g07550.1 zma|GRMZM2G312839_P01 sbi|Sb02g004010.1 sit|Si030317m oin|BGIOSGA024743-PA bdi|BRADI1G56120.1 obr|OB07G13460.1
OG8_14590: ogl|ORGLA07G0039600.1 osa|LOC_Os07g07620.1 oin|BGIOSGA024739-PA sit|Si028899m zma|GRMZM2G170896_P01 sbi|Sb02g004050.1 bdi|BRADI1G56040.1 obr|OB07G13540.1
OG8_14592: ogl|ORGLA07G0041600.1 osa|LOC_Os07g07974.1 oin|BGIOSGA025242-PA sbi|Sb02g004250.1 sit|Si028949m zma|GRMZM2G153754_P01 bdi|BRADI1G55710.1 obr|OB07G13730.1
OG8_14593: ogl|ORGLA07G0042100.1 osa|LOC_Os07g08050.1 oin|BGIOSGA025244-PA sit|Si028744m sbi|Sb02g004340.1 zma|AC214119.3_FGP009 bdi|BRADI1G55667.1 obr|OB07G13770.1
OG8_14594: ogl|ORGLA07G0042300.1 osa|LOC_Os07g08070.1 oin|BGIOSGA024725-PA sit|Si030923m zma|GRMZM2G132568_P03 sbi|Sb02g004350.1 bdi|BRADI1G55650.1 obr|OB07G13790.1
OG8_14595: ogl|ORGLA07G0044000.1 osa|LOC_Os07g08390.2 zma|GRMZM2G018992_P01 oin|BGIOSGA025264-PA sit|Si030119m sbi|Sb02g004630.1 bdi|BRADI1G55480.1 obr|OB07G13940.1
OG8_14596: ogl|ORGLA07G0047200.1 osa|LOC_Os07g08960.1 sbi|Sb02g004930.1 sit|Si030621m zma|GRMZM2G082931_P01 bdi|BRADI1G55020.1 obr|OB07G14190.1 oin|BGIOSGA024698-PA
OG8_14597: ogl|ORGLA07G0047300.1 osa|LOC_Os07g08970.1 oin|BGIOSGA024697-PA sit|Si029105m sbi|Sb02g005070.1 zma|GRMZM2G147819_P01 bdi|BRADI1G55007.1 obr|OB07G14200.1
OG8_14598: ogl|ORGLA07G0047900.1 osa|LOC_Os07g09050.1 oin|BGIOSGA025300-PA sit|Si029368m sbi|Sb02g005180.1 zma|GRMZM2G001938_P01 bdi|BRADI1G54950.1 obr|OB07G14290.1
OG8_14599: ogl|ORGLA07G0049300.1 osa|LOC_Os07g09330.1 sbi|Sb03g010140.1 oin|BGIOSGA025315-PA sit|Si005579m zma|GRMZM2G029731_P01 bdi|BRADI2G09540.2 obr|OB01G20310.1
OG8_14600: ogl|ORGLA07G0057000.1 oin|BGIOSGA025360-PA osa|LOC_Os07g10410.1 zma|GRMZM2G019443_P01 sit|Si033237m sbi|Sb02g006023.1 bdi|BRADI1G54450.1 obr|OB07G15030.1
OG8_14601: ogl|ORGLA07G0057600.1 osa|LOC_Os07g10490.1 oin|BGIOSGA025365-PA sit|Si029336m zma|GRMZM2G454952_P01 sbi|Sb02g006100.1 bdi|BRADI1G54390.1 obr|OB07G15070.1
OG8_14602: ogl|ORGLA07G0057700.1 osa|LOC_Os07g10495.1 oin|BGIOSGA025366-PA sbi|Sb02g006110.1 sit|Si030974m zma|GRMZM2G454928_P04 bdi|BRADI1G54380.1 obr|OB07G15080.1
OG8_14603: ogl|ORGLA07G0060000.1 oin|BGIOSGA025388-PA osa|LOC_Os07g11020.1 sit|Si029106m sbi|Sb02g006390.1 zma|GRMZM2G042733_P01 bdi|BRADI1G54070.1 obr|OB07G15330.1
OG8_14604: ogl|ORGLA07G0060300.1 osa|LOC_Os07g11070.1 oin|BGIOSGA024616-PA sbi|Sb02g006420.1 sit|Si029050m zma|AC235546.1_FGP001 bdi|BRADI1G54037.1 obr|OB07G15360.1
OG8_14605: ogl|ORGLA07G0060400.1 osa|LOC_Os07g11110.1 oin|BGIOSGA025390-PA sit|Si030078m sbi|Sb02g006430.1 zma|GRMZM2G111216_P01 bdi|BRADI1G54030.1 obr|OB07G15370.1
OG8_14607: ogl|ORGLA07G0064400.1 osa|LOC_Os07g12340.1 oin|BGIOSGA025410-PA zma|GRMZM2G079632_P01 sbi|Sb02g006680.1 sit|Si030752m bdi|BRADI1G53770.1 obr|OB07G15670.1
OG8_14608: ogl|ORGLA07G0067800.1 osa|LOC_Os07g12910.1 oin|BGIOSGA024567-PA sbi|Sb02g006980.1 sit|Si030965m zma|GRMZM2G047316_P01 bdi|BRADI1G53660.1 obr|OB07G15980.1
OG8_14609: ogl|ORGLA07G0071200.1 osa|LOC_Os07g13634.1 oin|BGIOSGA025436-PA sit|Si029735m sbi|Sb02g007080.1 zma|GRMZM2G463996_P01 bdi|BRADI1G53560.1 obr|OB07G16170.1
OG8_14610: ogl|ORGLA07G0071700.1 oin|BGIOSGA025441-PA osa|LOC_Os07g13800.1 sbi|Sb02g007110.1 zma|GRMZM2G117878_P01 sit|Si032401m bdi|BRADI1G53527.1 obr|OB07G16220.1
OG8_14612: ogl|ORGLA07G0073400.1 osa|LOC_Os07g14090.1 oin|BGIOSGA025448-PA sbi|Sb02g007330.1 sit|Si029450m zma|GRMZM2G035445_P01 bdi|BRADI1G53490.1 obr|OB07G16380.1
OG8_14613: ogl|ORGLA07G0073500.1 osa|LOC_Os07g14100.1 oin|BGIOSGA024537-PA zma|GRMZM2G333142_P01 sit|Si029844m sbi|Sb02g007340.1 bdi|BRADI1G53480.1 obr|OB07G16390.1
OG8_14614: ogl|ORGLA07G0074900.1 osa|LOC_Os07g14540.1 oin|BGIOSGA025459-PA sbi|Sb02g007620.1 zma|GRMZM2G130052_P01 sit|Si030911m bdi|BRADI1G53340.1 obr|OB07G16530.1
OG8_14615: ogl|ORGLA07G0075100.1 osa|LOC_Os07g14590.1 oin|BGIOSGA024526-PA sit|Si029793m zma|GRMZM2G016958_P01 sbi|Sb02g007730.1 bdi|BRADI1G53320.1 obr|OB07G16550.1
OG8_14616: ogl|ORGLA07G0075900.1 oin|BGIOSGA024520-PA osa|LOC_Os07g14700.1 sbi|Sb02g007670.1 zma|GRMZM2G303829_P01 sit|Si031059m obr|OB07G16620.1 bdi|BRADI1G53290.1
OG8_14617: ogl|ORGLA07G0076400.1 osa|LOC_Os07g14830.1 sit|Si030342m oin|BGIOSGA025464-PA sbi|Sb02g007630.1 zma|GRMZM2G320920_P01 bdi|BRADI1G53217.1 obr|OB07G16660.1
OG8_14618: ogl|ORGLA07G0078000.1 osa|LOC_Os07g15270.1 oin|BGIOSGA006121-PA sit|Si029413m sbi|Sb02g007840.1 zma|GRMZM2G390876_P01 bdi|BRADI1G53190.1 obr|OB07G16750.1
OG8_14619: ogl|ORGLA07G0079100.1 osa|LOC_Os07g15490.1 oin|BGIOSGA025477-PA sit|Si030873m sbi|Sb02g007900.1 zma|GRMZM2G320703_P02 bdi|BRADI1G53140.1 obr|OB07G16790.1
OG8_14620: ogl|ORGLA07G0079700.1 oin|BGIOSGA025478-PA osa|LOC_Os07g15570.1 zma|GRMZM2G154743_P01 sit|Si012233m sbi|Sb08g005540.1 bdi|BRADI2G23670.1 obr|OB07G16830.1
OG8_14621: ogl|ORGLA07G0080000.1 osa|LOC_Os07g15640.1 sit|Si032423m zma|GRMZM2G367008_P01 sbi|Sb02g008110.1 oin|BGIOSGA024504-PA bdi|BRADI1G53110.1 obr|OB07G16880.1
OG8_14622: ogl|ORGLA07G0081600.1 oin|BGIOSGA025487-PA osa|LOC_Os07g16130.1 sit|Si036863m sbi|Sb02g008700.1 zma|GRMZM2G302778_P01 bdi|BRADI1G53050.1 obr|OB07G16970.1
OG8_14623: ogl|ORGLA07G0083200.1 osa|LOC_Os07g17120.1 oin|BGIOSGA024490-PA sit|Si032897m sbi|Sb02g008820.1 zma|GRMZM2G053637_P01 bdi|BRADI1G53000.1 obr|OB07G17080.1
OG8_14624: ogl|ORGLA07G0091400.1 osa|LOC_Os07g19470.1 oin|BGIOSGA024447-PA sbi|Sb02g009470.1 sit|Si031000m zma|GRMZM2G099547_P01 bdi|BRADI1G52700.1 obr|OB07G17790.1
OG8_14625: ogl|ORGLA07G0092700.1 oin|BGIOSGA025471-PA osa|LOC_Os07g20150.1 sbi|Sb01g031290.1 sit|Si035203m zma|GRMZM2G179220_P01 bdi|BRADI3G31397.1 obr|OB10G23150.1
OG8_14626: ogl|ORGLA07G0093300.1 osa|LOC_Os07g20420.1 oin|BGIOSGA025547-PA sit|Si029143m zma|GRMZM2G138303_P01 sbi|Sb02g009560.1 bdi|BRADI3G49340.1 obr|OB07G17870.1
OG8_14627: ogl|ORGLA07G0096500.1 oin|BGIOSGA024433-PA osa|LOC_Os07g22670.1 sit|Si033248m sbi|Sb02g033550.1 zma|GRMZM2G062910_P01 bdi|BRADI1G27300.1 obr|OB12G17870.1
OG8_14628: ogl|ORGLA07G0098200.1 oin|BGIOSGA024422-PA osa|LOC_Os07g23200.1 sit|Si030208m zma|GRMZM2G010136_P01 sbi|Sb02g042610.1 bdi|BRADI1G18110.1 obr|OB07G18350.1
OG8_14629: ogl|ORGLA07G0098300.1 osa|LOC_Os07g23244.1 oin|BGIOSGA025564-PA sit|Si037330m zma|GRMZM2G005788_P01 sbi|Sb03g002160.1 bdi|BRADI1G60830.1 obr|OB07G18360.1
OG8_14630: ogl|ORGLA07G0099500.1 osa|LOC_Os07g23550.1 oin|BGIOSGA025709-PA sbi|Sb02g009980.1 sit|Si030889m zma|GRMZM2G320949_P01 bdi|BRADI1G52500.1 obr|OB07G18210.1
OG8_14631: ogl|ORGLA07G0100300.1 oin|BGIOSGA016742-PA osa|LOC_Os07g23720.1 zma|GRMZM2G157379_P01 sit|Si029688m sbi|Sb02g010000.1 bdi|BRADI4G27310.1 obr|OB01G13860.1
OG8_14632: ogl|ORGLA07G0102700.1 osa|LOC_Os07g24230.1 oin|BGIOSGA030458-PA sit|Si029910m zma|GRMZM2G177539_P01 sbi|Sb02g010160.1 bdi|BRADI1G29040.1 obr|OB0042G10070.1
OG8_14633: ogl|ORGLA07G0103900.1 oin|BGIOSGA025597-PA osa|LOC_Os07g25500.1 sbi|Sb02g010240.1 sit|Si032333m zma|GRMZM2G115957_P01 bdi|BRADI1G28980.1 obr|OB07G18600.1
OG8_14634: ogl|ORGLA07G0105700.1 osa|LOC_Os07g25740.1 oin|BGIOSGA024388-PA zma|GRMZM2G427672_P01 sit|Si029409m sbi|Sb02g010550.1 bdi|BRADI1G28890.1 obr|OB07G18730.1
OG8_14635: ogl|ORGLA07G0110400.1 osa|LOC_Os07g26690.1 oin|BGIOSGA025620-PA sbi|Sb02g010760.1 zma|GRMZM2G014914_P01 sit|Si030703m bdi|BRADI1G28760.1 obr|OB07G19060.1
OG8_14636: ogl|ORGLA07G0110600.1 osa|LOC_Os07g26720.2 oin|BGIOSGA024374-PA sit|Si031291m zma|GRMZM2G148056_P01 sbi|Sb02g010680.1 bdi|BRADI1G28727.1 obr|OB07G19080.1
OG8_14637: ogl|ORGLA07G0115100.1 oin|BGIOSGA024344-PA osa|LOC_Os07g28280.1 sit|Si031616m zma|GRMZM2G179689_P01 sbi|Sb02g032890.1 bdi|BRADI1G33110.1 obr|OB07G19690.1
OG8_14638: ogl|ORGLA07G0115600.1 osa|LOC_Os07g28440.1 zma|GRMZM2G096824_P02 sit|Si030694m oin|BGIOSGA024341-PA sbi|Sb02g032850.1 bdi|BRADI1G28390.1 obr|OB07G19730.1
OG8_14639: ogl|ORGLA07G0115900.1 oin|BGIOSGA025665-PA osa|LOC_Os07g28480.1 sbi|Sb10g022780.1 sit|Si007233m zma|GRMZM2G335618_P01 bdi|BRADI1G28340.1 obr|OB07G19770.1
OG8_14640: ogl|ORGLA07G0117400.1 osa|LOC_Os07g28840.1 oin|BGIOSGA025668-PA zma|GRMZM2G092131_P01 sbi|Sb02g032970.1 sit|Si032678m bdi|BRADI1G28267.1 obr|OB07G19960.1
OG8_14641: ogl|ORGLA07G0117700.1 osa|LOC_Os07g28900.1 oin|BGIOSGA024329-PA sit|Si028890m zma|GRMZM2G162082_P01 sbi|Sb02g033010.1 bdi|BRADI1G28220.1 obr|OB07G19990.1
OG8_14642: ogl|ORGLA07G0118800.1 oin|BGIOSGA025679-PA osa|LOC_Os07g29240.1 zma|GRMZM2G148864_P01 sbi|Sb02g033060.1 sit|Si030952m bdi|BRADI1G28140.1 obr|OB07G20090.1
OG8_14643: ogl|ORGLA07G0120900.1 osa|LOC_Os07g29630.1 oin|BGIOSGA024311-PA sit|Si031016m zma|GRMZM2G165195_P01 sbi|Sb02g033180.1 bdi|BRADI1G27990.1 obr|OB07G20270.1
OG8_14644: ogl|ORGLA07G0122300.1 sbi|Sb02g033990.1 zma|GRMZM2G175799_P02 sit|Si029384m osa|LOC_Os07g31260.1 oin|BGIOSGA024276-PA bdi|BRADI1G27080.1 obr|OB07G20890.1
OG8_14645: ogl|ORGLA07G0122700.1 osa|LOC_Os07g31310.1 oin|BGIOSGA024274-PA zma|GRMZM2G104288_P01 sit|Si029326m sbi|Sb06g031150.1 bdi|BRADI1G26970.1 obr|OB07G20940.1
OG8_14646: ogl|ORGLA07G0123200.1 osa|LOC_Os07g31370.1 zma|GRMZM2G169694_P01 sit|Si031115m sbi|Sb02g033930.1 oin|BGIOSGA024273-PA bdi|BRADI1G27010.1 obr|OB07G20990.1
OG8_14647: ogl|ORGLA07G0124200.1 osa|LOC_Os07g31470.1 oin|BGIOSGA024270-PA zma|GRMZM2G172327_P01 sbi|Sb02g033830.1 sit|Si030152m bdi|BRADI1G26920.1 obr|OB07G21090.1
OG8_14648: ogl|ORGLA07G0126200.1 oin|BGIOSGA040570-PA osa|LOC_Os07g32010.1 sit|Si029659m sbi|Sb02g034110.1 zma|GRMZM2G095261_P01 bdi|BRADI1G26770.1 obr|OB07G21350.1
OG8_14649: ogl|ORGLA07G0127500.1 osa|LOC_Os07g32380.1 oin|BGIOSGA024249-PA sit|Si030701m sbi|Sb02g034240.1 zma|GRMZM2G010298_P01 bdi|BRADI1G26690.1 obr|OB07G21480.1
OG8_14650: ogl|ORGLA07G0128400.1 osa|LOC_Os07g32460.1 oin|BGIOSGA024244-PA sit|Si030365m sbi|Sb02g034310.1 zma|GRMZM2G179459_P01 bdi|BRADI1G26590.1 obr|OB07G21560.1
OG8_14652: ogl|ORGLA07G0129200.1 oin|BGIOSGA025777-PA osa|LOC_Os07g32550.1 sit|Si030280m sbi|Sb02g034350.1 zma|GRMZM2G064759_P01 bdi|BRADI1G26550.1 obr|OB07G21620.1
OG8_14653: ogl|ORGLA07G0131400.1 osa|LOC_Os07g32900.1 oin|BGIOSGA024231-PA sit|Si032264m zma|GRMZM2G168679_P01 sbi|Sb02g034620.1 bdi|BRADI1G26330.1 obr|OB07G21880.1
OG8_14655: ogl|ORGLA07G0137800.1 osa|LOC_Os07g34040.1 oin|BGIOSGA025838-PA zma|GRMZM2G010924_P01 sbi|Sb02g035020.1 sit|Si033286m bdi|BRADI1G25950.1 obr|OB07G22490.1
OG8_14656: ogl|ORGLA07G0138100.1 osa|LOC_Os07g34070.1 oin|BGIOSGA024200-PA sit|Si030200m sbi|Sb02g035040.1 zma|GRMZM2G009103_P01 bdi|BRADI1G25937.1 obr|OB07G22500.1
OG8_14657: ogl|ORGLA07G0141200.1 osa|LOC_Os07g35860.1 oin|BGIOSGA025891-PA zma|GRMZM2G058622_P01 sit|Si032330m sbi|Sb02g035570.1 bdi|BRADI1G25480.1 obr|OB07G23500.1
OG8_14658: ogl|ORGLA07G0142500.1 oin|BGIOSGA024142-PA osa|LOC_Os07g36150.1 sit|Si032289m sbi|Sb02g035660.1 zma|GRMZM5G864498_P01 bdi|BRADI1G25380.1 obr|OB07G23630.1
OG8_14659: ogl|ORGLA07G0142900.1 osa|LOC_Os07g36200.1 oin|BGIOSGA025904-PA sbi|Sb02g035710.1 zma|GRMZM2G099487_P01 sit|Si029487m bdi|BRADI1G25340.1 obr|OB07G23670.1
OG8_14660: ogl|ORGLA07G0143900.1 osa|LOC_Os07g36420.1 oin|BGIOSGA024128-PA sit|Si030647m zma|GRMZM2G173910_P01 sbi|Sb02g035840.1 bdi|BRADI1G25260.2 obr|OB07G23790.1
OG8_14661: ogl|ORGLA07G0144000.1 osa|LOC_Os07g36430.1 oin|BGIOSGA024127-PA sit|Si031559m sbi|Sb02g035850.1 zma|GRMZM2G019916_P01 bdi|BRADI1G25250.1 obr|OB07G23800.1
OG8_14662: ogl|ORGLA07G0144100.1 osa|LOC_Os07g36450.1 oin|BGIOSGA024126-PA sit|Si033390m sbi|Sb02g035860.1 zma|GRMZM2G063263_P01 bdi|BRADI1G25240.1 obr|OB07G23810.1
OG8_14663: ogl|ORGLA07G0144200.1 osa|LOC_Os07g36460.1 oin|BGIOSGA025912-PA zma|GRMZM2G163233_P02 sbi|Sb02g035870.1 sit|Si032717m bdi|BRADI1G25230.1 obr|OB07G23820.1
OG8_14666: ogl|ORGLA07G0149700.1 osa|LOC_Os07g37310.1 oin|BGIOSGA024094-PA sit|Si030767m sbi|Sb02g036300.1 zma|GRMZM5G872502_P03 bdi|BRADI1G24830.1 obr|OB07G24340.1
OG8_14667: ogl|ORGLA07G0151900.1 osa|LOC_Os07g37620.1 oin|BGIOSGA024085-PA sit|Si030335m sbi|Sb02g036440.1 zma|GRMZM2G008309_P01 bdi|BRADI1G24710.1 obr|OB07G24520.1
OG8_14668: ogl|ORGLA07G0152200.1 osa|LOC_Os07g37640.1 oin|BGIOSGA025949-PA sit|Si033919m sbi|Sb06g017250.1 zma|GRMZM2G018223_P01 bdi|BRADI1G24690.1 obr|OB07G24540.1
OG8_14669: ogl|ORGLA07G0152900.1 oin|BGIOSGA024081-PA osa|LOC_Os07g37740.1 zma|GRMZM2G041181_P01 sbi|Sb02g036500.1 sit|Si030628m bdi|BRADI1G24610.1 obr|OB07G24650.1
OG8_14670: ogl|ORGLA07G0154300.1 osa|LOC_Os07g39520.1 oin|BGIOSGA026025-PA sit|Si032842m sbi|Sb02g037670.1 zma|GRMZM2G023444_P01 bdi|BRADI1G23320.1 obr|OB07G25910.1
OG8_14671: ogl|ORGLA07G0154400.1 oin|BGIOSGA026026-PA osa|LOC_Os07g39530.1 sbi|Sb02g037680.1 sit|Si029126m zma|GRMZM2G023346_P01 bdi|BRADI1G23287.1 obr|OB07G25920.1
OG8_14672: ogl|ORGLA07G0155900.1 osa|LOC_Os07g39730.2 sit|Si030440m oin|BGIOSGA024001-PA sbi|Sb02g037800.1 zma|GRMZM5G898305_P01 bdi|BRADI1G23140.1 obr|OB07G26050.1
OG8_14673: ogl|ORGLA07G0157100.1 osa|LOC_Os07g39850.1 oin|BGIOSGA023993-PA sit|Si029398m sbi|Sb02g037920.1 zma|GRMZM2G180490_P01 bdi|BRADI1G23040.1 obr|OB07G26150.1
OG8_14676: ogl|ORGLA07G0158600.1 oin|BGIOSGA026054-PA osa|LOC_Os07g40120.1 zma|GRMZM2G092739_P01 sit|Si033371m sbi|Sb02g038080.1 bdi|BRADI1G22890.1 obr|OB07G26300.1
OG8_14677: ogl|ORGLA07G0159800.1 oin|BGIOSGA026063-PA osa|LOC_Os07g40300.1 sbi|Sb02g038180.1 zma|GRMZM2G008712_P01 sit|Si031234m bdi|BRADI1G22820.1 obr|OB07G26420.1
OG8_14678: ogl|ORGLA07G0160300.1 osa|LOC_Os07g40470.1 sit|Si030472m sbi|Sb02g038260.1 zma|GRMZM2G132753_P01 oin|BGIOSGA026069-PA bdi|BRADI1G22740.1 obr|OB07G26470.1
OG8_14679: ogl|ORGLA07G0161100.1 oin|BGIOSGA026072-PA osa|LOC_Os07g40620.1 sbi|Sb02g038300.1 zma|GRMZM2G056081_P01 sit|Si032272m bdi|BRADI1G22660.1 obr|OB07G26570.1
OG8_14680: ogl|ORGLA07G0162200.1 oin|BGIOSGA026078-PA osa|LOC_Os07g40780.1 sit|Si033303m sbi|Sb02g038390.1 zma|AC233952.1_FGP008 bdi|BRADI1G22560.1 obr|OB07G26660.1
OG8_14681: ogl|ORGLA07G0162600.1 osa|LOC_Os07g40820.1 oin|BGIOSGA023958-PA zma|GRMZM2G019571_P01 sbi|Sb02g038430.1 sit|Si032394m bdi|BRADI1G22490.1 obr|OB07G26700.1
OG8_14682: ogl|ORGLA07G0166400.1 oin|BGIOSGA023920-PA osa|LOC_Os07g41660.1 sit|Si031356m sbi|Sb02g038920.1 zma|GRMZM2G143173_P01 bdi|BRADI1G21800.1 obr|OB07G27330.1
OG8_14684: ogl|ORGLA07G0167100.1 osa|LOC_Os07g41740.1 oin|BGIOSGA026108-PA sit|Si030765m sbi|Sb02g038980.1 bdi|BRADI1G21740.1 obr|OB07G27390.1 zma|GRMZM2G038066_P01
OG8_14685: ogl|ORGLA07G0168300.1 osa|LOC_Os07g42080.1 oin|BGIOSGA026119-PA zma|GRMZM5G876644_P01 sit|Si031168m sbi|Sb03g004500.1 bdi|BRADI1G21647.1 obr|OB07G27460.1
OG8_14686: ogl|ORGLA07G0168600.1 osa|LOC_Os07g42140.1 oin|BGIOSGA023913-PA zma|GRMZM2G116426_P01 sit|Si030615m sbi|Sb02g039070.1 bdi|BRADI1G21640.1 obr|OB07G27470.1
OG8_14687: ogl|ORGLA07G0169100.1 oin|BGIOSGA026122-PA osa|LOC_Os07g42200.1 zma|GRMZM2G127031_P01 sbi|Sb02g039110.1 sit|Si029861m bdi|BRADI1G21610.1 obr|OB07G27510.1
OG8_14689: ogl|ORGLA07G0173400.1 oin|BGIOSGA023899-PA osa|LOC_Os07g42760.1 sit|Si029395m sbi|Sb02g039450.1 zma|GRMZM2G056564_P01 bdi|BRADI1G21102.1 obr|OB07G27980.1
OG8_14690: ogl|ORGLA07G0173700.1 osa|LOC_Os07g42800.1 oin|BGIOSGA026158-PA sbi|Sb02g039490.1 zma|GRMZM2G371721_P01 sit|Si031898m bdi|BRADI1G21190.1 obr|OB07G28010.1
OG8_14691: ogl|ORGLA07G0174300.1 osa|LOC_Os07g42860.1 oin|BGIOSGA023896-PA sit|Si030358m sbi|Sb02g039550.1 zma|GRMZM2G079629_P01 bdi|BRADI1G21237.1 obr|OB07G28060.1
OG8_14692: ogl|ORGLA07G0174500.1 oin|BGIOSGA026163-PA osa|LOC_Os07g42890.1 sbi|Sb02g039570.1 zma|GRMZM2G314955_P03 sit|Si033750m bdi|BRADI1G21260.1 obr|OB07G28080.1
OG8_14693: ogl|ORGLA07G0178200.1 osa|LOC_Os07g43330.1 oin|BGIOSGA026182-PA sit|Si030783m zma|GRMZM2G382106_P01 sbi|Sb02g039910.1 bdi|BRADI1G20730.3 obr|OB07G28470.1
OG8_14694: ogl|ORGLA07G0179600.1 osa|LOC_Os07g43460.1 oin|BGIOSGA023874-PA sit|Si030865m sbi|Sb02g040020.1 zma|GRMZM2G044175_P01 bdi|BRADI1G20610.1 obr|OB07G28550.1
OG8_14695: ogl|ORGLA07G0179700.1 osa|LOC_Os07g43470.1 oin|BGIOSGA023873-PA sbi|Sb02g040010.1 sit|Si030240m zma|GRMZM2G158021_P01 bdi|BRADI1G20620.1 obr|OB07G28560.1
OG8_14696: ogl|ORGLA07G0180300.1 oin|BGIOSGA023868-PA osa|LOC_Os07g43540.1 sit|Si030679m sbi|Sb02g040150.1 zma|GRMZM5G825512_P01 bdi|BRADI1G20550.1 obr|OB07G28620.1
OG8_14697: ogl|ORGLA07G0180800.1 osa|LOC_Os07g43670.1 oin|BGIOSGA007875-PA sit|Si030905m sbi|Sb02g040170.1 zma|GRMZM2G141322_P01 bdi|BRADI1G20520.1 obr|OB07G28660.1
OG8_14698: ogl|ORGLA07G0181800.1 osa|LOC_Os07g43810.1 oin|BGIOSGA026194-PA sit|Si030823m sbi|Sb02g040260.1 zma|GRMZM2G158835_P01 bdi|BRADI1G20440.1 obr|OB07G28750.1
OG8_14699: ogl|ORGLA07G0182600.1 oin|BGIOSGA023859-PA sit|Si029825m sbi|Sb02g040300.1 zma|GRMZM2G159034_P01 osa|LOC_Os07g43900.1 bdi|BRADI1G20390.1 obr|OB07G28830.1
OG8_14700: ogl|ORGLA07G0182800.1 osa|LOC_Os07g43925.1 sit|Si030716m oin|BGIOSGA026200-PA zma|GRMZM2G150758_P01 sbi|Sb02g040330.1 bdi|BRADI1G20385.1 obr|OB07G28840.1
OG8_14701: ogl|ORGLA07G0183300.1 osa|LOC_Os07g44410.1 oin|BGIOSGA026224-PA sit|Si029059m zma|GRMZM2G039757_P01 sbi|Sb02g040640.1 bdi|BRADI1G20050.1 obr|OB07G29250.1
OG8_14702: ogl|ORGLA07G0183400.1 osa|LOC_Os07g44430.1 oin|BGIOSGA026225-PA sit|Si031051m sbi|Sb02g040650.1 zma|GRMZM2G129761_P01 bdi|BRADI1G20040.1 obr|OB07G29260.1
OG8_14703: ogl|ORGLA07G0184800.1 osa|LOC_Os07g44650.1 oin|BGIOSGA026236-PA sbi|Sb03g018290.1 sit|Si003323m zma|GRMZM2G014382_P01 bdi|BRADI1G19930.1 obr|OB07G29430.1
OG8_14704: ogl|ORGLA07G0185100.1 oin|BGIOSGA023835-PA sbi|Sb02g040780.1 sit|Si030077m zma|GRMZM2G075619_P01 osa|LOC_Os07g44700.1 bdi|BRADI1G19890.1 obr|OB07G29470.1
OG8_14705: ogl|ORGLA07G0186200.1 oin|BGIOSGA023829-PA osa|LOC_Os07g44820.1 sit|Si029840m sbi|Sb02g040970.1 zma|GRMZM2G323828_P01 bdi|BRADI1G19810.1 obr|OB07G29590.1
OG8_14706: ogl|ORGLA07G0187300.1 osa|LOC_Os07g44940.1 oin|BGIOSGA023823-PA sbi|Sb02g041060.1 zma|GRMZM2G003172_P01 sit|Si030545m bdi|BRADI1G19710.1 obr|OB07G29660.1
OG8_14707: ogl|ORGLA07G0187400.1 osa|LOC_Os07g44950.1 oin|BGIOSGA026248-PA sbi|Sb02g041070.1 sit|Si029351m zma|GRMZM2G060109_P01 bdi|BRADI1G19702.1 obr|OB07G29670.1
OG8_14708: ogl|ORGLA07G0187700.1 oin|BGIOSGA026249-PA osa|LOC_Os07g45000.1 sit|Si029355m sbi|Sb02g041120.1 zma|GRMZM2G022947_P01 bdi|BRADI1G19670.1 obr|OB07G29700.1
OG8_14709: ogl|ORGLA07G0187900.1 osa|LOC_Os07g45060.1 oin|BGIOSGA023820-PA sbi|Sb02g041150.1 sit|Si031181m zma|GRMZM2G322618_P01 bdi|BRADI1G19660.1 obr|OB07G29710.1
OG8_14710: ogl|ORGLA07G0188100.1 osa|LOC_Os07g45080.1 oin|BGIOSGA026253-PA sit|Si031090m sbi|Sb02g041170.1 zma|GRMZM2G040175_P01 bdi|BRADI1G67550.1 obr|OB07G29730.1
OG8_14711: ogl|ORGLA07G0189100.1 osa|LOC_Os07g45280.1 oin|BGIOSGA026262-PA zma|GRMZM2G082448_P01 sbi|Sb02g041320.1 sit|Si030446m bdi|BRADI1G19570.1 obr|OB07G29820.1
OG8_14712: ogl|ORGLA07G0189400.1 osa|LOC_Os07g45310.1 oin|BGIOSGA026263-PA sit|Si029824m sbi|Sb02g041350.1 zma|GRMZM2G111672_P01 bdi|BRADI1G19540.1 obr|OB07G29850.1
OG8_14713: ogl|ORGLA07G0189600.1 osa|LOC_Os07g45330.1 sbi|Sb02g041370.1 sit|Si030101m oin|BGIOSGA023808-PA zma|GRMZM2G020450_P01 bdi|BRADI1G19520.1 obr|OB07G29870.1
OG8_14714: ogl|ORGLA07G0191600.1 oin|BGIOSGA026298-PA osa|LOC_Os07g46170.1 sbi|Sb02g041460.1 sit|Si030582m zma|GRMZM2G172138_P01 bdi|BRADI1G19380.1 obr|OB07G30010.1
OG8_14715: ogl|ORGLA07G0191900.1 osa|LOC_Os07g46220.1 oin|BGIOSGA026302-PA sit|Si030791m sbi|Sb02g041420.1 zma|GRMZM2G148229_P01 bdi|BRADI1G19340.1 obr|OB07G30060.1
OG8_14716: ogl|ORGLA07G0192700.1 osa|LOC_Os07g46330.1 oin|BGIOSGA026307-PA sbi|Sb02g041590.1 zma|GRMZM2G133400_P01 sit|Si030736m bdi|BRADI1G19250.1 obr|OB07G30170.1
OG8_14717: ogl|ORGLA07G0193000.1 oin|BGIOSGA023789-PA osa|LOC_Os07g46360.1 sit|Si032185m zma|GRMZM2G133275_P01 sbi|Sb02g041630.1 bdi|BRADI1G19200.1 obr|OB07G30200.1
OG8_14718: ogl|ORGLA07G0194400.1 osa|LOC_Os07g46520.1 oin|BGIOSGA023780-PA sbi|Sb02g041820.1 sit|Si030696m zma|GRMZM2G326270_P01 bdi|BRADI1G19010.1 obr|OB07G30400.1
OG8_14719: ogl|ORGLA07G0194600.1 osa|LOC_Os07g46540.1 oin|BGIOSGA023778-PA sit|Si028700m zma|GRMZM2G326328_P01 sbi|Sb02g041830.1 bdi|BRADI1G19000.1 obr|OB07G30410.1
OG8_14721: ogl|ORGLA07G0195300.1 osa|LOC_Os07g46600.1 sit|Si029683m sbi|Sb02g041930.1 zma|GRMZM2G075431_P01 oin|BGIOSGA023774-PA bdi|BRADI1G18900.1 obr|OB07G30510.1
OG8_14723: ogl|ORGLA07G0199100.1 osa|LOC_Os07g47120.1 oin|BGIOSGA023752-PA sbi|Sb02g042220.1 zma|GRMZM2G181284_P01 sit|Si032033m bdi|BRADI1G18390.1 obr|OB07G30950.1
OG8_14724: ogl|ORGLA07G0199900.1 osa|LOC_Os07g47210.1 oin|BGIOSGA023745-PA sit|Si030233m zma|GRMZM2G070178_P01 sbi|Sb02g042280.1 bdi|BRADI1G18470.1 obr|OB07G31010.1
OG8_14725: ogl|ORGLA07G0200600.1 oin|BGIOSGA026354-PA sit|Si028654m sbi|Sb02g042330.1 zma|GRMZM2G081639_P01 bdi|BRADI1G18510.1 obr|OB07G31080.1 osa|LOC_Os07g47284.1
OG8_14726: ogl|ORGLA07G0201200.1 oin|BGIOSGA023740-PA osa|LOC_Os07g47340.1 sit|Si031354m sbi|Sb02g042410.1 zma|GRMZM2G020606_P02 bdi|BRADI1G18595.1 obr|OB07G31140.1
OG8_14727: ogl|ORGLA07G0201500.1 osa|LOC_Os07g47370.1 oin|BGIOSGA023738-PA sit|Si029034m sbi|Sb02g042450.1 zma|AC212684.3_FGP012 bdi|BRADI1G18310.1 obr|OB07G31180.1
OG8_14728: ogl|ORGLA07G0202100.1 osa|LOC_Os07g47450.1 oin|BGIOSGA026365-PA sbi|Sb02g042480.1 sit|Si033229m zma|GRMZM2G348863_P01 bdi|BRADI1G18240.1 obr|OB07G31250.1
OG8_14729: ogl|ORGLA07G0203300.1 osa|LOC_Os07g47570.1 oin|BGIOSGA026371-PA sbi|Sb02g042590.1 sit|Si030357m zma|GRMZM2G009571_P01 bdi|BRADI1G18130.1 obr|OB07G31370.1
OG8_14730: ogl|ORGLA07G0204400.1 osa|LOC_Os07g47710.1 oin|BGIOSGA026376-PA zma|GRMZM2G063617_P01 sit|Si031166m sbi|Sb02g042710.1 bdi|BRADI1G18010.2 obr|OB07G31490.1
OG8_14731: ogl|ORGLA07G0204500.1 oin|BGIOSGA023727-PA osa|LOC_Os07g47720.1 sit|Si029027m sbi|Sb02g042720.1 zma|GRMZM2G312434_P01 bdi|BRADI1G17997.1 obr|OB02G22850.1
OG8_14733: ogl|ORGLA07G0205200.1 osa|LOC_Os07g47830.1 oin|BGIOSGA023725-PA sit|Si029287m sbi|Sb02g042780.1 zma|GRMZM2G025182_P01 bdi|BRADI1G17940.1 obr|OB07G31600.1
OG8_14734: ogl|ORGLA07G0205700.1 oin|BGIOSGA026387-PA osa|LOC_Os07g47990.1 sit|Si030426m sbi|Sb02g042840.1 zma|GRMZM2G025441_P01 bdi|BRADI1G17877.1 obr|OB07G31690.1
OG8_14735: ogl|ORGLA07G0206300.1 oin|BGIOSGA023719-PA osa|LOC_Os07g48060.1 sit|Si030541m zma|GRMZM2G042347_P01 sbi|Sb02g042880.1 bdi|BRADI1G17790.1 obr|OB07G31750.1
OG8_14736: ogl|ORGLA07G0206400.1 osa|LOC_Os07g48080.1 oin|BGIOSGA026393-PA sit|Si029338m zma|GRMZM2G008444_P01 sbi|Sb02g042900.1 bdi|BRADI1G17800.1 obr|OB07G31760.1
OG8_14737: ogl|ORGLA07G0207100.1 osa|LOC_Os07g48160.1 oin|BGIOSGA026396-PA sbi|Sb02g042960.1 sit|Si029907m zma|GRMZM2G053554_P01 bdi|BRADI1G17730.1 obr|OB07G31820.1
OG8_14738: ogl|ORGLA07G0207300.1 osa|LOC_Os07g48180.1 sit|Si030224m sbi|Sb02g042990.1 zma|GRMZM2G149040_P01 oin|BGIOSGA023710-PA bdi|BRADI1G17700.1 obr|OB07G31840.1
OG8_14739: ogl|ORGLA07G0207800.1 oin|BGIOSGA023706-PA osa|LOC_Os07g48260.1 sit|Si030395m zma|GRMZM2G381378_P01 sbi|Sb02g043030.1 bdi|BRADI1G17660.1 obr|OB07G31890.1
OG8_14740: zma|GRMZM2G106408_P01 sbi|Sb01g036360.1 ogl|ORGLA07G0230100.1 osa|LOC_Os03g21400.1 oin|BGIOSGA010805-PA sit|Si035194m bdi|BRADI1G63460.1 obr|OB03G25880.1
OG8_14741: ogl|ORGLA07G0208800.1 osa|LOC_Os07g48360.1 oin|BGIOSGA026403-PA sbi|Sb02g043160.1 sit|Si028872m zma|GRMZM2G106732_P01 bdi|BRADI1G17580.1 obr|OB07G32010.1
OG8_14742: ogl|ORGLA07G0209600.1 osa|LOC_Os07g48450.1 oin|BGIOSGA026407-PA sit|Si030267m zma|GRMZM2G430849_P01 sbi|Sb02g043210.1 bdi|BRADI1G17480.1 obr|OB07G32110.1
OG8_14743: ogl|ORGLA07G0209900.1 oin|BGIOSGA026410-PA osa|LOC_Os07g48490.2 sit|Si030394m sbi|Sb02g043230.1 zma|GRMZM2G469380_P02 bdi|BRADI1G17460.1 obr|OB07G32130.1
OG8_14744: ogl|ORGLA07G0210100.1 osa|LOC_Os07g48510.1 oin|BGIOSGA023699-PA sit|Si029974m sbi|Sb02g043280.1 zma|GRMZM2G181607_P01 bdi|BRADI1G17430.1 obr|OB07G32180.1
OG8_14745: ogl|ORGLA07G0211100.1 osa|LOC_Os07g48570.1 oin|BGIOSGA023697-PA sit|Si029673m sbi|Sb02g043310.1 zma|AC155434.2_FGP006 bdi|BRADI1G17410.1 obr|OB07G32200.1
OG8_14746: ogl|ORGLA07G0211400.1 osa|LOC_Os07g48610.1 oin|BGIOSGA026414-PA sit|Si029811m sbi|Sb02g043340.1 zma|AC155434.2_FGP001 bdi|BRADI1G17380.1 obr|OB07G32240.1
OG8_14747: ogl|ORGLA07G0212100.1 oin|BGIOSGA023693-PA osa|LOC_Os07g48680.1 zma|GRMZM2G402262_P01 sbi|Sb02g043600.1 sit|Si032497m bdi|BRADI1G17310.1 obr|OB07G32310.1
OG8_14748: ogl|ORGLA07G0214200.1 osa|LOC_Os07g48920.1 oin|BGIOSGA023681-PA sbi|Sb02g043660.1 zma|GRMZM2G135341_P01 sit|Si029482m bdi|BRADI1G17080.1 obr|OB07G32530.1
OG8_14749: ogl|ORGLA07G0217400.1 osa|LOC_Os07g49280.1 oin|BGIOSGA023668-PA sit|Si029627m zma|GRMZM2G134341_P01 sbi|Sb02g043950.1 bdi|BRADI1G16610.1 obr|OB07G32840.1
OG8_14750: ogl|ORGLA07G0217600.1 oin|BGIOSGA026447-PA osa|LOC_Os07g49300.1 sit|Si028760m sbi|Sb02g043970.1 zma|GRMZM2G434696_P03 bdi|BRADI1G16590.1 obr|OB07G32850.1
[truncated: 65,677 more chars]
