# Supplementary material for: Phylogenomic Analyses of Nuclear Genes Reveal the Evolutionary Relationships within the BEP Clade and the Evidence of Positive Selection in Poaceae
Source: PLoS One. 2013 May 29;8(5):e64642. doi: 10.1371/journal.pone.0064642 (PMC3667173; doi:10.1371/journal.pone.0064642)
Supplement: Table S3 — Ka, Ks and protein functional annotation in 314 D. latiflorus - P. edulis one-to-one OGs. (XLS) [file pone.0064642.s015.xls]

## Sheet: Table_S3
Orthologous groups in red represent ω > 1 (strong positive selection).
Orthologous groups in blue represent ω between 0.5 and 1 (weak positive selection).
Orthologous groups in gree represent ω between 0.5 and 0.1.
Orthologous groups in violet represent ω < 0.1.
Orthologous_Groups	seq1	seq2	Ka	Ks	Ka/Ks	Reference_name	Protein_Function
OG8_14182	dla_Unigene22484	ped_9008	0.0599	0.0235	2.5442	LOC_Os05g27340.1	protein|expressed protein
OG8_14199	dla_Unigene818	ped_1049	0.1383	0.1077	1.2837	LOC_Os05g31690.1	protein|expressed protein
OG8_12558	dla_Unigene8135	ped_6068	0.0069	0.0061	1.1362	LOC_Os01g19470.1	protein|nodal modulator 1 precursor, putative, expressed
OG8_12263	dla_Unigene12950	ped_5482	0.0754	0.0816	0.9245	LOC_Os07g28440.1	protein|SNARE associated Golgi protein, putative, expressed
OG8_12252	dla_Unigene6857	ped_10366	0.0371	0.0421	0.8831	LOC_Os10g42830.1	protein|transporter family protein, putative, expressed
OG8_13258	dla_Unigene2231	ped_10635	0.0786	0.0999	0.7864	LOC_Os02g56270.1	protein|ENTH domain containing protein, expressed
OG8_13720	dla_Unigene7866	ped_11081	0.055	0.0719	0.765	LOC_Os03g57190.1	protein|TCP family transcription factor, putative, expressed
OG8_13530	dla_Unigene16621	ped_201	0.0387	0.0514	0.7525	LOC_Os03g43860.1	protein|SNF7 domain containing protein, putative, expressed
OG8_14766	dla_Unigene5371	ped_3344	0.0704	0.0975	0.7216	LOC_Os08g03590.1	protein|expressed protein
OG8_12173	dla_Unigene16907	ped_5672	0.0528	0.0779	0.6769	LOC_Os02g17330.1	protein|aminotransferase domain containing protein, putative, expressed
OG8_12874	dla_Unigene17978	ped_10636	0.0291	0.0464	0.6263	LOC_Os03g55850.1	protein|cold acclimation protein WCOR413, putative, expressed
OG8_15107	dla_Unigene14640	ped_9017	0.0562	0.0927	0.6055	LOC_Os01g21970.1	protein|protein kinase, putative, expressed
OG8_14741	dla_Unigene14419	ped_5994	0.0564	0.0937	0.6014	LOC_Os12g31490.1	protein|expressed protein
OG8_13892	dla_Unigene32406	ped_1256	0.0511	0.088	0.5802	LOC_Os04g39240.1	protein|expressed protein
OG8_14278	dla_Unigene5954	ped_11333	0.0419	0.0726	0.5774	LOC_Os05g42280.1	protein|expressed protein
OG8_15094	dla_Unigene11753	ped_9836	0.0461	0.0801	0.5754	LOC_Os02g15610.1	protein|40S ribosomal protein S15a, putative, expressed
OG8_13355	dla_Unigene16515	ped_3263	0.025	0.0436	0.5726	LOC_Os04g55670.1	protein|glycosyltransferase family 43 protein, putative, expressed
OG8_14698	dla_Unigene34057	ped_6097	0.0521	0.0967	0.5388	LOC_Os07g43810.1	protein|RNA recognition motif containing protein, putative, expressed
OG8_13653	dla_Unigene14322	ped_9421	0.0672	0.1261	0.5334	LOC_Os06g49980.1	protein|expressed protein
OG8_13330	dla_Unigene15784	ped_6343	0.0304	0.0571	0.5333	LOC_Os03g53770.1	protein|RNA recognition motif containing protein, putative, expressed
OG8_13031	dla_Unigene18530	ped_5910	0.0541	0.1015	0.5327	LOC_Os02g50860.1	protein|ras-related protein, putative, expressed
OG8_15048	dla_Unigene14261	ped_1500	0.0618	0.1187	0.5207	LOC_Os01g73880.1	protein|eukaryotic translation initiation factor, putative, expressed
OG8_12853	dla_Unigene3778	ped_7614	0.0701	0.1388	0.5055	LOC_Os01g69040.1	protein|zinc finger, C3HC4 type domain containing protein, expressed
OG8_13856	dla_Unigene16340	ped_939	0.0564	0.1115	0.5054	LOC_Os03g63380.1	protein|expressed protein
OG8_13053	dla_Unigene18258	ped_8611	0.0391	0.0793	0.4933	LOC_Os04g46730.1	protein|thioesterase family protein, putative, expressed
OG8_13565	dla_Unigene12328	ped_533	0.0469	0.0957	0.4894	LOC_Os02g10090.1	protein|expressed protein
OG8_12947	dla_Unigene11537	ped_8652	0.0688	0.1419	0.4846	LOC_Os02g05890.1	protein|EMB1303, putative, expressed
OG8_13977	dla_Unigene4681	ped_11066	0.0082	0.0169	0.4824	LOC_Os04g47700.1	protein|expressed protein
OG8_14148	dla_Unigene21367	ped_10457	0.0553	0.1152	0.4799	LOC_Os05g11870.1	protein|hydrolase, NUDIX family, domain containing protein, expressed
OG8_12403	dla_Unigene6770	ped_1407	0.0722	0.1506	0.4795	LOC_Os12g35640.1	protein|OsAPRL6 adenosine 5'-phosphosulfate reductase-like OsAPRL6, expressed
OG8_14357	dla_Unigene7623	ped_563	0.0671	0.1424	0.4712	LOC_Os06g02500.1	protein|superoxide dismutase, chloroplast, putative, expressed
OG8_14798	dla_Unigene20430	ped_2038	0.0667	0.1426	0.4677	LOC_Os08g09270.1	protein|pentatricopeptide, putative, expressed
OG8_12365	dla_Unigene13745	ped_7484	0.0386	0.0848	0.4546	LOC_Os12g37060.1	protein|expressed protein
OG8_13485	dla_Unigene5012	ped_10298	0.043	0.0949	0.4533	LOC_Os03g16730.1	protein|expressed protein
OG8_14630	dla_Unigene37683	ped_1397	0.051	0.1136	0.4487	LOC_Os07g23550.1	protein|expressed protein
OG8_13012	dla_Unigene7577	ped_5564	0.0483	0.1078	0.4477	LOC_Os02g16450.1	protein|expressed protein
OG8_14660	dla_Unigene17665	ped_5087	0.0496	0.1133	0.4382	LOC_Os12g14110.1	protein|expressed protein
OG8_14539	dla_Unigene17798	ped_9381	0.0405	0.0927	0.4375	LOC_Os01g71300.1	protein|S-formylglutathione hydrolase, putative, expressed
OG8_12415	dla_Unigene7183	ped_5366	0.04	0.0943	0.4246	LOC_Os12g41210.1	protein|tesmin/TSO1-like CXC domain containing protein, expressed
OG8_12936	dla_Unigene2108	ped_8106	0.0448	0.1071	0.4187	LOC_Os02g04650.1	protein|activator of 90 kDa heat shock protein ATPase homolog, putative, expressed
OG8_14705	dla_Unigene23576	ped_10544	0.0657	0.1587	0.4142	LOC_Os07g44820.1	protein|expressed protein
OG8_15113	dla_Unigene7034	ped_2932	0.0355	0.0873	0.4069	LOC_Os06g51480.1	protein|expressed protein
OG8_12851	dla_Unigene14539	ped_8192	0.044	0.1082	0.4067	LOC_Os05g51450.1	protein|OsClp8 - Putative Clp protease homologue, expressed
OG8_14714	dla_Unigene10108	ped_1638	0.0412	0.1017	0.4049	LOC_Os07g46170.1	protein|OsRhmbd13 - Putative Rhomboid homologue, expressed
OG8_12775	dla_Unigene36926	ped_6544	0.007	0.0174	0.404	LOC_Os01g62300.1	protein|SLT1 protein, putative, expressed
OG8_15081	dla_Unigene32381	ped_288	0.0442	0.1127	0.3926	LOC_Os09g39550.1	protein|expressed protein
OG8_14460	dla_Unigene16787	ped_4225	0.03	0.0776	0.3867	LOC_Os09g08660.1	protein|4-nitrophenylphosphatase, putative, expressed
OG8_12832	dla_Unigene3201	ped_10829	0.0255	0.0662	0.3852	LOC_Os01g67000.1	protein|membrane-associated 30 kDa protein, chloroplast precursor, putative, expressed
OG8_12888	dla_Unigene7665	ped_4285	0.0553	0.1438	0.3849	LOC_Os01g72480.1	protein|zinc finger, C3HC4 type domain containing protein, expressed
OG8_14524	dla_Unigene14320	ped_4476	0.0493	0.1304	0.3777	LOC_Os03g50220.1	protein|homologous-pairing protein meu13, putative, expressed
OG8_14498	dla_Unigene36319	ped_10089	0.0269	0.072	0.3736	LOC_Os06g43850.1	protein|ATP synthase F1, delta subunit family protein, putative, expressed
OG8_14943	dla_Unigene16806	ped_7985	0.0245	0.0661	0.3703	LOC_Os04g51150.1	protein|transposon protein, putative, unclassified, expressed
OG8_13383	dla_Unigene22493	ped_11487	0.0393	0.1062	0.3696	LOC_Os03g08080.1	protein|YGGT family protein, putative, expressed
OG8_14212	dla_Unigene6656	ped_10551	0.0173	0.0488	0.3543	LOC_Os05g33360.1	protein|transmembrane BAX inhibitor motif-containing protein, putative, expressed
OG8_14548	dla_Unigene14374	ped_7529	0.0328	0.0932	0.3521	LOC_Os01g09890.1	protein|translation initiation factor SUI1, putative, expressed
OG8_12896	dla_Unigene14294	ped_7808	0.0372	0.1059	0.3516	LOC_Os06g47900.1	protein|expressed protein
OG8_14114	dla_Unigene3374	ped_4827	0.0418	0.1199	0.3483	LOC_Os05g04360.1	protein|protein phosphatase 2C, putative, expressed
OG8_12320	dla_Unigene1371	ped_231	0.0255	0.074	0.345	LOC_Os02g46510.1	protein|adaptor complexes medium subunit family domain containing protein, expressed
OG8_14023	dla_Unigene8564	ped_4632	0.0096	0.0279	0.3441	LOC_Os04g52760.1	protein|gamma-soluble NSF attachment protein, putative, expressed
OG8_13450	dla_Unigene11337	ped_10560	0.0474	0.1382	0.3433	LOC_Os03g13560.1	protein|hydroxyproline-rich glycoprotein family protein, putative, expressed
OG8_14638	dla_Unigene1321	ped_7421	0.0244	0.0714	0.3418	LOC_Os02g56550.1	protein|ABC transporter, ATP-binding protein, putative, expressed
OG8_15173	dla_Unigene8188	ped_4803	0.0284	0.0839	0.3389	LOC_Os11g39650.1	protein|WD domain, G-beta repeat domain containing protein, expressed
OG8_13110	dla_Unigene28182	ped_11046	0.0428	0.1268	0.3375	LOC_Os02g42940.1	protein|MSP domain containing protein, expressed
OG8_13902	dla_Unigene9506	ped_6339	0.054	0.1604	0.337	LOC_Os04g40420.1	protein|SWIRM domain containing protein, expressed
OG8_14447	dla_Unigene15414	ped_2055	0.024	0.0722	0.3321	LOC_Os02g21880.1	protein|coiled-coil domain-containing protein, putative, expressed
OG8_13334	dla_Unigene21506	ped_8093	0.0246	0.0754	0.3259	LOC_Os03g04260.1	protein|glutathione S-transferase, putative, expressed
OG8_13700	dla_Unigene10575	ped_200	0.0826	0.2539	0.3251	LOC_Os03g55830.1	protein|BTBN10 - Bric-a-Brac, Tramtrack, Broad Complex BTB domain with non-phototropic hypocotyl 3 NPH3 and coiled-coil domains, expressed
OG8_12906	dla_Unigene2029	ped_10029	0.0401	0.1245	0.3216	LOC_Os02g01360.1	protein|OsMADS60 - MADS-box family gene with MIKCc type-box, expressed
OG8_14684	dla_Unigene8445	ped_8123	0.025	0.0783	0.3189	LOC_Os07g41740.1	protein|PHD finger protein, putative, expressed
OG8_13888	dla_Unigene22501	ped_9968	0.0428	0.1359	0.3149	LOC_Os04g39040.1	protein|UBA and UBX domain-containing protein, putative, expressed
OG8_12476	dla_Unigene12556	ped_6017	0.042	0.1336	0.3146	LOC_Os08g05790.1	protein|caffeoyl-CoA O-methyltransferase, putative, expressed
OG8_12617	dla_Unigene7807	ped_4515	0.0363	0.1158	0.3132	LOC_Os01g45530.1	protein|single-stranded DNA-binding protein, putative, expressed
OG8_12847	dla_Unigene5348	ped_805	0.0197	0.0632	0.3114	LOC_Os01g68598.1	protein|expressed protein
OG8_15019	dla_Unigene16743	ped_11218	0.0433	0.1401	0.3093	LOC_Os06g34040.1	protein|DJ-1 family protein, putative, expressed
OG8_14036	dla_Unigene15375	ped_11307	0.0335	0.1085	0.3083	LOC_Os06g24594.5	protein|exonuclease, putative, expressed
OG8_12241	dla_Unigene17792	ped_260	0.0344	0.1119	0.3073	LOC_Os06g49160.1	protein|thylakoid lumenal 16.5 kDa protein, chloroplast precursor, putative, expressed
OG8_13554	dla_Unigene34732	ped_8469	0.0328	0.1069	0.3066	LOC_Os03g25260.1	protein|HIT zinc finger domain containing protein, expressed
OG8_13910	dla_Unigene9238	ped_1901	0.0299	0.098	0.3054	LOC_Os04g41300.1	protein|ribosome recycling factor, putative, expressed
OG8_14288	dla_Unigene14445	ped_10389	0.0458	0.1503	0.3049	LOC_Os03g17170.1	protein|zinc finger, C3HC4 type domain containing protein, expressed
OG8_14761	dla_Unigene29402	ped_2660	0.0417	0.1368	0.3046	LOC_Os08g02540.1	protein|adenylate kinase, putative, expressed
OG8_13682	dla_Unigene16052	ped_5018	0.0292	0.096	0.3045	LOC_Os04g35180.2	protein|co-chaperone GrpE protein, putative, expressed
OG8_13973	dla_Unigene18393	ped_7190	0.0315	0.1051	0.3001	LOC_Os02g22070.1	protein|expressed protein
OG8_12978	dla_Unigene12333	ped_8374	0.0298	0.1026	0.2908	LOC_Os11g20689.1	protein|exosome complex exonuclease, putative, expressed
OG8_13738	dla_Unigene3115	ped_2372	0.0629	0.2166	0.2906	LOC_Os03g60120.1	protein|AP2 domain containing protein, expressed
OG8_14711	dla_Unigene6045	ped_2743	0.0351	0.1208	0.2905	LOC_Os07g45280.1	protein|Mo25, putative, expressed
OG8_15158	dla_Unigene4965	ped_10154	0.0196	0.0676	0.2901	LOC_Os08g41990.1	protein|aminotransferase, putative, expressed
OG8_12453	dla_Unigene10513	ped_446	0.0601	0.2113	0.2845	LOC_Os01g04280.1	protein|calmodulin binding protein, putative, expressed
OG8_12187	dla_Unigene10443	ped_8915	0.0441	0.1554	0.2836	LOC_Os10g27340.2	protein|oxidoreductase, putative, expressed
OG8_14617	dla_Unigene36592	ped_3690	0.0274	0.0968	0.2832	LOC_Os07g14830.1	protein|WD domain, G-beta repeat domain containing protein, expressed
OG8_14393	dla_Unigene9466	ped_10330	0.0324	0.1153	0.2807	LOC_Os06g07070.1	protein|BRASSINOSTEROID INSENSITIVE 1-associated receptor kinase 1 precursor, putative, expressed
OG8_12436	dla_Unigene30500	ped_5954	0.0382	0.1382	0.2763	LOC_Os01g01302.1	protein|shikimate kinase, putative, expressed
OG8_15103	dla_Unigene10615	ped_3425	0.0684	0.2486	0.2751	LOC_Os01g70210.1	protein|CRAL/TRIO domain containing protein, expressed
OG8_13234	dla_Unigene19620	ped_7247	0.0077	0.0283	0.2737	LOC_Os03g07100.1	protein|LTPL82 - Protease inhibitor/seed storage/LTP family protein precursor, expressed
OG8_13904	dla_Unigene13618	ped_3542	0.0151	0.0553	0.2722	LOC_Os03g51920.1	protein|peptidase, M50 family, putative, expressed
OG8_13689	dla_Unigene21055	ped_6781	0.0326	0.1199	0.2718	LOC_Os03g54770.1	protein|WD domain, G-beta repeat domain containing protein, expressed
OG8_13422	dla_Unigene16551	ped_10416	0.0235	0.0866	0.2715	LOC_Os03g20860.1	protein|expressed protein
OG8_14102	dla_Unigene10275	ped_2514	0.029	0.1071	0.2704	LOC_Os05g02640.1	protein|hydrolase, NUDIX family, domain containing protein, expressed
OG8_14921	dla_Unigene15368	ped_8275	0.026	0.0964	0.2698	LOC_Os04g53740.1	protein|thioredoxin, putative, expressed
OG8_12579	dla_Unigene8915	ped_2188	0.0375	0.1394	0.2692	LOC_Os01g34190.1	protein|G-patch domain containing protein, expressed
OG8_14337	dla_Unigene14596	ped_1336	0.0275	0.1026	0.2683	LOC_Os06g22690.1	protein|bundle sheath defective protein 2, putative, expressed
OG8_13253	dla_Unigene11707	ped_10447	0.0573	0.2145	0.267	LOC_Os01g73120.1	protein|expressed protein
OG8_12181	dla_Unigene17093	ped_4678	0.0477	0.1792	0.2664	LOC_Os07g36420.1	protein|proteasome inhibitor-related, putative, expressed
OG8_12435	dla_Unigene13427	ped_11437	0.0258	0.0977	0.2646	LOC_Os04g40540.1	protein|protein-L-isoaspartate O-methyltransferase, putative, expressed
OG8_13819	dla_Unigene7444	ped_8259	0.037	0.1403	0.264	LOC_Os04g17050.1	protein|glutaredoxin family protein, expressed
OG8_13477	dla_Unigene18751	ped_2425	0.0336	0.1281	0.2624	LOC_Os04g34460.1	protein|PAP fibrillin family domain containing protein, expressed
OG8_13157	dla_Unigene10081	ped_6284	0.0285	0.1087	0.2619	LOC_Os02g46600.1	protein|RING-H2 finger protein ATL5G, putative, expressed
OG8_14558	dla_Unigene34863	ped_9436	0.0667	0.2561	0.2604	LOC_Os06g50390.1	protein|eukaryotic aspartyl protease domain containing protein, expressed
OG8_12464	dla_Unigene22736	ped_9351	0.0309	0.1207	0.2565	LOC_Os01g05830.1	protein|expressed protein
OG8_14244	dla_Unigene1480	ped_6170	0.0165	0.0644	0.256	LOC_Os04g40290.1	protein|AAA-type ATPase family protein, putative, expressed
OG8_14436	dla_Unigene14082	ped_8041	0.0082	0.0328	0.2513	LOC_Os03g47120.1	protein|CBS domain containing protein, expressed
OG8_14589	dla_Unigene9369	ped_1601	0.0264	0.1065	0.248	LOC_Os07g07550.1	protein|galactose-1-phosphate uridyl transferase, putative, expressed
OG8_13341	dla_Unigene32865	ped_690	0.01	0.0402	0.2477	LOC_Os03g04980.1	protein|PHD-finger domain containing protein, putative, expressed
OG8_13279	dla_Unigene31661	ped_6274	0.0198	0.0809	0.2452	LOC_Os02g57640.1	protein|KH domain containing protein, putative, expressed
OG8_14813	dla_Unigene38316	ped_7486	0.0258	0.1054	0.2444	LOC_Os08g15460.1	protein|preprotein translocase subunit secY, putative, expressed
OG8_12939	dla_Unigene5144	ped_6491	0.0386	0.158	0.244	LOC_Os02g04860.1	protein|expressed protein
OG8_14468	dla_Unigene8877	ped_10542	0.0355	0.1458	0.2436	LOC_Os06g35900.1	protein|BES1/BZR1 homolog protein, putative, expressed
OG8_13645	dla_Unigene21187	ped_3838	0.0305	0.1268	0.2406	LOC_Os03g49720.1	protein|PAP fibrillin family domain containing protein, expressed
OG8_14709	dla_Unigene38230	ped_6931	0.0178	0.0745	0.2389	LOC_Os07g45060.1	protein|uncharacterized GPI-anchored protein At5g19240 precursor, putative, expressed
OG8_12460	dla_Unigene22029	ped_6322	0.0377	0.1593	0.2364	LOC_Os01g05060.1	protein|mitochondrial glycoprotein, putative, expressed
OG8_13411	dla_Unigene5104	ped_92	0.0351	0.1487	0.2362	LOC_Os03g10360.1	protein|SURF1, putative, expressed
OG8_14051	dla_Unigene3834	ped_6144	0.0291	0.124	0.2351	LOC_Os04g55860.1	protein|peptidyl-tRNA hydrolase, putative, expressed
OG8_14072	dla_Unigene6031	ped_8157	0.0303	0.1289	0.235	LOC_Os04g58020.1	protein|MYB_Al protein, putative, expressed
OG8_13508	dla_Unigene13863	ped_5541	0.034	0.145	0.2344	LOC_Os04g52270.1	protein|coatomer subunit epsilon, putative, expressed
OG8_13020	dla_Unigene16969	ped_7169	0.0293	0.125	0.2342	LOC_Os07g46330.1	protein|uncharacterized UPF0114 domain containing protein, expressed
OG8_12457	dla_Unigene14789	ped_5390	0.0371	0.1605	0.2312	LOC_Os05g37950.1	protein|guanylyl cyclase, putative, expressed
OG8_12474	dla_Unigene9872	ped_8079	0.0259	0.1132	0.2291	LOC_Os01g07310.1	protein|transporter-related, putative, expressed
OG8_12296	dla_Unigene12454	ped_10867	0.0086	0.0377	0.2289	LOC_Os06g04530.1	protein|OsClp9 - Putative Clp protease homologue, expressed
OG8_12372	dla_Unigene17769	ped_1665	0.0421	0.1851	0.2276	LOC_Os08g37140.1	protein|phosphoglycerate mutase, putative, expressed
OG8_14839	dla_Unigene33540	ped_1760	0.0283	0.1244	0.2275	LOC_Os08g29520.1	protein|cytochrome b561, putative, expressed
OG8_13395	dla_Unigene265	ped_8471	0.0137	0.0606	0.2268	LOC_Os03g09080.1	protein|ubiquitin carboxyl-terminal hydrolase domain containing protein, expressed
OG8_14879	dla_Unigene17790	ped_813	0.0159	0.0705	0.226	LOC_Os10g41380.1	protein|expressed protein
OG8_14759	dla_Unigene20602	ped_11031	0.0194	0.0866	0.2238	LOC_Os08g02330.1	protein|RNA recognition motif containing protein, putative, expressed
OG8_13942	dla_Unigene22217	ped_1067	0.0164	0.0732	0.2236	LOC_Os04g44560.1	protein|expressed protein
OG8_14981	dla_Unigene19589	ped_6381	0.0621	0.281	0.221	LOC_Os02g53400.1	protein|thioredoxin, putative, expressed
OG8_14180	dla_Unigene20827	ped_2696	0.0834	0.3784	0.2204	LOC_Os05g27000.1	protein|expressed protein
OG8_13337	dla_Unigene22492	ped_10468	0.048	0.2186	0.2195	LOC_Os03g04710.1	protein|expressed protein
OG8_13288	dla_Unigene10542	ped_5086	0.0127	0.0586	0.2176	LOC_Os02g58340.1	protein|oligopeptidase, putative, expressed
OG8_12577	dla_Unigene8473	ped_7943	0.0318	0.1476	0.2157	LOC_Os01g32730.1	protein|tetratricopeptide repeat containing protein, putative, expressed
OG8_12563	dla_Unigene14668	ped_9223	0.0286	0.1336	0.2141	LOC_Os01g04910.1	protein|TP53RK-binding protein, putative, expressed
OG8_12810	dla_Unigene6157	ped_3269	0.0169	0.0789	0.2138	LOC_Os01g64920.1	protein|nuclear matrix protein 1, putative, expressed
OG8_13663	dla_Unigene14506	ped_11419	0.2579	1.2067	0.2137	LOC_Os01g68930.1	protein|expressed protein
OG8_13698	dla_Unigene26409	ped_2606	0.0341	0.1603	0.2129	LOC_Os03g55670.1	protein|expressed protein
OG8_13607	dla_Unigene34331	ped_10752	0.0392	0.1854	0.2115	LOC_Os03g43010.1	protein|expressed protein
OG8_14202	dla_Unigene31771	ped_2100	0.0245	0.1179	0.2081	LOC_Os05g32220.1	protein|L1P family of ribosomal proteins domain containing protein, expressed
OG8_14547	dla_Unigene10355	ped_11268	0.0152	0.0729	0.2079	LOC_Os06g49890.1	protein|coiled-coil domain-containing protein 90A, mitochondrial precursor, putative, expressed
OG8_13746	dla_Unigene8696	ped_3501	0.0261	0.126	0.207	LOC_Os03g60700.1	protein|dolichyl-phosphate beta-glycosyltransferase, putative, expressed
OG8_13019	dla_Unigene9707	ped_1056	0.03	0.145	0.2066	LOC_Os02g17280.1	protein|gamma-secretase subunit APH-1B, putative, expressed
OG8_12391	dla_Unigene14424	ped_11553	0.0251	0.1244	0.2021	LOC_Os05g44130.1	protein|gamma-glutamyl hydrolase precursor, putative, expressed
OG8_13213	dla_Unigene5791	ped_617	0.0521	0.2622	0.1989	LOC_Os02g51490.1	protein|methyltransferase, putative, expressed
OG8_14026	dla_Unigene18117	ped_2049	0.0281	0.1418	0.1984	LOC_Os11g38260.1	protein|PAP fibrillin family domain containing protein, expressed
OG8_12224	dla_Unigene8732	ped_8334	0.044	0.2229	0.1976	LOC_Os10g39810.1	protein|fatty acid hydroxylase, putative, expressed
OG8_14351	dla_Unigene24022	ped_9431	0.0173	0.0888	0.1948	LOC_Os06g02028.1	protein|eyes absent homolog 4, putative, expressed
OG8_12253	dla_Unigene34260	ped_7048	0.0171	0.089	0.1923	LOC_Os10g42840.1	protein|NADH dehydrogenase 1 alpha subcomplex subunit 12, putative, expressed
OG8_13308	dla_Unigene6377	ped_902	0.0356	0.1858	0.1918	LOC_Os03g02730.1	protein|expressed protein
OG8_12957	dla_Unigene20229	ped_9486	0.0216	0.1135	0.1903	LOC_Os02g07240.1	protein|expressed protein
OG8_15106	dla_Unigene4021	ped_7187	0.016	0.085	0.1885	LOC_Os01g70140.1	protein|ubiquitin-conjugating enzyme E2-22 kDa, putative, expressed
OG8_14614	dla_Unigene19331	ped_10709	0.015	0.0803	0.1875	LOC_Os09g25810.2	protein|nodulin, putative, expressed
OG8_12445	dla_Unigene10584	ped_6377	0.0529	0.2824	0.1872	LOC_Os01g01870.1	protein|helix-loop-helix DNA-binding domain containing protein, expressed
OG8_13531	dla_Unigene703	ped_2040	0.0343	0.1837	0.1869	LOC_Os03g21000.1	protein|thioredoxin, putative, expressed
OG8_12486	dla_Unigene5975	ped_4651	0.0151	0.0814	0.1857	LOC_Os01g08400.1	protein|syntaxin, putative, expressed
OG8_12361	dla_Unigene31242	ped_3578	0.0258	0.1405	0.1836	LOC_Os12g08830.1	protein|thylakoid lumenal 29.8 kDa protein, putative, expressed
OG8_14109	dla_Unigene22598	ped_8088	0.011	0.0607	0.1819	LOC_Os05g03540.1	protein|expressed protein
OG8_13380	dla_Unigene37740	ped_1086	0.021	0.1157	0.1818	LOC_Os03g07800.1	protein|RNA recognition motif containing protein, putative, expressed
OG8_14812	dla_Unigene5455	ped_5763	0.0216	0.1192	0.1811	LOC_Os08g15204.1	protein|thioredoxin domain-containing protein 9, putative, expressed
OG8_14977	dla_Unigene9853	ped_5127	0.0305	0.17	0.1793	LOC_Os09g25310.1	protein|26S proteasome non-ATPase regulatory subunit 9, putative, expressed
OG8_12837	dla_Unigene10655	ped_8590	0.0244	0.1412	0.1731	LOC_Os01g67850.1	protein|zinc finger, RING-type, putative, expressed
OG8_12201	dla_Unigene7734	ped_7622	0.0195	0.1135	0.1723	LOC_Os10g31520.1	protein|ribosomal RNA assembly protein mis3, putative, expressed
OG8_13368	dla_Unigene19719	ped_1222	0.0288	0.1698	0.1696	LOC_Os05g34720.1	protein|transcriptional regulator, putative, expressed
OG8_12658	dla_Unigene32724	ped_8978	0.0103	0.0613	0.1688	LOC_Os01g49340.1	protein|arginine/serine-rich coiled-coil protein 1, putative, expressed
OG8_14280	dla_Unigene8297	ped_9416	0.0334	0.1977	0.1687	LOC_Os05g43040.1	protein|tetratricopeptide repeat domain containing protein, expressed
OG8_14608	dla_Unigene28533	ped_182	0.0379	0.226	0.1676	LOC_Os07g12910.1	protein|PHD finger protein, putative, expressed
OG8_14783	dla_Unigene1396	ped_5363	0.0145	0.0866	0.1675	LOC_Os06g49140.1	protein|ribosomal RNA large subunit methyltransferase J, putative, expressed
OG8_13617	dla_Unigene11327	ped_2468	0.0175	0.106	0.1651	LOC_Os03g45260.1	protein|vesicle transport v-SNARE protein, putative, expressed
OG8_13810	dla_Unigene37132	ped_9943	0.0239	0.1468	0.1631	LOC_Os04g10240.1	protein|nicotiana lesion-inducing like, putative, expressed
OG8_13699	dla_Unigene31670	ped_1319	0.0109	0.0671	0.1621	LOC_Os03g55730.1	protein|SSA2 - 2S albumin seed storage family protein precursor, putative, expressed
OG8_13849	dla_Unigene18801	ped_403	0.0327	0.2045	0.1601	LOC_Os03g54890.1	protein|ribosomal protein L13, putative, expressed
OG8_13430	dla_Unigene4051	ped_502	0.0144	0.092	0.1562	LOC_Os03g11340.1	protein|leucine-rich repeat resistance protein, putative, expressed
OG8_12979	dla_Unigene33222	ped_10141	0.0153	0.099	0.1542	LOC_Os02g10230.1	protein|metal cation transporter, putative, expressed
OG8_13927	dla_Unigene12858	ped_4396	0.0216	0.1402	0.1539	LOC_Os09g23300.1	protein|integral membrane protein, putative, expressed
OG8_13706	dla_Unigene16871	ped_3176	0.0255	0.166	0.1538	LOC_Os10g17770.1	protein|chromo domain-containing protein LHP1, putative, expressed
OG8_13629	dla_Unigene4072	ped_4560	0.0358	0.2329	0.1536	LOC_Os03g46750.1	protein|GPI mannosyltransferase 1, putative, expressed
OG8_14780	dla_Unigene12587	ped_11689	0.014	0.0917	0.153	LOC_Os08g16840.1	protein|OsFBL45 - F-box domain and LRR containing protein, expressed
OG8_11817	dla_Unigene38955	ped_4624	0.0216	0.1435	0.1502	LOC_Os04g58810.1	protein|CAF1 family ribonuclease containing protein, putative, expressed
OG8_13314	dla_Unigene10607	ped_9408	0.0166	0.1114	0.1493	LOC_Os03g03180.1	protein|uncharacterized Cys-rich domain containing protein, putative, expressed
OG8_12923	dla_Unigene30712	ped_2568	0.2629	1.7666	0.1488	LOC_Os02g03560.1	protein|expressed protein
OG8_14420	dla_Unigene16442	ped_8148	0.0429	0.2886	0.1486	LOC_Os03g06090.1	protein|high-affinity nickel-transport family protein, putative, expressed
OG8_12968	dla_Unigene18039	ped_3790	0.0289	0.1951	0.1482	LOC_Os03g19680.1	protein|enoyl-CoA hydratase/isomerase family protein, putative, expressed
OG8_14696	dla_Unigene15212	ped_11345	0.0244	0.1653	0.1473	LOC_Os08g44440.1	protein|multiple myeloma tumor-associated protein 2, putative, expressed
OG8_12873	dla_Unigene5467	ped_11368	0.017	0.1164	0.1457	LOC_Os01g71220.1	protein|zinc finger protein, putative, expressed
OG8_12505	dla_Unigene14403	ped_10132	0.0259	0.1787	0.1449	LOC_Os07g48360.1	protein|helicase conserved C-terminal domain containing protein, expressed
OG8_13954	dla_Unigene20348	ped_5418	0.028	0.196	0.1426	LOC_Os04g45600.1	protein|NDH-M H PLASTOQUINONE DEHY, putative, expressed
OG8_13728	dla_Unigene37644	ped_7437	0.0181	0.1273	0.142	LOC_Os03g59360.1	protein|remorin, putative, expressed
OG8_13612	dla_Unigene16627	ped_1596	0.0186	0.1311	0.1416	LOC_Os07g05480.1	protein|photosystem I reaction center subunit, chloroplast precursor, putative, expressed
OG8_13392	dla_Unigene8831	ped_1994	0.0172	0.1217	0.1413	LOC_Os03g08860.1	protein|GRAM domain containing protein, expressed
OG8_14817	dla_Unigene12740	ped_6723	0.0208	0.1484	0.14	LOC_Os03g59580.1	protein|hydrolase, NUDIX family, domain containing protein, expressed
OG8_12528	dla_Unigene37088	ped_9930	0.0227	0.1629	0.1395	LOC_Os01g12800.1	protein|peroxisomal membrane protein, putative, expressed
OG8_14062	dla_Unigene10734	ped_8255	0.019	0.137	0.1389	LOC_Os04g57370.1	protein|acyl-protein thioesterase, putative, expressed
OG8_12822	dla_Unigene20340	ped_9566	0.0118	0.0874	0.1349	LOC_Os01g65880.1	protein|nodulin MtN3 family protein, putative, expressed
OG8_13628	dla_Unigene7107	ped_10186	0.0135	0.101	0.1333	LOC_Os03g46650.1	protein|WD domain, G-beta repeat domain containing protein, expressed
OG8_13419	dla_Unigene22644	ped_7766	0.0125	0.0944	0.1322	LOC_Os03g10520.1	protein|radical SAM enzyme, putative, expressed
OG8_12389	dla_Unigene14039	ped_4183	0.0098	0.0745	0.132	LOC_Os06g14550.1	protein|signal recognition particle 9 kDa protein, putative, expressed
OG8_13714	dla_Unigene6798	ped_3276	0.0158	0.1222	0.1289	LOC_Os03g56790.1	protein|actin-depolymerizing factor, putative, expressed
OG8_12206	dla_Unigene29462	ped_6098	0.0144	0.1121	0.1288	LOC_Os10g31940.1	protein|inosine triphosphate pyrophosphatase, putative, expressed
OG8_14967	dla_Unigene19051	ped_8245	0.0286	0.2238	0.1277	LOC_Os03g61680.1	protein|huntingtin-interacting protein HYPK, putative, expressed
OG8_13901	dla_Unigene15011	ped_3831	0.0147	0.1161	0.1269	LOC_Os03g54091.1	protein|OsTOP6A1 - Topoisomerase 6 subunit A homolog 1, expressed
OG8_14091	dla_Unigene4291	ped_2296	0.0199	0.1584	0.1259	LOC_Os05g01450.1	protein|eukaryotic translation initiation factor 3 subunit F, putative, expressed
OG8_12420	dla_Unigene8317	ped_9496	0.0215	0.1722	0.1248	LOC_Os12g42090.2	protein|methyltransferase domain containing protein, putative, expressed
OG8_14394	dla_Unigene19963	ped_10792	0.0168	0.135	0.1244	LOC_Os06g07200.1	protein|syntaxin, putative, expressed
OG8_13985	dla_Unigene3927	ped_11645	0.0286	0.2311	0.1239	LOC_Os04g48880.1	protein|fatty acid hydroxylase, putative, expressed
OG8_14132	dla_Unigene7714	ped_7505	0.0178	0.1437	0.1236	LOC_Os05g07632.1	protein|haloacid dehalogenase-like hydrolase family protein, putative, expressed
OG8_13583	dla_Unigene36635	ped_647	0.0098	0.0808	0.1218	LOC_Os03g33580.1	protein|mitotic checkpoint protein, putative, expressed
OG8_15128	dla_Unigene20739	ped_8779	0.02	0.1646	0.1215	LOC_Os07g38240.1	protein|ZOS7-05 - C2H2 zinc finger protein, expressed
OG8_15100	dla_Unigene17085	ped_1509	0.0096	0.0797	0.1208	LOC_Os10g25000.1	protein|expressed protein
OG8_12190	dla_Unigene10893	ped_8564	0.0314	0.2614	0.1202	LOC_Os10g28040.1	protein|histone acetyltransferase GCN5, putative, expressed
OG8_13664	dla_Unigene4755	ped_5570	0.0242	0.2029	0.1191	LOC_Os03g52170.1	protein|4-hydroxy-3-methylbut-2-enyl diphosphate reductase, putative, expressed
OG8_14583	dla_Unigene16686	ped_7077	0.0168	0.1443	0.1164	LOC_Os09g30478.1	protein|expressed protein
OG8_14128	dla_Unigene8749	ped_10358	0.0309	0.2661	0.1162	LOC_Os05g06710.1	protein|GDSL-like lipase/acylhydrolase, putative, expressed
OG8_12162	dla_Unigene14232	ped_1891	0.0223	0.193	0.1155	LOC_Os09g35980.2	protein|expressed protein
OG8_14169	dla_Unigene21166	ped_4707	0.0102	0.0888	0.1145	LOC_Os05g19974.2	protein|endonuclease/exonuclease/phosphatase family protein, putative, expressed
OG8_13579	dla_Unigene29333	ped_6374	0.0324	0.292	0.111	LOC_Os03g32170.1	protein|NAD dependent epimerase/dehydratase family protein, putative, expressed
OG8_13933	dla_Unigene10231	ped_9733	0.0186	0.1697	0.1094	LOC_Os04g43670.1	protein|expressed protein
OG8_13659	dla_Unigene13650	ped_2542	0.033	0.3021	0.1093	LOC_Os11g34200.1	protein|histone-like transcription factor and archaeal histone, putative, expressed
OG8_13909	dla_Unigene15429	ped_10108	0.0283	0.2697	0.1051	LOC_Os02g29530.1	protein|glycosyl transferase 8 domain containing protein, putative, expressed
OG8_14020	dla_Unigene13899	ped_5538	0.016	0.1562	0.1028	LOC_Os08g06070.1	protein|ELF7, putative, expressed
OG8_12732	dla_Unigene1864	ped_620	0.0092	0.0899	0.1022	LOC_Os03g15860.1	protein|mitochondrial carrier protein, putative, expressed
OG8_13733	dla_Unigene12783	ped_8163	0.011	0.1085	0.1014	LOC_Os04g42990.1	protein|suppressor of stem-loop protein 1, putative, expressed
OG8_13685	dla_Unigene12076	ped_9533	0.0378	0.3786	0.0999	LOC_Os03g27770.1	protein|heme oxygenase 2, putative, expressed
OG8_13741	dla_Unigene10682	ped_9252	0.0129	0.13	0.0992	LOC_Os03g60370.1	protein|histidine acid phosphatase, putative, expressed
OG8_13068	dla_Unigene21225	ped_3714	0.0105	0.1059	0.099	LOC_Os02g35640.1	protein|SFT2, putative, expressed
OG8_12965	dla_Unigene9552	ped_10951	0.0065	0.0652	0.099	LOC_Os02g08260.1	protein|HD domain containing protein 2, putative, expressed
OG8_12649	dla_Unigene6009	ped_10496	0.0217	0.2205	0.0986	LOC_Os01g48446.1	protein|no apical meristem protein, putative, expressed
OG8_13737	dla_Unigene2256	ped_4375	0.0609	0.6285	0.0969	LOC_Os03g60080.1	protein|NAC domain-containing protein 67, putative, expressed
OG8_15041	dla_Unigene25847	ped_10779	0.0189	0.1971	0.0958	LOC_Os09g34040.1	protein|TBC domain containing protein, expressed
OG8_13578	dla_Unigene10499	ped_6344	0.0174	0.1815	0.0957	LOC_Os03g31490.1	protein|expressed protein
OG8_13491	dla_Unigene14502	ped_376	0.0114	0.1197	0.0955	LOC_Os03g52150.1	protein|metalloendopeptidase/ metallopeptidase/ zinc ion binding protein, putative, expressed
OG8_12685	dla_Unigene22742	ped_10302	0.0217	0.2297	0.0946	LOC_Os01g52260.1	protein|serine acetyltransferase protein, putative, expressed
OG8_13997	dla_Unigene16811	ped_11321	0.0166	0.1789	0.0927	LOC_Os03g56300.1	protein|4Fe-4S binding domain containing protein, expressed
OG8_14629	dla_Unigene7095	ped_7017	0.0236	0.2714	0.0871	LOC_Os07g23244.1	protein|ribosomal protein L23 family protein, putative, expressed
OG8_13097	dla_Unigene7477	ped_7460	0.0087	0.1004	0.0866	LOC_Os02g39830.1	protein|enhancer of rudimentary protein, putative, expressed
OG8_15136	dla_Unigene5483	ped_2745	0.0117	0.136	0.0861	LOC_Os07g38970.1	protein|succinyl-CoA ligase subunit alpha-2, mitochondrial precursor, putative, expressed
OG8_14648	dla_Unigene21494	ped_8548	0.0217	0.2527	0.086	LOC_Os07g32010.1	protein|UDP-glucoronosyl and UDP-glucosyl transferase domain containing protein, expressed
OG8_13998	dla_Unigene8595	ped_3582	0.021	0.2489	0.0844	LOC_Os04g51240.1	protein|EF hand family protein, putative, expressed
OG8_13632	dla_Unigene14152	ped_9679	0.0112	0.1377	0.0813	LOC_Os10g06540.1	protein|vesicle-associated membrane protein, putative, expressed
OG8_13520	dla_Unigene18098	ped_8792	0.0203	0.2548	0.0796	LOC_Os04g52850.1	protein|OTU-like cysteine protease family protein, putative, expressed
OG8_14538	dla_Unigene13979	ped_8658	0.0149	0.1882	0.0794	LOC_Os12g31380.1	protein|initiation factor 2 subunit family domain containing protein, expressed
OG8_12384	dla_Unigene24872	ped_7807	0.0137	0.1767	0.0773	LOC_Os12g29560.1	protein|DHHC zinc finger domain containing protein, expressed
OG8_12385	dla_Unigene38265	ped_1914	0.0065	0.0846	0.0773	LOC_Os12g30510.1	protein|DNA-directed RNA polymerase III subunit RPC9, putative, expressed
OG8_12336	dla_Unigene18125	ped_9973	0.0266	0.3467	0.0768	LOC_Os02g33080.1	protein|N-carbamoylputrescine amidase, putative, expressed
OG8_13762	dla_Unigene19081	ped_8876	0.0119	0.156	0.076	LOC_Os03g17600.1	protein|expressed protein
OG8_14478	dla_Unigene20548	ped_3789	0.0149	0.1964	0.0757	LOC_Os06g37610.1	protein|Cyclopropane-fatty-acyl-phospholipid synthase, putative, expressed
OG8_13548	dla_Unigene32157	ped_2380	0.0135	0.1866	0.0724	LOC_Os03g24380.1	protein|glutathione peroxidase domain containing protein, expressed
OG8_13651	dla_Unigene8050	ped_5275	0.0235	0.3281	0.0717	LOC_Os03g50130.1	protein|microsomal glutathione S-transferase 3, putative, expressed
OG8_14875	dla_Unigene22747	ped_8634	0.012	0.1682	0.0713	LOC_Os08g35710.1	protein|expressed protein
OG8_12889	dla_Unigene11725	ped_961	0.2127	3.0132	0.0706	LOC_Os03g44660.1	protein|cytosolic 5-nucleotidase III, putative, expressed
OG8_15063	dla_Unigene11667	ped_1801	0.0127	0.1816	0.0702	LOC_Os09g36976.1	protein|trafficking protein particle complex subunit, putative, expressed
OG8_14979	dla_Unigene32146	ped_8205	0.0452	0.6441	0.0702	LOC_Os09g25760.1	protein|tetraspanin family protein, putative, expressed
OG8_14027	dla_Unigene21891	ped_9217	0.0171	0.2465	0.0695	LOC_Os04g52890.1	protein|ATBAG1, putative, expressed
OG8_14376	dla_Unigene37941	ped_3727	0.0252	0.3646	0.0692	LOC_Os06g04870.1	protein|homeobox associated leucine zipper, putative, expressed
OG8_14822	dla_Unigene34891	ped_4659	0.0121	0.1786	0.0678	LOC_Os08g19850.1	protein|threonyl-tRNA synthetase, mitochondrial precursor, putative, expressed
OG8_13385	dla_Unigene21178	ped_9785	0.0155	0.2381	0.065	LOC_Os03g08170.1	protein|protein kinase APK1B, chloroplast precursor, putative, expressed
OG8_13495	dla_Unigene19119	ped_9397	0.0107	0.1654	0.0649	LOC_Os07g14540.1	protein|vesicle-associated membrane protein, putative, expressed
OG8_14222	dla_Unigene9664	ped_2567	0.0072	0.1125	0.0644	LOC_Os05g34770.1	protein|cytochrome c, putative, expressed
OG8_14716	dla_Unigene16985	ped_6069	0.0118	0.1848	0.0637	LOC_Os03g50940.1	protein|cytochrome c oxidase assembly protein COX11, mitochondrial precursor, putative, expressed
OG8_13009	dla_Unigene12067	ped_8857	0.1831	2.9141	0.0628	LOC_Os03g53970.1	protein|expressed protein
OG8_14931	dla_Unigene5610	ped_3918	0.0118	0.1895	0.0621	LOC_Os09g02284.1	protein|DNA-directed RNA polymerase subunit, putative, expressed
OG8_14312	dla_Unigene2290	ped_64	0.0143	0.2304	0.062	LOC_Os05g48810.1	protein|dnaJ domain containing protein, expressed
OG8_13702	dla_Unigene18005	ped_4073	0.0125	0.2059	0.0609	LOC_Os02g08440.1	protein|WRKY71, expressed
OG8_12508	dla_Unigene29873	ped_6827	0.0099	0.1634	0.0605	LOC_Os01g10350.1	protein|MPPN domain containing protein, expressed
OG8_13096	dla_Unigene6620	ped_8712	0.0144	0.2386	0.0602	LOC_Os02g39740.1	protein|psaB translation factor, putative, expressed
OG8_13030	dla_Unigene15418	ped_6431	0.0068	0.1145	0.0598	LOC_Os04g41160.1	protein|protein kinase, putative, expressed
OG8_13001	dla_Unigene6016	ped_7781	0.0062	0.1054	0.0588	LOC_Os02g13990.1	protein|U2 small nuclear ribonucleoprotein A, putative, expressed
OG8_13387	dla_Unigene8706	ped_4506	0.0076	0.1292	0.0588	LOC_Os03g08280.2	protein|peptidase, T1 family, putative, expressed
OG8_13616	dla_Unigene10970	ped_7137	0.008	0.1379	0.0578	LOC_Os03g45194.1	protein|oxidoreductase, short chain dehydrogenase/reductase family domain containing protein, expressed
OG8_13687	dla_Unigene15100	ped_4038	0.0086	0.1508	0.0573	LOC_Os07g43540.1	protein|ORC6 - Putative origin recognition complex subunit 6, expressed
OG8_12407	dla_Unigene13777	ped_11272	0.0287	0.5183	0.0553	LOC_Os03g18590.1	protein|malonyl CoA-acyl carrier protein transacylase, mitochondrial precursor, putative, expressed
OG8_13245	dla_Unigene10972	ped_7963	0.0078	0.1447	0.0539	LOC_Os02g54990.2	protein|TMS membrane protein/tumour differentially expressed protein, putative, expressed
OG8_14816	dla_Unigene7531	ped_1548	0.0086	0.1623	0.0531	LOC_Os08g16600.1	protein|WD-40 repeat protein family, putative, expressed
OG8_14370	dla_Unigene12498	ped_6259	0.0084	0.161	0.0522	LOC_Os01g07382.1	protein|expressed protein
OG8_14174	dla_Unigene10927	ped_7595	0.0085	0.1638	0.0516	LOC_Os05g22970.1	protein|glyoxalase family protein, putative, expressed
OG8_13260	dla_Unigene13210	ped_2328	0.008	0.1558	0.0514	LOC_Os01g01295.1	protein|expressed protein
OG8_13177	dla_Unigene5635	ped_473	0.0248	0.4959	0.0501	LOC_Os02g48730.1	protein|rho GDP-dissociation inhibitor 1, putative, expressed
OG8_12332	dla_Unigene27951	ped_6167	0.0119	0.2417	0.0491	LOC_Os11g37640.1	protein|ADP-ribosylation factor, putative, expressed
OG8_13761	dla_Unigene35874	ped_11458	0.0059	0.1202	0.0487	LOC_Os03g61640.1	protein|ZOS3-23 - C2H2 zinc finger protein, expressed
OG8_13703	dla_Unigene38826	ped_4559	0.0082	0.1688	0.0483	LOC_Os03g55930.1	protein|ribosomal protein, putative, expressed
OG8_12496	dla_Unigene9128	ped_3703	0.015	0.3106	0.0483	LOC_Os01g09010.1	protein|transferase family protein, putative, expressed
OG8_13898	dla_Unigene10028	ped_4693	0.2461	5.2156	0.0472	LOC_Os04g40030.1	protein|OsFBO17 - F-box and other domain containing protein, expressed
OG8_13156	dla_Unigene13731	ped_10989	0.0032	0.0695	0.0457	LOC_Os12g09290.1	protein|tRNA pseudouridine synthase family protein, putative, expressed
OG8_13045	dla_Unigene15594	ped_8022	0.0086	0.1938	0.0443	LOC_Os03g04169.1	protein|ATP phosphoribosyltransferase, putative, expressed
OG8_14078	dla_Unigene4008	ped_8837	0.3301	7.549	0.0437	LOC_Os04g58850.1	protein|harpin-induced protein 1 domain containing protein, expressed
OG8_13615	dla_Unigene6238	ped_4272	0.0096	0.2267	0.0422	LOC_Os03g44560.1	protein|expp1 protein precursor, putative, expressed
OG8_13064	dla_Unigene9509	ped_6971	0.0057	0.1377	0.0411	LOC_Os02g35170.1	protein|uncharacterized oxidoreductase yoxD, putative, expressed
OG8_13054	dla_Unigene6510	ped_7228	0.1996	5.0435	0.0396	LOC_Os02g33180.1	protein|rar1, putative, expressed
OG8_13222	dla_Unigene37319	ped_7322	0.0198	0.5204	0.038	LOC_Os02g52040.1	protein|phosphate-induced protein 1 conserved region domain containing protein, expressed
OG8_14802	dla_Unigene29668	ped_11160	0.0053	0.14	0.0379	LOC_Os08g10410.1	protein|expressed protein
OG8_14501	dla_Unigene8041	ped_8760	0.015	0.4135	0.0362	LOC_Os06g44270.1	protein|synthase, putative, expressed
OG8_13418	dla_Unigene6963	ped_4253	0.003	0.083	0.0361	LOC_Os03g10510.1	protein|outer mitochondrial membrane porin, putative, expressed
OG8_12779	dla_Unigene6118	ped_7391	0.0117	0.3269	0.0359	LOC_Os01g62630.1	protein|aspartic proteinase nepenthesin precursor, putative, expressed
OG8_13357	dla_Unigene10740	ped_973	0.0162	0.4543	0.0357	LOC_Os03g06200.1	protein|aminotransferase, putative, expressed
OG8_13784	dla_Unigene16400	ped_10221	0.0205	0.5796	0.0354	LOC_Os06g11800.1	protein|annexin, putative, expressed
OG8_12999	dla_Unigene10415	ped_2996	0.0073	0.2154	0.034	LOC_Os02g13870.1	protein|aquaporin protein, putative, expressed
OG8_13479	dla_Unigene4422	ped_2389	0.0046	0.1374	0.0337	LOC_Os03g15940.1	protein|OsWLIM2 - LIM domain protein, putative actin-binding protein and transcription factor, expressed
OG8_13204	dla_Unigene18568	ped_6093	0.0031	0.1096	0.0283	LOC_Os01g58380.1	protein|3-hydroxybutyryl-CoA dehydrogenase, putative, expressed
OG8_13665	dla_Unigene3981	ped_3168	0.0053	0.1953	0.0272	LOC_Os03g52320.1	protein|GRF-interacting factor 1, putative, expressed
OG8_12582	dla_Unigene8406	ped_7756	0.0161	0.6076	0.0266	LOC_Os01g36090.1	protein|DNA-damage-repair/toleration protein DRT102, putative, expressed
OG8_13691	dla_Unigene18844	ped_8777	0.0076	0.3079	0.0246	LOC_Os09g21460.1	protein|expressed protein
OG8_14970	dla_Unigene12917	ped_4662	0.0133	0.5523	0.0241	LOC_Os11g05300.1	protein|RING-H2 finger protein, putative, expressed
OG8_14045	dla_Unigene16535	ped_1671	0.0114	0.5189	0.0219	LOC_Os03g10820.1	protein|expressed protein
OG8_14221	dla_Unigene19816	ped_6866	0.0035	0.1746	0.0199	LOC_Os08g41400.1	protein|expressed protein
OG8_13313	dla_Unigene19959	ped_6059	0.0027	0.1813	0.015	LOC_Os03g03130.1	protein|ubiquitin-conjugating enzyme, putative, expressed
OG8_13198	dla_Unigene20505	ped_4822	0.0032	0.2414	0.0133	LOC_Os02g50210.1	protein|erwinia induced protein 2, putative, expressed
OG8_14929	dla_Unigene22364	ped_5794	0.1452	16.5242	0.0088	LOC_Os09g02170.1	protein|unc-50, putative, expressed
OG8_13255	dla_Unigene5493	ped_3579	0.3664	71.1535	0.0051	LOC_Os02g56020.1	protein|methyltransferase, putative, expressed
OG8_12494	dla_Unigene36298	ped_11565	0.018	4.8875	0.0037	LOC_Os01g08860.1	protein|hsp20/alpha crystallin family protein, putative, expressed
OG8_13589	dla_Unigene26704	ped_7472	0.0002	0.1556	0.001	LOC_Os03g38000.1	protein|40S ribosomal protein S3-1, putative, expressed
