# Supplementary material for: Phylogenomic Analyses of Nuclear Genes Reveal the Evolutionary Relationships within the BEP Clade and the Evidence of Positive Selection in Poaceae
Source: PLoS One. 2013 May 29;8(5):e64642. doi: 10.1371/journal.pone.0064642 (PMC3667173; doi:10.1371/journal.pone.0064642)
Supplement: Table S4 — Parameter estimates of site models CODEML analyses and protein functional annotation for 173 one-to-one OGs in 14 species of Poaceae. (XLS) [file pone.0064642.s016.xls]

## Sheet: Table_S4
Orthologous groups in red represent ω2 or ω > 1, LRT < 0.05 and BEB >85% with strong positive selection sites in M2a or M8.
Orthologous groups in blue represent ω2 or ω > 1,and BEB >95% with positive selection sites for RRM protein in M2a or M8, althouth LRT is not lower than 0.05.
Orthologous_Groups	Osa_Ortholog_ID	M1a(neutral)			M2a(selection)				M7(beta)			M8(beta&w)				Reference_name	Protein_Function
		lnL	np	parameter	lnL	np	parameter	site	lnL	np	parameter	lnL	np	parameter	site
OG8_13653	LOC_Os03g50220.1	-245.858	28	p0=0.82478 p1=0.17522 ω0=0.04566 ω1=1.00000	-242.406	30	p0=0.81537 p1=0.14131 p2=0.04332 ω0=0.06432 ω1=1.00000 ω2=12.91471	12A	-246.177	28	p0=0.10298 p1=0.38115	-242.169	30	p0=0.95653 p1=0.04347 p=0.25245 q=1.28230 ω=11.70879	12A	LOC_Os03g50220.1	protein|homologous-pairing protein meu13, putative, expressed
OG8_12939	LOC_Os02g04860.1	-716.665	28	p0=0.76489 p1=0.23511 ω0=0.11172 ω1=1.00000	-713.392	30	p0=0.75864 p1=0.22192 p2=0.01944 ω0=0.11968 ω1=1.00000 ω2=6.14120	51A	-716.422	28	p0=0.24876 p1=0.55738	-712.519	30	p0=0.97885 p1=0.02115 p=0.32936 q=0.82625 ω=5.60355	51A	LOC_Os02g04860.1	protein|expressed protein
OG8_13485	LOC_Os03g16730.1	-1477.88	28	p0=0.61966 p1=0.38034 ω0=0.12741 ω1=1.00000	-1474.74	30	p0=0.61966 p1=0.30810 p2=0.07223 ω0=0.12741 ω1=1.00000 ω2=1.00401	39M	-1476.59	28	p0=0.46892 p1=0.74364	-1473.42	30	p0=0.98708 p1=0.01292 p=0.54483 q=0.91913 ω=5.48751	39M 68L	LOC_Os03g16730.1	protein|expressed protein
OG8_14174	LOC_Os05g22970.1	-1114.91	28	p0=0.93726 p1=0.06274 ω0=0.04144 ω1=1.00000	-1114.05	30	p0=0.93954 p1=0.04637 p2=0.01409 ω0=0.04427 ω1=1.00000 ω2=2.57940	48T 59E	-1119.6	28	p0=0.13863 p1=1.06364	-1114.63	30	p0=0.94580 p1=0.05420 p=4.86231 q=99.00000 ω=1.34149	48T 59E	LOC_Os05g22970.1	protein|glyoxalase family protein, putative, expressed
OG8_14288	LOC_Os05g44130.1	-2285.59	28	p0=0.87924 p1=0.12076 ω0=0.06985 ω1=1.00000	-2284.01	30	p0=0.87876 p1=0.11429 p2=0.00695 ω0=0.07211 ω1=1.00000 ω2=3.84175	63Q	-2283.68	28	p0=0.18012 p1=0.82638	-2279.87	30	p0=0.97974 p1=0.02026 p=0.25112 q=1.45091 ω=2.41438	10E 12V 63Q	LOC_Os05g44130.1	protein|gamma-glutamyl hydrolase precursor, putative, expressed
OG8_14337	LOC_Os05g51450.1	-761.763	28	p0=0.97086 p1=0.02914 ω0=0.02431 ω1=1.00000	-760.716	30	p0=0.98812 p1=0.00000 p2=0.01188 ω0=0.03156 ω1=1.00000 ω2=3.44774	84M	-763.416	28	p0=0.06620 p1=0.86802	-760.157	30	p0=0.98820 p1=0.01180 p=0.26675 q=7.04637 ω=3.48755	84M	LOC_Os05g51450.1	protein|OsClp8 - Putative Clp protease homologue, expressed
OG8_14221	LOC_Os05g34720.1	-1806.7	28	p0=0.95170 p1=0.04830 ω0=0.05421 ω1=1.00000	-1806.7	30	p0=0.95170 p1=0.04151 p2=0.00679 ω0=0.05421 ω1=1.00000 ω2=1.00000	87E	-1809.94	28	p0=0.38239 p1=3.67518	-1806.28	30	p0=0.96709 p1=0.03291 p=1.25009 q=18.65740 ω=1.03010	60R 87E	LOC_Os05g34720.1	protein|transcriptional regulator, putative, expressed
OG8_14202	LOC_Os05g32220.1	-2063.09	28	p0=0.96116 p1=0.03884 ω0=0.03951 ω1=1.00000	-2063.09	30	p0=0.96116 p1=0.03884 p2=0.00000 ω0=0.03951 ω1=1.00000 ω2=14.20888	5S 205T	-2066.6	28	p0=0.19520 p1=2.34661	-2063.23	30	p0=0.96351 p1=0.03649 p=4.42462 q=99.00000 ω=1.02672	5S 205T 206E	LOC_Os05g32220.1	protein|L1P family of ribosomal proteins domain containing protein, expressed
OG8_14931	LOC_Os09g02284.1	-2260.95	28	p0=0.93855 p1=0.06145 ω0=0.03996 ω1=1.00000	-2259.95	30	p0=0.81606 p1=0.13715 p2=0.04680 ω0=0.07744 ω1=1.00000 ω2=1.00000	211I	-2256.76	28	p0=0.16764 p1=1.66585	-2253.19	30	p0=0.99436 p1=0.00564 p=0.19568 q=2.24628 ω=3.00918	86Q 211I	LOC_Os09g02284.1	protein|DNA-directed RNA polymerase subunit, putative, expressed
OG8_13380	LOC_Os03g07800.1	-687.717	28	p0=0.72932 p1=0.27068 ω0=0.02463 ω1=1.00000	-687.275	30	p0=0.72812 p1=0.25938 p2=0.01250 ω0=0.02509 ω1=1.00000 ω2=6.23353	48A	-687.089	28	p0=0.10398 p1=0.32906	-686.394	30	p0=0.98546 p1=0.01454 p=0.12196 q=0.43065 ω=5.56246	48A	LOC_Os03g07800.1	protein|RNA recognition motif containing protein, putative, expressed
OG8_13682	LOC_Os03g53770.1	-2205.88	28	p0=0.80291 p1=0.19709 ω0=0.09658 ω1=1.00000	-2205.88	30	p0=0.80291 p1=0.13917 p2=0.05793 ω0=0.09658 ω1=1.00000 ω2=1.00000	7A 111T	-2204.24	28	p0=0.27393 p1=0.81893	-2204.03	30	p0=0.97877 p1=0.02123 p=0.33857 q=1.16258 ω=1.72099	7A 109Q 111T 115A	LOC_Os03g53770.1	protein|RNA recognition motif containing protein, putative, expressed
OG8_14698	LOC_Os07g43810.1	-2683.59	28	p0=0.85079 p1=0.14921 ω0=0.04061 ω1=1.00000	-2683.59	30	p0=0.85079 p1=0.12126 p2=0.02794 ω0=0.04061 ω1=1.00000 ω2=1.00000		-2673.85	28	p0=0.13426 p1=0.80727	-2673.85	30	p0=0.99999 p1=0.00001 p=0.13426 q=0.80736 ω=1.16706	13T 17E 22S 81S 118P 125S	LOC_Os07g43810.1	protein|RNA recognition motif containing protein, putative, expressed
OG8_15158	LOC_Os08g41990.1															LOC_Os08g41990.1	protein|aminotransferase, putative, expressed
OG8_12162	LOC_Os10g06540.1															LOC_Os10g06540.1	protein|vesicle-associated membrane protein, putative, expressed
OG8_12173	LOC_Os10g17770.1															LOC_Os10g17770.1	protein|chromo domain-containing protein LHP1, putative, expressed
OG8_12181	LOC_Os10g25000.1															LOC_Os10g25000.1	protein|expressed protein
OG8_12201	LOC_Os10g31520.1															LOC_Os10g31520.1	protein|ribosomal RNA assembly protein mis3, putative, expressed
OG8_12206	LOC_Os10g31940.1															LOC_Os10g31940.1	protein|inosine triphosphate pyrophosphatase, putative, expressed
OG8_12241	LOC_Os10g41380.1															LOC_Os10g41380.1	protein|expressed protein
OG8_12253	LOC_Os10g42840.1															LOC_Os10g42840.1	protein|NADH dehydrogenase 1 alpha subcomplex subunit 12, putative, expressed
OG8_12296	LOC_Os11g20689.1															LOC_Os11g20689.1	protein|exosome complex exonuclease, putative, expressed
OG8_12332	LOC_Os11g37640.1															LOC_Os11g37640.1	protein|ADP-ribosylation factor, putative, expressed
OG8_12365	LOC_Os12g09290.1															LOC_Os12g09290.1	protein|tRNA pseudouridine synthase family protein, putative, expressed
OG8_12372	LOC_Os12g14110.1															LOC_Os12g14110.1	protein|expressed protein
OG8_12389	LOC_Os12g31380.1															LOC_Os12g31380.1	protein|initiation factor 2 subunit family domain containing protein, expressed
OG8_12391	LOC_Os12g31490.1															LOC_Os12g31490.1	protein|expressed protein
OG8_12403	LOC_Os12g35640.1															LOC_Os12g35640.1	protein|OsAPRL6 adenosine 5'-phosphosulfate reductase-like OsAPRL6, expressed
OG8_12407	LOC_Os12g37060.1															LOC_Os12g37060.1	protein|expressed protein
OG8_12415	LOC_Os12g41210.1															LOC_Os12g41210.1	protein|tesmin/TSO1-like CXC domain containing protein, expressed
OG8_12435	LOC_Os01g01295.1															LOC_Os01g01295.1	protein|expressed protein
OG8_12436	LOC_Os01g01302.1															LOC_Os01g01302.1	protein|shikimate kinase, putative, expressed
OG8_12460	LOC_Os01g05060.1															LOC_Os01g05060.1	protein|mitochondrial glycoprotein, putative, expressed
OG8_12464	LOC_Os01g05830.1															LOC_Os01g05830.1	protein|expressed protein
OG8_12486	LOC_Os01g08400.1															LOC_Os01g08400.1	protein|syntaxin, putative, expressed
OG8_12505	LOC_Os01g09890.1															LOC_Os01g09890.1	protein|translation initiation factor SUI1, putative, expressed
OG8_12508	LOC_Os01g10350.1															LOC_Os01g10350.1	protein|MPPN domain containing protein, expressed
OG8_12528	LOC_Os01g12800.1															LOC_Os01g12800.1	protein|peroxisomal membrane protein, putative, expressed
OG8_12558	LOC_Os01g19470.1															LOC_Os01g19470.1	protein|nodal modulator 1 precursor, putative, expressed
OG8_12579	LOC_Os01g34190.1															LOC_Os01g34190.1	protein|G-patch domain containing protein, expressed
OG8_12617	LOC_Os01g45530.1															LOC_Os01g45530.1	protein|single-stranded DNA-binding protein, putative, expressed
OG8_12658	LOC_Os01g49340.1															LOC_Os01g49340.1	protein|arginine/serine-rich coiled-coil protein 1, putative, expressed
OG8_12732	LOC_Os01g58380.1															LOC_Os01g58380.1	protein|3-hydroxybutyryl-CoA dehydrogenase, putative, expressed
OG8_12810	LOC_Os01g64920.1															LOC_Os01g64920.1	protein|nuclear matrix protein 1, putative, expressed
OG8_12822	LOC_Os01g65880.1															LOC_Os01g65880.1	protein|nodulin MtN3 family protein, putative, expressed
OG8_12837	LOC_Os01g67850.1															LOC_Os01g67850.1	protein|zinc finger, RING-type, putative, expressed
OG8_12853	LOC_Os01g69040.1															LOC_Os01g69040.1	protein|zinc finger, C3HC4 type domain containing protein, expressed
OG8_12873	LOC_Os01g71220.1															LOC_Os01g71220.1	protein|zinc finger protein, putative, expressed
OG8_12888	LOC_Os01g72480.1															LOC_Os01g72480.1	protein|zinc finger, C3HC4 type domain containing protein, expressed
OG8_12889	LOC_Os01g73120.1															LOC_Os01g73120.1	protein|expressed protein
OG8_12923	LOC_Os02g03560.1															LOC_Os02g03560.1	protein|expressed protein
OG8_12979	LOC_Os02g10230.1															LOC_Os02g10230.1	protein|metal cation transporter, putative, expressed
OG8_13001	LOC_Os02g13990.1															LOC_Os02g13990.1	protein|U2 small nuclear ribonucleoprotein A, putative, expressed
OG8_13019	LOC_Os02g17280.1															LOC_Os02g17280.1	protein|gamma-secretase subunit APH-1B, putative, expressed
OG8_13020	LOC_Os02g17330.1															LOC_Os02g17330.1	protein|aminotransferase domain containing protein, putative, expressed
OG8_13030	LOC_Os02g21880.1															LOC_Os02g21880.1	protein|coiled-coil domain-containing protein, putative, expressed
OG8_13053	LOC_Os02g33080.1															LOC_Os02g33080.1	protein|N-carbamoylputrescine amidase, putative, expressed
OG8_13054	LOC_Os02g33180.1															LOC_Os02g33180.1	protein|rar1, putative, expressed
OG8_13064	LOC_Os02g35170.1															LOC_Os02g35170.1	protein|uncharacterized oxidoreductase yoxD, putative, expressed
OG8_13068	LOC_Os02g35640.1															LOC_Os02g35640.1	protein|SFT2, putative, expressed
OG8_13096	LOC_Os02g39740.1															LOC_Os02g39740.1	protein|psaB translation factor, putative, expressed
OG8_13097	LOC_Os02g39830.1															LOC_Os02g39830.1	protein|enhancer of rudimentary protein, putative, expressed
OG8_13156	LOC_Os02g46510.1															LOC_Os02g46510.1	protein|adaptor complexes medium subunit family domain containing protein, expressed
OG8_13204	LOC_Os02g50860.1															LOC_Os02g50860.1	protein|ras-related protein, putative, expressed
OG8_13213	LOC_Os02g51490.1															LOC_Os02g51490.1	protein|methyltransferase, putative, expressed
OG8_13253	LOC_Os02g55430.1															LOC_Os02g55430.1	protein|alginate regulatory protein AlgP, putative, expressed
OG8_13255	LOC_Os02g56020.1															LOC_Os02g56020.1	protein|methyltransferase, putative, expressed
OG8_13258	LOC_Os02g56270.1															LOC_Os02g56270.1	protein|ENTH domain containing protein, expressed
OG8_13260	LOC_Os02g56550.1															LOC_Os02g56550.1	protein|ABC transporter, ATP-binding protein, putative, expressed
OG8_13279	LOC_Os02g57640.1															LOC_Os02g57640.1	protein|KH domain containing protein, putative, expressed
OG8_13288	LOC_Os02g58340.1															LOC_Os02g58340.1	protein|oligopeptidase, putative, expressed
OG8_13308	LOC_Os03g02730.1															LOC_Os03g02730.1	protein|expressed protein
OG8_13314	LOC_Os03g03180.1															LOC_Os03g03180.1	protein|uncharacterized Cys-rich domain containing protein, putative, expressed
OG8_13245	LOC_Os02g54990.2															LOC_Os02g54990.2	protein|TMS membrane protein/tumour differentially expressed protein, putative, expressed
OG8_13334	LOC_Os03g04260.1															LOC_Os03g04260.1	protein|glutathione S-transferase, putative, expressed
OG8_13341	LOC_Os03g04980.1															LOC_Os03g04980.1	protein|PHD-finger domain containing protein, putative, expressed
OG8_13355	LOC_Os03g06090.1															LOC_Os03g06090.1	protein|high-affinity nickel-transport family protein, putative, expressed
OG8_13357	LOC_Os03g06200.1															LOC_Os03g06200.1	protein|aminotransferase, putative, expressed
OG8_13368	LOC_Os03g07100.1															LOC_Os03g07100.1	protein|LTPL82 - Protease inhibitor/seed storage/LTP family protein precursor, expressed
OG8_13387	LOC_Os03g08280.2															LOC_Os03g08280.2	protein|peptidase, T1 family, putative, expressed
OG8_13392	LOC_Os03g08860.1															LOC_Os03g08860.1	protein|GRAM domain containing protein, expressed
OG8_13411	LOC_Os03g10360.1															LOC_Os03g10360.1	protein|SURF1, putative, expressed
OG8_13418	LOC_Os03g10510.1															LOC_Os03g10510.1	protein|outer mitochondrial membrane porin, putative, expressed
OG8_13419	LOC_Os03g10520.1															LOC_Os03g10520.1	protein|radical SAM enzyme, putative, expressed
OG8_13450	LOC_Os03g13560.1															LOC_Os03g13560.1	protein|hydroxyproline-rich glycoprotein family protein, putative, expressed
OG8_13477	LOC_Os03g15860.1															LOC_Os03g15860.1	protein|mitochondrial carrier protein, putative, expressed
OG8_13479	LOC_Os03g15940.1															LOC_Os03g15940.1	protein|OsWLIM2 - LIM domain protein, putative actin-binding protein and transcription factor, expressed
OG8_13491	LOC_Os03g17170.1															LOC_Os03g17170.1	protein|zinc finger, C3HC4 type domain containing protein, expressed
OG8_13495	LOC_Os03g17600.1															LOC_Os03g17600.1	protein|expressed protein
OG8_13508	LOC_Os03g18590.1															LOC_Os03g18590.1	protein|malonyl CoA-acyl carrier protein transacylase, mitochondrial precursor, putative, expressed
OG8_13520	LOC_Os03g19680.1															LOC_Os03g19680.1	protein|enoyl-CoA hydratase/isomerase family protein, putative, expressed
OG8_13530	LOC_Os03g20860.1															LOC_Os03g20860.1	protein|expressed protein
OG8_13531	LOC_Os03g21000.1															LOC_Os03g21000.1	protein|thioredoxin, putative, expressed
OG8_13548	LOC_Os03g24380.1															LOC_Os03g24380.1	protein|glutathione peroxidase domain containing protein, expressed
OG8_13565	LOC_Os03g27770.1															LOC_Os03g27770.1	protein|heme oxygenase 2, putative, expressed
OG8_13578	LOC_Os03g31490.1															LOC_Os03g31490.1	protein|expressed protein
OG8_13583	LOC_Os03g33580.1															LOC_Os03g33580.1	protein|mitotic checkpoint protein, putative, expressed
OG8_13612	LOC_Os03g43860.1															LOC_Os03g43860.1	protein|SNF7 domain containing protein, putative, expressed
OG8_13616	LOC_Os03g45194.1															LOC_Os03g45194.1	protein|oxidoreductase, short chain dehydrogenase/reductase family domain containing protein, expressed
OG8_13617	LOC_Os03g45260.1															LOC_Os03g45260.1	protein|vesicle transport v-SNARE protein, putative, expressed
OG8_13628	LOC_Os03g46650.1															LOC_Os03g46650.1	protein|WD domain, G-beta repeat domain containing protein, expressed
OG8_13698	LOC_Os03g55670.1															LOC_Os03g55670.1	protein|expressed protein
OG8_13699	LOC_Os03g55730.1															LOC_Os03g55730.1	protein|SSA2 - 2S albumin seed storage family protein precursor, putative, expressed
OG8_13700	LOC_Os03g55830.1															LOC_Os03g55830.1	protein|BTBN10 - Bric-a-Brac, Tramtrack, Broad Complex BTB domain with non-phototropic hypocotyl 3 NPH3 and coiled-coil domains, expressed
OG8_13702	LOC_Os03g55850.1															LOC_Os03g55850.1	protein|cold acclimation protein WCOR413, putative, expressed
OG8_13703	LOC_Os03g55930.1															LOC_Os03g55930.1	protein|ribosomal protein, putative, expressed
OG8_13706	LOC_Os03g56300.1															LOC_Os03g56300.1	protein|4Fe-4S binding domain containing protein, expressed
OG8_13714	LOC_Os03g56790.1															LOC_Os03g56790.1	protein|actin-depolymerizing factor, putative, expressed
OG8_13728	LOC_Os03g59360.1															LOC_Os03g59360.1	protein|remorin, putative, expressed
OG8_13741	LOC_Os03g60370.1															LOC_Os03g60370.1	protein|histidine acid phosphatase, putative, expressed
OG8_13746	LOC_Os03g60700.1															LOC_Os03g60700.1	protein|dolichyl-phosphate beta-glycosyltransferase, putative, expressed
OG8_13761	LOC_Os03g61640.1															LOC_Os03g61640.1	protein|ZOS3-23 - C2H2 zinc finger protein, expressed
OG8_13810	LOC_Os04g10240.1															LOC_Os04g10240.1	protein|nicotiana lesion-inducing like, putative, expressed
OG8_13888	LOC_Os04g39040.1															LOC_Os04g39040.1	protein|UBA and UBX domain-containing protein, putative, expressed
OG8_13892	LOC_Os04g39240.1															LOC_Os04g39240.1	protein|expressed protein
OG8_13898	LOC_Os04g40030.1															LOC_Os04g40030.1	protein|OsFBO17 - F-box and other domain containing protein, expressed
OG8_13902	LOC_Os04g40420.1															LOC_Os04g40420.1	protein|SWIRM domain containing protein, expressed
OG8_13927	LOC_Os04g42990.1															LOC_Os04g42990.1	protein|suppressor of stem-loop protein 1, putative, expressed
OG8_13933	LOC_Os04g43670.1															LOC_Os04g43670.1	protein|expressed protein
OG8_13942	LOC_Os04g44560.1															LOC_Os04g44560.1	protein|expressed protein
OG8_13954	LOC_Os04g45600.1															LOC_Os04g45600.1	protein|NDH-M H PLASTOQUINONE DEHY, putative, expressed
OG8_13998	LOC_Os04g51240.1															LOC_Os04g51240.1	protein|EF hand family protein, putative, expressed
OG8_14020	LOC_Os04g52270.1															LOC_Os04g52270.1	protein|coatomer subunit epsilon, putative, expressed
OG8_14023	LOC_Os04g52760.1															LOC_Os04g52760.1	protein|gamma-soluble NSF attachment protein, putative, expressed
OG8_14026	LOC_Os04g52850.1															LOC_Os04g52850.1	protein|OTU-like cysteine protease family protein, putative, expressed
OG8_14036	LOC_Os04g53740.1															LOC_Os04g53740.1	protein|thioredoxin, putative, expressed
OG8_14045	LOC_Os04g55670.1															LOC_Os04g55670.1	protein|glycosyltransferase family 43 protein, putative, expressed
OG8_14051	LOC_Os04g55860.1															LOC_Os04g55860.1	protein|peptidyl-tRNA hydrolase, putative, expressed
OG8_14062	LOC_Os04g57370.1															LOC_Os04g57370.1	protein|acyl-protein thioesterase, putative, expressed
OG8_14072	LOC_Os04g58020.1															LOC_Os04g58020.1	protein|MYB_Al protein, putative, expressed
OG8_14091	LOC_Os05g01450.1															LOC_Os05g01450.1	protein|eukaryotic translation initiation factor 3 subunit F, putative, expressed
OG8_14109	LOC_Os05g03540.1															LOC_Os05g03540.1	protein|expressed protein
OG8_14114	LOC_Os05g04360.1															LOC_Os05g04360.1	protein|protein phosphatase 2C, putative, expressed
OG8_14132	LOC_Os05g07632.1															LOC_Os05g07632.1	protein|haloacid dehalogenase-like hydrolase family protein, putative, expressed
OG8_14148	LOC_Os05g11870.1															LOC_Os05g11870.1	protein|hydrolase, NUDIX family, domain containing protein, expressed
OG8_14212	LOC_Os05g33360.1															LOC_Os05g33360.1	protein|transmembrane BAX inhibitor motif-containing protein, putative, expressed
OG8_14244	LOC_Os05g37950.1															LOC_Os05g37950.1	protein|guanylyl cyclase, putative, expressed
OG8_14280	LOC_Os05g43040.1															LOC_Os05g43040.1	protein|tetratricopeptide repeat domain containing protein, expressed
OG8_14351	LOC_Os06g02028.1															LOC_Os06g02028.1	protein|eyes absent homolog 4, putative, expressed
OG8_14370	LOC_Os06g04530.1															LOC_Os06g04530.1	protein|OsClp9 - Putative Clp protease homologue, expressed
OG8_14393	LOC_Os06g07070.1															LOC_Os06g07070.1	protein|BRASSINOSTEROID INSENSITIVE 1-associated receptor kinase 1 precursor, putative, expressed
OG8_14420	LOC_Os06g11800.1															LOC_Os06g11800.1	protein|annexin, putative, expressed
OG8_14436	LOC_Os06g14550.1															LOC_Os06g14550.1	protein|signal recognition particle 9 kDa protein, putative, expressed
OG8_14460	LOC_Os06g34040.1															LOC_Os06g34040.1	protein|DJ-1 family protein, putative, expressed
OG8_14478	LOC_Os06g37610.1															LOC_Os06g37610.1	protein|Cyclopropane-fatty-acyl-phospholipid synthase, putative, expressed
OG8_14498	LOC_Os06g43850.1															LOC_Os06g43850.1	protein|ATP synthase F1, delta subunit family protein, putative, expressed
OG8_14538	LOC_Os06g49140.1															LOC_Os06g49140.1	protein|ribosomal RNA large subunit methyltransferase J, putative, expressed
OG8_14617	LOC_Os07g14830.1															LOC_Os07g14830.1	protein|WD domain, G-beta repeat domain containing protein, expressed
OG8_14638	LOC_Os07g28440.1															LOC_Os07g28440.1	protein|SNARE associated Golgi protein, putative, expressed
OG8_14660	LOC_Os07g36420.1															LOC_Os07g36420.1	protein|proteasome inhibitor-related, putative, expressed
OG8_14709	LOC_Os07g45060.1															LOC_Os07g45060.1	protein|uncharacterized GPI-anchored protein At5g19240 precursor, putative, expressed
OG8_14716	LOC_Os07g46330.1															LOC_Os07g46330.1	protein|uncharacterized UPF0114 domain containing protein, expressed
OG8_14741	LOC_Os07g48360.1															LOC_Os07g48360.1	protein|helicase conserved C-terminal domain containing protein, expressed
OG8_14783	LOC_Os08g06070.1															LOC_Os08g06070.1	protein|ELF7, putative, expressed
OG8_14798	LOC_Os08g09270.1															LOC_Os08g09270.1	protein|pentatricopeptide, putative, expressed
OG8_14802	LOC_Os08g10410.1															LOC_Os08g10410.1	protein|expressed protein
OG8_14816	LOC_Os08g16600.1															LOC_Os08g16600.1	protein|WD-40 repeat protein family, putative, expressed
OG8_14822	LOC_Os08g19850.1															LOC_Os08g19850.1	protein|threonyl-tRNA synthetase, mitochondrial precursor, putative, expressed
OG8_14839	LOC_Os08g29520.1															LOC_Os08g29520.1	protein|cytochrome b561, putative, expressed
OG8_14875	LOC_Os08g35710.1															LOC_Os08g35710.1	protein|expressed protein
OG8_14921	LOC_Os08g44440.1															LOC_Os08g44440.1	protein|multiple myeloma tumor-associated protein 2, putative, expressed
OG8_14929	LOC_Os09g02170.1															LOC_Os09g02170.1	protein|unc-50, putative, expressed
OG8_14943	LOC_Os09g08660.1															LOC_Os09g08660.1	protein|4-nitrophenylphosphatase, putative, expressed
OG8_14977	LOC_Os09g25310.1															LOC_Os09g25310.1	protein|26S proteasome non-ATPase regulatory subunit 9, putative, expressed
OG8_15019	LOC_Os09g30478.1															LOC_Os09g30478.1	protein|expressed protein
OG8_15041	LOC_Os09g34040.1															LOC_Os09g34040.1	protein|TBC domain containing protein, expressed
OG8_15063	LOC_Os09g36976.1															LOC_Os09g36976.1	protein|trafficking protein particle complex subunit, putative, expressed
OG8_15081	LOC_Os09g39550.1															LOC_Os09g39550.1	protein|expressed protein
OG8_15094	LOC_Os03g44660.1															LOC_Os03g44660.1	protein|cytosolic 5-nucleotidase III, putative, expressed
OG8_15106	LOC_Os01g70140.1															LOC_Os01g70140.1	protein|ubiquitin-conjugating enzyme E2-22 kDa, putative, expressed
OG8_15113	LOC_Os06g51480.1															LOC_Os06g51480.1	protein|expressed protein
OG8_15128	LOC_Os07g38240.1															LOC_Os07g38240.1	protein|ZOS7-05 - C2H2 zinc finger protein, expressed
OG8_15136	LOC_Os07g38970.1															LOC_Os07g38970.1	protein|succinyl-CoA ligase subunit alpha-2, mitochondrial precursor, putative, expressed
OG8_15173	LOC_Os11g39650.1															LOC_Os11g39650.1	protein|WD domain, G-beta repeat domain containing protein, expressed
