# Supplementary material for: Phylogenomic Analyses of Nuclear Genes Reveal the Evolutionary Relationships within the BEP Clade and the Evidence of Positive Selection in Poaceae
Source: PLoS One. 2013 May 29;8(5):e64642. doi: 10.1371/journal.pone.0064642 (PMC3667173; doi:10.1371/journal.pone.0064642)
Supplement: Table S5 — Ka, Ks and 307 OGs annotated with GO terms in two bamboo species. (XLS) [file pone.0064642.s017.xls]

## Sheet: Table_S5
Orthologous groups in red represent ω > 1 (strong positive selection).
Orthologous groups in blue represent ω between 0.5 and 1 (weak positive selection).
Orthologous groups in gree represent ω between 0.5 and 0.1.
Orthologous groups in violet represent ω < 0.1.
Orthologous_Groups	seq1	seq2	Ka	Ks	Ka/Ks	Reference_name	GO_Annotation
OG8_14182	dla_Unigene22484	ped_9008	0.0599	0.0235	2.5442	LOC_Os05g27340.1	GO:0003674	GO:0008150	GO:0005886	P:biological_process	F:molecular_function	C:plasma membrane
OG8_14199	dla_Unigene818	ped_1049	0.1383	0.1077	1.2837	LOC_Os05g31690.1	GO:0005575	GO:0005515		F:protein binding	C:cellular_component
OG8_12558	dla_Unigene8135	ped_6068	0.0069	0.0061	1.1362	LOC_Os01g19470.1	GO:0016020	GO:0005773	GO:0030246	GO:0005783	GO:0005618		F:carbohydrate binding	C:membrane	C:vacuole	C:endoplasmic reticulum	C:cell wall
OG8_12263	dla_Unigene12950	ped_5482	0.0754	0.0816	0.9245	LOC_Os07g28440.1	GO:0003674	GO:0008150	P:biological_process	F:molecular_function
OG8_12252	dla_Unigene6857	ped_10366	0.0371	0.0421	0.8831	LOC_Os10g42830.1	GO:0006810	GO:0016020	GO:0009987	GO:0005215	GO:0005773	P:transport	P:cellular process	F:transporter activity	C:membrane	C:vacuole
OG8_13258	dla_Unigene2231	ped_10635	0.0786	0.0999	0.7864	LOC_Os02g56270.1	GO:0016020	GO:0005773	GO:0005515	GO:0005794	GO:0005488	GO:0005886	GO:0008289		C:membrane	C:vacuole	C:Golgi apparatus	C:plasma membrane	F:lipid binding	C:membrane	C:vacuole	C:Golgi apparatus	C:plasma membrane
OG8_13720	dla_Unigene7866	ped_11081	0.055	0.0719	0.765	LOC_Os03g57190.1	GO:0005575	GO:0030154	GO:0009058	GO:0006139	GO:0009653	GO:0007275	GO:0003700	GO:0008150	P:cell differentiation	P:biosynthetic process	P:nucleobase, nucleoside, nucleotide and nucleic acid metabolic process	P:anatomical structure morphogenesis	P:multicellular organismal development	P:biological_process	F:sequence-specific DNA binding transcription factor activity	C:cellular_component
OG8_13530	dla_Unigene16621	ped_201	0.0387	0.0514	0.7525	LOC_Os03g43860.1	GO:0016020	GO:0005768	GO:0006810	GO:0009987	P:transport	P:cellular process		C:membrane	C:endosome
OG8_14766	dla_Unigene5371	ped_3344	0.0704	0.0975	0.7216	LOC_Os08g03590.1	GO:0003674	GO:0005575	GO:0008150	P:biological_process	F:molecular_function	C:cellular_component
OG8_12173	dla_Unigene16907	ped_5672	0.0528	0.0779	0.6769	LOC_Os02g17330.1	GO:0003824	GO:0008152	GO:0009058	GO:0009987	GO:0009536	P:metabolic process	P:biosynthetic process	P:cellular process	F:catalytic activity	C:plastid
OG8_12874	dla_Unigene17978	ped_10636	0.0291	0.0464	0.6263	LOC_Os03g55850.1	GO:0003674	GO:0016020	GO:0005773	GO:0006950	GO:0005886	P:response to stress	F:molecular_function	C:membrane	C:vacuole	C:plasma membrane
OG8_15107	dla_Unigene14640	ped_9017	0.0562	0.0927	0.6055	LOC_Os01g21970.1	GO:0008152	GO:0009987	GO:0016301	GO:0000166	GO:0009058	GO:0006464	GO:0005886	P:metabolic process	P:cellular process	P:biosynthetic process	P:protein modification process		F:nucleotide binding	C:plasma membrane
OG8_14741	dla_Unigene14419	ped_5994	0.0564	0.0937	0.6014	LOC_Os12g31490.1	GO:0016020	GO:0009536	GO:0005739			C:membrane	C:plastid	C:mitochondrion
OG8_13892	dla_Unigene32406	ped_1256	0.0511	0.088	0.5802	LOC_Os04g39240.1	GO:0003674	GO:0009058	GO:0006464	GO:0005886	P:biosynthetic process	P:protein modification process	F:molecular_function	C:plasma membrane
OG8_14278	dla_Unigene5954	ped_11333	0.0419	0.0726	0.5774	LOC_Os05g42280.1	GO:0008150	GO:0009536	P:biological_process		C:plastid
OG8_15094	dla_Unigene11753	ped_9836	0.0461	0.0801	0.5754	LOC_Os02g15610.1	GO:0006412	GO:0005840	GO:0005829	GO:0005198	GO:0005739	GO:0005773	P:translation	F:structural molecule activity	C:ribosome	C:cytosol	C:mitochondrion	C:vacuole
OG8_13355	dla_Unigene16515	ped_3263	0.025	0.0436	0.5726	LOC_Os04g55670.1	GO:0007275	GO:0016740	GO:0000003	GO:0008152	GO:0005794	GO:0009058	GO:0005975	GO:0009987	P:multicellular organismal development	P:reproduction	P:metabolic process	P:biosynthetic process	P:carbohydrate metabolic process	P:cellular process	F:transferase activity	C:Golgi apparatus
OG8_14698	dla_Unigene34057	ped_6097	0.0521	0.0967	0.5388	LOC_Os07g43810.1	GO:0003723	GO:0016020	GO:0009536	GO:0009579	GO:0006950	GO:0009628	GO:0009719	P:response to stress	P:response to abiotic stimulus	P:response to endogenous stimulus	F:RNA binding	C:membrane	C:plastid	C:thylakoid
OG8_13653	dla_Unigene14322	ped_9421	0.0672	0.1261	0.5334	LOC_Os06g49980.1	GO:0003674	GO:0008150	P:biological_process	F:molecular_function
OG8_13330	dla_Unigene15784	ped_6343	0.0304	0.0571	0.5333	LOC_Os03g53770.1	GO:0000166	GO:0008152	GO:0003824	GO:0003676	P:metabolic process		F:nucleic acid binding
OG8_13031	dla_Unigene18530	ped_5910	0.0541	0.1015	0.5327	LOC_Os02g50860.1	GO:0007165	GO:0000166	GO:0006810	GO:0005886	GO:0005515	P:signal transduction	P:transport	C:plasma membrane	F:protein binding	C:plasma membrane
OG8_15048	dla_Unigene14261	ped_1500	0.0618	0.1187	0.5207	LOC_Os01g73880.1	GO:0003723	GO:0005634	GO:0005737	GO:0006412	GO:0008135	GO:0005730	GO:0005515	GO:0009607	P:translation	P:response to biotic stimulus	C:nucleus	C:cytoplasm	C:nucleolus	F:protein binding	C:nucleus	C:cytoplasm	C:nucleolus
OG8_12853	dla_Unigene3778	ped_7614	0.0701	0.1388	0.5055	LOC_Os01g69040.1	GO:0005488		F:binding
OG8_13856	dla_Unigene16340	ped_939	0.0564	0.1115	0.5054	LOC_Os03g63380.1	GO:0016740	GO:0008152	GO:0008150	GO:0005773	P:metabolic process	P:biological_process	F:transferase activity	C:vacuole
OG8_13053	dla_Unigene18258	ped_8611	0.0391	0.0793	0.4933	LOC_Os04g46730.1	GO:0008152	GO:0008150	GO:0016787	P:metabolic process	P:biological_process	F:hydrolase activity
OG8_13565	dla_Unigene12328	ped_533	0.0469	0.0957	0.4894	LOC_Os02g10090.1	GO:0003674	GO:0005575	GO:0008150	P:biological_process	F:molecular_function	C:cellular_component
OG8_13977	dla_Unigene4681	ped_11066	0.0082	0.0169	0.4824	LOC_Os04g47700.1	GO:0005622	GO:0003674	GO:0000003	GO:0030154	GO:0007275	P:reproduction	P:cell differentiation	P:multicellular organismal development	F:molecular_function	C:intracellular
OG8_14148	dla_Unigene21367	ped_10457	0.0553	0.1152	0.4799	LOC_Os05g11870.1	GO:0016787	GO:0008152	GO:0005739	GO:0008150	P:metabolic process	P:biological_process	F:hydrolase activity	C:mitochondrion
OG8_12403	dla_Unigene6770	ped_1407	0.0722	0.1506	0.4795	LOC_Os12g35640.1	GO:0019725	P:cellular homeostasis
OG8_14357	dla_Unigene7623	ped_563	0.0671	0.1424	0.4712	LOC_Os06g02500.1	GO:0003824	GO:0009628	GO:0005622	GO:0008152	GO:0009536	P:response to abiotic stimulus	P:metabolic process	F:catalytic activity	C:intracellular	C:plastid
OG8_14798	dla_Unigene20430	ped_2038	0.0667	0.1426	0.4677	LOC_Os08g09270.1	GO:0005623	GO:0003674	GO:0008150	GO:0009536	P:biological_process	F:molecular_function	C:cell	C:plastid
OG8_12365	dla_Unigene13745	ped_7484	0.0386	0.0848	0.4546	LOC_Os12g37060.1	GO:0005623	GO:0003674	GO:0008150	P:biological_process	F:molecular_function	C:cell
OG8_13485	dla_Unigene5012	ped_10298	0.043	0.0949	0.4533	LOC_Os03g16730.1	GO:0003674	GO:0005575	GO:0008150	P:biological_process	F:molecular_function	C:cellular_component
OG8_14630	dla_Unigene37683	ped_1397	0.051	0.1136	0.4487	LOC_Os07g23550.1	GO:0003674	GO:0008150	P:biological_process	F:molecular_function
OG8_13012	dla_Unigene7577	ped_5564	0.0483	0.1078	0.4477	LOC_Os02g16450.1	GO:0003674	GO:0016020	GO:0009536	GO:0016043	GO:0009987	P:cellular component organization	P:cellular process	F:molecular_function	C:membrane	C:plastid
OG8_14660	dla_Unigene17665	ped_5087	0.0496	0.1133	0.4382	LOC_Os12g14110.1	GO:0003674	GO:0005575	GO:0008150	P:biological_process	F:molecular_function	C:cellular_component
OG8_14539	dla_Unigene17798	ped_9381	0.0405	0.0927	0.4375	LOC_Os01g71300.1	GO:0005576	GO:0008150	GO:0008152	GO:0016787	P:biological_process	P:metabolic process	F:hydrolase activity	C:extracellular region
OG8_12415	dla_Unigene7183	ped_5366	0.04	0.0943	0.4246	LOC_Os12g41210.1	GO:0009058	GO:0006139	GO:0008150	GO:0003700	P:biosynthetic process	P:nucleobase, nucleoside, nucleotide and nucleic acid metabolic process	P:biological_process	F:sequence-specific DNA binding transcription factor activity
OG8_12936	dla_Unigene2108	ped_8106	0.0448	0.1071	0.4187	LOC_Os02g04650.1	GO:0006139	GO:0009056	GO:0030234	GO:0005515	GO:0008150	P:nucleobase, nucleoside, nucleotide and nucleic acid metabolic process	P:catabolic process	P:biological_process		F:protein binding
OG8_14705	dla_Unigene23576	ped_10544	0.0657	0.1587	0.4142	LOC_Os07g44820.1	GO:0003677	GO:0006139	GO:0009058	P:nucleobase, nucleoside, nucleotide and nucleic acid metabolic process	P:biosynthetic process	F:DNA binding
OG8_15113	dla_Unigene7034	ped_2932	0.0355	0.0873	0.4069	LOC_Os06g51480.1	GO:0016020	GO:0005773			C:membrane	C:vacuole
OG8_12851	dla_Unigene14539	ped_8192	0.044	0.1082	0.4067	LOC_Os05g51450.1	GO:0009536	GO:0016787	GO:0019538	GO:0009579	P:protein metabolic process	F:hydrolase activity	C:plastid	C:thylakoid
OG8_14714	dla_Unigene10108	ped_1638	0.0412	0.1017	0.4049	LOC_Os07g46170.1	GO:0003674	GO:0008150	P:biological_process	F:molecular_function
OG8_12775	dla_Unigene36926	ped_6544	0.007	0.0174	0.404	LOC_Os01g62300.1	GO:0003674	GO:0006950	GO:0009628	P:response to stress	P:response to abiotic stimulus	F:molecular_function
OG8_15081	dla_Unigene32381	ped_288	0.0442	0.1127	0.3926	LOC_Os09g39550.1	GO:0005773	GO:0016020	GO:0005730	GO:0005739	GO:0005488	GO:0009058	GO:0009987	P:biosynthetic process	P:cellular process	F:binding	C:vacuole	C:membrane	C:nucleolus	C:mitochondrion
OG8_14460	dla_Unigene16787	ped_4225	0.03	0.0776	0.3867	LOC_Os09g08660.1	GO:0008152	GO:0016301	GO:0006464	GO:0009987	GO:0016787	GO:0009536	P:metabolic process	P:protein modification process	P:cellular process		F:hydrolase activity	C:plastid
OG8_12832	dla_Unigene3201	ped_10829	0.0255	0.0662	0.3852	LOC_Os01g67000.1	GO:0009536	GO:0016020	GO:0009579	GO:0016043	GO:0009987	GO:0005622	P:cellular component organization	P:cellular process		C:plastid	C:membrane	C:thylakoid	C:intracellular
OG8_12888	dla_Unigene7665	ped_4285	0.0553	0.1438	0.3849	LOC_Os01g72480.1	GO:0005488		F:binding
OG8_14524	dla_Unigene14320	ped_4476	0.0493	0.1304	0.3777	LOC_Os03g50220.1	GO:0003674	GO:0005575	GO:0016043	GO:0007049	P:cellular component organization	P:cell cycle	F:molecular_function	C:cellular_component
OG8_14498	dla_Unigene36319	ped_10089	0.0269	0.072	0.3736	LOC_Os06g43850.1	GO:0016020	GO:0005739	GO:0006810	GO:0009987	GO:0005488	GO:0009058	GO:0006139	GO:0005886	GO:0005215	GO:0009536	P:transport	P:cellular process	P:biosynthetic process	P:nucleobase, nucleoside, nucleotide and nucleic acid metabolic process	C:membrane	C:mitochondrion	C:plasma membrane	F:transporter activity	C:membrane	C:mitochondrion	C:plasma membrane	C:plastid
OG8_13383	dla_Unigene22493	ped_11487	0.0393	0.1062	0.3696	LOC_Os03g08080.1	GO:0003674	GO:0016020	GO:0008150	GO:0009536	P:biological_process	F:molecular_function	C:membrane	C:plastid
OG8_14548	dla_Unigene14374	ped_7529	0.0328	0.0932	0.3521	LOC_Os01g09890.1	GO:0006412	GO:0005575	GO:0008135	P:translation	F:translation factor activity, nucleic acid binding	C:cellular_component
OG8_12896	dla_Unigene14294	ped_7808	0.0372	0.1059	0.3516	LOC_Os06g47900.1	GO:0008150	GO:0005488	P:biological_process	F:binding
OG8_14114	dla_Unigene3374	ped_4827	0.0418	0.1199	0.3483	LOC_Os05g04360.1	GO:0005623	GO:0006464	GO:0008152	GO:0009987	GO:0003824	GO:0016787	P:protein modification process	P:metabolic process	P:cellular process	C:cell	F:hydrolase activity	C:cell
OG8_12320	dla_Unigene1371	ped_231	0.0255	0.074	0.345	LOC_Os02g46510.1	GO:0016020	GO:0005737	GO:0006810	GO:0009987	GO:0005829	GO:0005886	P:transport	P:cellular process		C:membrane	C:cytoplasm	C:cytosol	C:plasma membrane
OG8_14023	dla_Unigene8564	ped_4632	0.0096	0.0279	0.3441	LOC_Os04g52760.1	GO:0006810	GO:0009987	GO:0005783	GO:0005794	GO:0005488	GO:0005886	GO:0005215	P:transport	P:cellular process	C:endoplasmic reticulum	C:Golgi apparatus	C:plasma membrane	F:transporter activity	C:endoplasmic reticulum	C:Golgi apparatus	C:plasma membrane
OG8_13450	dla_Unigene11337	ped_10560	0.0474	0.1382	0.3433	LOC_Os03g13560.1	GO:0003674	GO:0005829	GO:0008150	P:biological_process	F:molecular_function	C:cytosol
OG8_14638	dla_Unigene1321	ped_7421	0.0244	0.0714	0.3418	LOC_Os02g56550.1	GO:0008152	GO:0000166	GO:0016787	GO:0009056	GO:0006139	P:metabolic process	P:catabolic process	P:nucleobase, nucleoside, nucleotide and nucleic acid metabolic process		F:hydrolase activity
OG8_15173	dla_Unigene8188	ped_4803	0.0284	0.0839	0.3389	LOC_Os11g39650.1	GO:0016020	GO:0005773	GO:0005783	GO:0000166	GO:0006810	GO:0009987	GO:0005886	P:transport	P:cellular process	F:nucleotide binding	C:membrane	C:vacuole	C:endoplasmic reticulum	C:plasma membrane
OG8_13110	dla_Unigene28182	ped_11046	0.0428	0.1268	0.3375	LOC_Os02g42940.1	GO:0006810	GO:0009987	GO:0005634	GO:0005783	GO:0005515	GO:0005829	GO:0005198	GO:0005886	P:transport	P:cellular process	C:nucleus	C:endoplasmic reticulum	C:cytosol	F:structural molecule activity	C:nucleus	C:endoplasmic reticulum	C:cytosol	C:plasma membrane
OG8_13902	dla_Unigene9506	ped_6339	0.054	0.1604	0.337	LOC_Os04g40420.1	GO:0003677	GO:0016043	GO:0009987	GO:0005634	P:cellular component organization	P:cellular process	F:DNA binding	C:nucleus
OG8_14447	dla_Unigene15414	ped_2055	0.024	0.0722	0.3321	LOC_Os02g21880.1	GO:0003674	GO:0005575	GO:0008150	P:biological_process	F:molecular_function	C:cellular_component
OG8_13334	dla_Unigene21506	ped_8093	0.0246	0.0754	0.3259	LOC_Os03g04260.1	GO:0006950	GO:0016740	GO:0009056	GO:0009987	GO:0019748	GO:0008152	GO:0005737	P:response to stress	P:catabolic process	P:cellular process	P:secondary metabolic process	P:metabolic process	F:transferase activity	C:cytoplasm
OG8_13700	dla_Unigene10575	ped_200	0.0826	0.2539	0.3251	LOC_Os03g55830.1	GO:0007165	GO:0009628	GO:0004871	GO:0005886	P:signal transduction	P:response to abiotic stimulus	F:signal transducer activity	C:plasma membrane
OG8_14684	dla_Unigene8445	ped_8123	0.025	0.0783	0.3189	LOC_Os07g41740.1	GO:0003677	GO:0005634	GO:0009058	GO:0006139	GO:0005829	GO:0005515	P:biosynthetic process	P:nucleobase, nucleoside, nucleotide and nucleic acid metabolic process	C:nucleus	C:cytosol	F:protein binding	C:nucleus	C:cytosol
OG8_13888	dla_Unigene22501	ped_9968	0.0428	0.1359	0.3149	LOC_Os04g39040.1	GO:0005575	GO:0008150	P:biological_process		C:cellular_component
OG8_12476	dla_Unigene12556	ped_6017	0.042	0.1336	0.3146	LOC_Os08g05790.1	GO:0016740	GO:0005829	GO:0008152	GO:0009987	P:metabolic process	P:cellular process	F:transferase activity	C:cytosol
OG8_12617	dla_Unigene7807	ped_4515	0.0363	0.1158	0.3132	LOC_Os01g45530.1	GO:0003677	GO:0008150	P:biological_process	F:DNA binding
OG8_12847	dla_Unigene5348	ped_805	0.0197	0.0632	0.3114	LOC_Os01g68598.1	GO:0005623	GO:0003674	GO:0007275	GO:0007267	GO:0009791	P:multicellular organismal development	P:cell-cell signaling	P:post-embryonic development	F:molecular_function	C:cell
OG8_15019	dla_Unigene16743	ped_11218	0.0433	0.1401	0.3093	LOC_Os06g34040.1	GO:0008150	GO:0009536	P:biological_process		C:plastid
OG8_14036	dla_Unigene15375	ped_11307	0.0335	0.1085	0.3083	LOC_Os06g24594.5	GO:0004518	GO:0008152	GO:0005622	GO:0009536	P:metabolic process	F:nuclease activity	C:intracellular	C:plastid
OG8_12241	dla_Unigene17792	ped_260	0.0344	0.1119	0.3073	LOC_Os06g49160.1	GO:0016020	GO:0009536	GO:0009579	GO:0003674	GO:0008150	P:biological_process	F:molecular_function	C:membrane	C:plastid	C:thylakoid
OG8_13554	dla_Unigene34732	ped_8469	0.0328	0.1069	0.3066	LOC_Os03g25260.1	GO:0005634	GO:0005515	GO:0040007	GO:0009908	GO:0006950	GO:0009607	P:growth	P:flower development	P:response to stress	P:response to biotic stimulus	F:protein binding	C:nucleus
OG8_13910	dla_Unigene9238	ped_1901	0.0299	0.098	0.3054	LOC_Os04g41300.1	GO:0016043	GO:0006412	GO:0005739	P:cellular component organization	P:translation		C:mitochondrion
OG8_14288	dla_Unigene14445	ped_10389	0.0458	0.1503	0.3049	LOC_Os03g17170.1	GO:0007165	GO:0008289	P:signal transduction	F:lipid binding
OG8_14761	dla_Unigene29402	ped_2660	0.0417	0.1368	0.3046	LOC_Os08g02540.1	GO:0008152	GO:0009987	GO:0000166	GO:0006139	GO:0016301	GO:0005739	GO:0006091	P:metabolic process	P:cellular process	P:nucleobase, nucleoside, nucleotide and nucleic acid metabolic process	P:generation of precursor metabolites and energy		F:kinase activity	C:mitochondrion
OG8_13682	dla_Unigene16052	ped_5018	0.0292	0.096	0.3045	LOC_Os04g35180.2	GO:0019538	GO:0009987	GO:0005488	GO:0006810	GO:0016043	GO:0009536	P:protein metabolic process	P:cellular process	P:transport	P:cellular component organization	F:binding	C:plastid
OG8_13973	dla_Unigene18393	ped_7190	0.0315	0.1051	0.3001	LOC_Os02g22070.1	GO:0003676	GO:0009536		F:nucleic acid binding	C:plastid
OG8_12978	dla_Unigene12333	ped_8374	0.0298	0.1026	0.2908	LOC_Os11g20689.1	GO:0006139	GO:0003723	GO:0005829	GO:0004518	P:nucleobase, nucleoside, nucleotide and nucleic acid metabolic process	C:cytosol	F:nuclease activity	C:cytosol
OG8_13738	dla_Unigene3115	ped_2372	0.0629	0.2166	0.2906	LOC_Os03g60120.1	GO:0003677	GO:0005634	GO:0009058	GO:0006139	GO:0003700	P:biosynthetic process	P:nucleobase, nucleoside, nucleotide and nucleic acid metabolic process	C:nucleus	F:sequence-specific DNA binding transcription factor activity	C:nucleus
OG8_14711	dla_Unigene6045	ped_2743	0.0351	0.1208	0.2905	LOC_Os07g45280.1	GO:0008150	GO:0005488	P:biological_process	F:binding
OG8_15158	dla_Unigene4965	ped_10154	0.0196	0.0676	0.2901	LOC_Os08g41990.1	GO:0008152	GO:0003824	GO:0009058	GO:0009987	GO:0016740	GO:0009536	GO:0005488	P:metabolic process	P:biosynthetic process	P:cellular process	C:plastid	F:binding	C:plastid
OG8_12453	dla_Unigene10513	ped_446	0.0601	0.2113	0.2845	LOC_Os01g04280.1	GO:0005575	GO:0005515	GO:0008150	P:biological_process	F:protein binding	C:cellular_component
OG8_12187	dla_Unigene10443	ped_8915	0.0441	0.1554	0.2836	LOC_Os10g27340.2	GO:0005488	GO:0006464	GO:0008152	GO:0016020	GO:0005773	GO:0003824	GO:0005794	P:protein modification process	P:metabolic process	C:membrane	C:vacuole	F:catalytic activity	C:membrane	C:vacuole	C:Golgi apparatus
OG8_14617	dla_Unigene36592	ped_3690	0.0274	0.0968	0.2832	LOC_Os07g14830.1	GO:0000166	GO:0005622	GO:0005886	GO:0000003	GO:0009791	GO:0009790	P:reproduction	P:post-embryonic development	P:embryo development	F:nucleotide binding	C:intracellular	C:plasma membrane
OG8_14393	dla_Unigene9466	ped_10330	0.0324	0.1153	0.2807	LOC_Os06g07070.1	GO:0008152	GO:0009987	GO:0016301	GO:0000166	GO:0005575	GO:0006464	GO:0005886	P:metabolic process	P:cellular process	P:protein modification process		F:nucleotide binding	C:cellular_component	C:plasma membrane
OG8_12436	dla_Unigene30500	ped_5954	0.0382	0.1382	0.2763	LOC_Os01g01302.1	GO:0009058	GO:0009987	GO:0016043	GO:0009536	P:biosynthetic process	P:cellular process	P:cellular component organization		C:plastid
OG8_15103	dla_Unigene10615	ped_3425	0.0684	0.2486	0.2751	LOC_Os01g70210.1	GO:0006810	GO:0005575	GO:0005215	P:transport	F:transporter activity	C:cellular_component
OG8_13234	dla_Unigene19620	ped_7247	0.0077	0.0283	0.2737	LOC_Os03g07100.1	GO:0008289	GO:0006810	GO:0016020	GO:0005886	P:transport	F:lipid binding	C:membrane	C:plasma membrane
OG8_13904	dla_Unigene13618	ped_3542	0.0151	0.0553	0.2722	LOC_Os03g51920.1	GO:0009628	GO:0006950	GO:0009536	P:response to abiotic stimulus	P:response to stress		C:plastid
OG8_13689	dla_Unigene21055	ped_6781	0.0326	0.1199	0.2718	LOC_Os03g54770.1	GO:0005622	GO:0000166	GO:0005886	GO:0008150	P:biological_process	F:nucleotide binding	C:intracellular	C:plasma membrane
OG8_13422	dla_Unigene16551	ped_10416	0.0235	0.0866	0.2715	LOC_Os03g20860.1	GO:0003674	GO:0008150	P:biological_process	F:molecular_function
OG8_14102	dla_Unigene10275	ped_2514	0.029	0.1071	0.2704	LOC_Os05g02640.1	GO:0008152	GO:0016787	GO:0005829	GO:0008150	P:metabolic process	P:biological_process	F:hydrolase activity	C:cytosol
OG8_14921	dla_Unigene15368	ped_8275	0.026	0.0964	0.2698	LOC_Os04g53740.1	GO:0006464	GO:0005829	GO:0003824	P:protein modification process	F:catalytic activity	C:cytosol
OG8_12579	dla_Unigene8915	ped_2188	0.0375	0.1394	0.2692	LOC_Os01g34190.1	GO:0005634	GO:0006950	GO:0006259	GO:0000166	GO:0005737	GO:0003676	GO:0009536	P:response to stress	P:DNA metabolic process	C:nucleus	C:cytoplasm	F:nucleic acid binding	C:nucleus	C:cytoplasm	C:plastid
OG8_14337	dla_Unigene14596	ped_1336	0.0275	0.1026	0.2683	LOC_Os06g22690.1	GO:0019538	GO:0009987	GO:0005515	GO:0009536	P:protein metabolic process	P:cellular process	F:protein binding	C:plastid
OG8_13253	dla_Unigene11707	ped_10447	0.0573	0.2145	0.267	LOC_Os01g73120.1	GO:0016787	GO:0009987	GO:0006629	P:cellular process	P:lipid metabolic process	F:hydrolase activity
OG8_12181	dla_Unigene17093	ped_4678	0.0477	0.1792	0.2664	LOC_Os07g36420.1	GO:0003674		F:molecular_function
OG8_12435	dla_Unigene13427	ped_11437	0.0258	0.0977	0.2646	LOC_Os04g40540.1	GO:0009791	GO:0006464	GO:0016740	GO:0005737	GO:0009719	GO:0008150	GO:0005829	GO:0006950	GO:0009628	P:post-embryonic development	P:protein modification process	P:response to endogenous stimulus	P:biological_process	P:response to stress	P:response to abiotic stimulus	F:transferase activity	C:cytoplasm	C:cytosol
OG8_13819	dla_Unigene7444	ped_8259	0.037	0.1403	0.264	LOC_Os04g17050.1	GO:0003824	GO:0003674	GO:0005739	GO:0008152	GO:0019725	P:metabolic process	P:cellular homeostasis		F:molecular_function	C:mitochondrion
OG8_13477	dla_Unigene18751	ped_2425	0.0336	0.1281	0.2624	LOC_Os04g34460.1	GO:0005198	GO:0008150	GO:0009536	P:biological_process	F:structural molecule activity	C:plastid
OG8_13157	dla_Unigene10081	ped_6284	0.0285	0.1087	0.2619	LOC_Os02g46600.1	GO:0005488		F:binding
OG8_14558	dla_Unigene34863	ped_9436	0.0667	0.2561	0.2604	LOC_Os06g50390.1	GO:0019538	GO:0016020	GO:0016787	P:protein metabolic process	F:hydrolase activity	C:membrane
OG8_12464	dla_Unigene22736	ped_9351	0.0309	0.1207	0.2565	LOC_Os01g05830.1	GO:0003674	GO:0005634	GO:0008150	P:biological_process	F:molecular_function	C:nucleus
OG8_14244	dla_Unigene1480	ped_6170	0.0165	0.0644	0.256	LOC_Os04g40290.1	GO:0008152	GO:0000166	GO:0016787	GO:0009056	GO:0006139	P:metabolic process	P:catabolic process	P:nucleobase, nucleoside, nucleotide and nucleic acid metabolic process		F:hydrolase activity
OG8_14436	dla_Unigene14082	ped_8041	0.0082	0.0328	0.2513	LOC_Os03g47120.1	GO:0005623	GO:0003674	GO:0008150	P:biological_process	F:molecular_function	C:cell
OG8_14589	dla_Unigene9369	ped_1601	0.0264	0.1065	0.248	LOC_Os07g07550.1	GO:0016740	GO:0008152	GO:0009991	GO:0006950	GO:0007154	GO:0005975	P:metabolic process	P:response to extracellular stimulus	P:response to stress	P:cell communication	P:carbohydrate metabolic process	F:transferase activity
OG8_13341	dla_Unigene32865	ped_690	0.01	0.0402	0.2477	LOC_Os03g04980.1	GO:0003677	GO:0005634	GO:0009058	GO:0006139	GO:0005515	P:biosynthetic process	P:nucleobase, nucleoside, nucleotide and nucleic acid metabolic process	C:nucleus	F:protein binding	C:nucleus
OG8_13279	dla_Unigene31661	ped_6274	0.0198	0.0809	0.2452	LOC_Os02g57640.1	GO:0005575	GO:0000003	GO:0006139	GO:0003723	GO:0003676	P:reproduction	P:nucleobase, nucleoside, nucleotide and nucleic acid metabolic process	C:cellular_component	F:nucleic acid binding	C:cellular_component
OG8_14813	dla_Unigene38316	ped_7486	0.0258	0.1054	0.2444	LOC_Os08g15460.1	GO:0016020	GO:0006810	GO:0009987	GO:0005515	GO:0005215	GO:0009536	GO:0016043	P:transport	P:cellular process	P:cellular component organization	C:membrane	F:transporter activity	C:membrane	C:plastid
OG8_12939	dla_Unigene5144	ped_6491	0.0386	0.158	0.244	LOC_Os02g04860.1	GO:0003674	GO:0005575	GO:0008150	P:biological_process	F:molecular_function	C:cellular_component
OG8_14468	dla_Unigene8877	ped_10542	0.0355	0.1458	0.2436	LOC_Os06g35900.1	GO:0005575	GO:0009058	GO:0006139	GO:0008150	P:biosynthetic process	P:nucleobase, nucleoside, nucleotide and nucleic acid metabolic process	P:biological_process		C:cellular_component
OG8_13645	dla_Unigene21187	ped_3838	0.0305	0.1268	0.2406	LOC_Os03g49720.1	GO:0009536	GO:0016020	GO:0009579	GO:0005198	GO:0008150	P:biological_process	F:structural molecule activity	C:plastid	C:membrane	C:thylakoid
OG8_14709	dla_Unigene38230	ped_6931	0.0178	0.0745	0.2389	LOC_Os07g45060.1	GO:0003674	GO:0016020	GO:0008150	GO:0005886	P:biological_process	F:molecular_function	C:membrane	C:plasma membrane
OG8_12460	dla_Unigene22029	ped_6322	0.0377	0.1593	0.2364	LOC_Os01g05060.1	GO:0003674	GO:0005739	GO:0008150	P:biological_process	F:molecular_function	C:mitochondrion
OG8_13411	dla_Unigene5104	ped_92	0.0351	0.1487	0.2362	LOC_Os03g10360.1	GO:0003674	GO:0016043	GO:0009987	GO:0005739	P:cellular component organization	P:cellular process	F:molecular_function	C:mitochondrion
OG8_14051	dla_Unigene3834	ped_6144	0.0291	0.124	0.2351	LOC_Os04g55860.1	GO:0005575	GO:0006412	GO:0016787	P:translation	F:hydrolase activity	C:cellular_component
OG8_14072	dla_Unigene6031	ped_8157	0.0303	0.1289	0.235	LOC_Os04g58020.1	GO:0003677	GO:0009058	GO:0006139	GO:0003700	P:biosynthetic process	P:nucleobase, nucleoside, nucleotide and nucleic acid metabolic process		F:sequence-specific DNA binding transcription factor activity
OG8_13508	dla_Unigene13863	ped_5541	0.034	0.145	0.2344	LOC_Os04g52270.1	GO:0016020	GO:0005773	GO:0005215	GO:0006810	GO:0009987	GO:0005198	GO:0005488	P:transport	P:cellular process	C:membrane	C:vacuole	F:binding	C:membrane	C:vacuole
OG8_13020	dla_Unigene16969	ped_7169	0.0293	0.125	0.2342	LOC_Os07g46330.1	GO:0009536	GO:0016020			C:plastid	C:membrane
OG8_12457	dla_Unigene14789	ped_5390	0.0371	0.1605	0.2312	LOC_Os05g37950.1	GO:0003674	GO:0008150	P:biological_process	F:molecular_function
OG8_12474	dla_Unigene9872	ped_8079	0.0259	0.1132	0.2291	LOC_Os01g07310.1	GO:0016020	GO:0005794			C:membrane	C:Golgi apparatus
OG8_12296	dla_Unigene12454	ped_10867	0.0086	0.0377	0.2289	LOC_Os06g04530.1	GO:0009536	GO:0016787	GO:0008152	GO:0016043	GO:0009987	GO:0009579	P:metabolic process	P:cellular component organization	P:cellular process	F:hydrolase activity	C:plastid	C:thylakoid
OG8_12372	dla_Unigene17769	ped_1665	0.0421	0.1851	0.2276	LOC_Os08g37140.1	GO:0005575	GO:0008152	GO:0003824	P:metabolic process	F:catalytic activity	C:cellular_component
OG8_14839	dla_Unigene33540	ped_1760	0.0283	0.1244	0.2275	LOC_Os08g29520.1	GO:0016020	GO:0008152	GO:0003824	P:metabolic process	F:catalytic activity	C:membrane
OG8_13395	dla_Unigene265	ped_8471	0.0137	0.0606	0.2268	LOC_Os03g09080.1	GO:0016787	GO:0005634	GO:0008152	GO:0009058	GO:0006464	P:metabolic process	P:biosynthetic process	P:protein modification process	F:hydrolase activity	C:nucleus
OG8_14879	dla_Unigene17790	ped_813	0.0159	0.0705	0.226	LOC_Os10g41380.1	GO:0003674	GO:0005575	GO:0008150	P:biological_process	F:molecular_function	C:cellular_component
OG8_14759	dla_Unigene20602	ped_11031	0.0194	0.0866	0.2238	LOC_Os08g02330.1	GO:0003723	GO:0000166	GO:0008150	GO:0003676	P:biological_process		F:nucleic acid binding
OG8_13942	dla_Unigene22217	ped_1067	0.0164	0.0732	0.2236	LOC_Os04g44560.1	GO:0003674	GO:0016020	GO:0009536	GO:0009579	GO:0008150	P:biological_process	F:molecular_function	C:membrane	C:plastid	C:thylakoid
OG8_14981	dla_Unigene19589	ped_6381	0.0621	0.281	0.221	LOC_Os02g53400.1	GO:0019725	GO:0009536	P:cellular homeostasis		C:plastid
OG8_14180	dla_Unigene20827	ped_2696	0.0834	0.3784	0.2204	LOC_Os05g27000.1	GO:0003674	GO:0008150	GO:0009536	P:biological_process	F:molecular_function	C:plastid
OG8_13337	dla_Unigene22492	ped_10468	0.048	0.2186	0.2195	LOC_Os03g04710.1	GO:0008150	GO:0005488	GO:0009536	P:biological_process	F:binding	C:plastid
OG8_13288	dla_Unigene10542	ped_5086	0.0127	0.0586	0.2176	LOC_Os02g58340.1	GO:0019538	GO:0016787	GO:0005829	GO:0009536	P:protein metabolic process	F:hydrolase activity	C:cytosol	C:plastid
OG8_12577	dla_Unigene8473	ped_7943	0.0318	0.1476	0.2157	LOC_Os01g32730.1	GO:0016020	GO:0009536	GO:0009579	GO:0005488	GO:0005515	GO:0006950	GO:0009058	GO:0009987	GO:0006629	P:response to stress	P:biosynthetic process	P:cellular process	P:lipid metabolic process	C:membrane	C:plastid	C:thylakoid	F:protein binding	C:membrane	C:plastid	C:thylakoid
OG8_12563	dla_Unigene14668	ped_9223	0.0286	0.1336	0.2141	LOC_Os01g04910.1	GO:0003674	GO:0005829	GO:0008150	P:biological_process	F:molecular_function	C:cytosol
OG8_12810	dla_Unigene6157	ped_3269	0.0169	0.0789	0.2138	LOC_Os01g64920.1	GO:0003674	GO:0005575	GO:0008150	P:biological_process	F:molecular_function	C:cellular_component
OG8_13663	dla_Unigene14506	ped_11419	0.2579	1.2067	0.2137	LOC_Os01g68930.1	GO:0005634	GO:0009628	GO:0007275	GO:0006950	GO:0006259	GO:0003674	GO:0005515	GO:0007049	P:response to abiotic stimulus	P:multicellular organismal development	P:response to stress	P:DNA metabolic process	P:cell cycle	C:nucleus	F:protein binding	C:nucleus
OG8_13698	dla_Unigene26409	ped_2606	0.0341	0.1603	0.2129	LOC_Os03g55670.1	GO:0006950	GO:0009607	GO:0003674	GO:0000003	GO:0009791	GO:0009790	GO:0009536	P:response to stress	P:response to biotic stimulus	P:reproduction	P:post-embryonic development	P:embryo development	F:molecular_function	C:plastid
OG8_13607	dla_Unigene34331	ped_10752	0.0392	0.1854	0.2115	LOC_Os03g43010.1	GO:0000166	GO:0008150	P:biological_process	F:nucleotide binding
OG8_14202	dla_Unigene31771	ped_2100	0.0245	0.1179	0.2081	LOC_Os05g32220.1	GO:0006139	GO:0005840	GO:0016020	GO:0003723	GO:0009536	GO:0009579	GO:0005634	GO:0006412	GO:0005198	P:nucleobase, nucleoside, nucleotide and nucleic acid metabolic process	P:translation	C:ribosome	C:membrane	C:plastid	C:thylakoid	C:nucleus	F:structural molecule activity	C:ribosome	C:membrane	C:plastid	C:thylakoid	C:nucleus
OG8_14547	dla_Unigene10355	ped_11268	0.0152	0.0729	0.2079	LOC_Os06g49890.1	GO:0016020	GO:0005773	GO:0005488	GO:0005739	GO:0008150	P:biological_process	F:binding	C:membrane	C:vacuole	C:mitochondrion
OG8_13746	dla_Unigene8696	ped_3501	0.0261	0.126	0.207	LOC_Os03g60700.1	GO:0009058	GO:0006464	GO:0005975	GO:0005783	GO:0016740	P:biosynthetic process	P:protein modification process	P:carbohydrate metabolic process	F:transferase activity	C:endoplasmic reticulum
OG8_13019	dla_Unigene9707	ped_1056	0.03	0.145	0.2066	LOC_Os02g17280.1	GO:0019538	GO:0008152	P:protein metabolic process	P:metabolic process
OG8_12391	dla_Unigene14424	ped_11553	0.0251	0.1244	0.2021	LOC_Os05g44130.1	GO:0008152	GO:0009987	GO:0016787	GO:0005773	P:metabolic process	P:cellular process	F:hydrolase activity	C:vacuole
OG8_13213	dla_Unigene5791	ped_617	0.0521	0.2622	0.1989	LOC_Os02g51490.1	GO:0006139	GO:0016740	GO:0008152	GO:0009987	P:nucleobase, nucleoside, nucleotide and nucleic acid metabolic process	P:metabolic process	P:cellular process	F:transferase activity
OG8_14026	dla_Unigene18117	ped_2049	0.0281	0.1418	0.1984	LOC_Os11g38260.1	GO:0016020	GO:0009536	GO:0009579	GO:0005634	GO:0006950	GO:0009607	GO:0008150	GO:0016043	GO:0009987	GO:0005198	GO:0005886	P:response to stress	P:response to biotic stimulus	P:biological_process	P:cellular component organization	P:cellular process	F:structural molecule activity	C:membrane	C:plastid	C:thylakoid	C:nucleus	C:plasma membrane
OG8_12224	dla_Unigene8732	ped_8334	0.044	0.2229	0.1976	LOC_Os10g39810.1	GO:0016020	GO:0009058	GO:0006629	GO:0003824	GO:0008152	P:biosynthetic process	P:lipid metabolic process	P:metabolic process	F:catalytic activity	C:membrane
OG8_14351	dla_Unigene24022	ped_9431	0.0173	0.0888	0.1948	LOC_Os06g02028.1	GO:0005575	GO:0006464	GO:0016787	P:protein modification process	F:hydrolase activity	C:cellular_component
OG8_12253	dla_Unigene34260	ped_7048	0.0171	0.089	0.1923	LOC_Os10g42840.1	GO:0016020	GO:0005739	GO:0008152	GO:0005488	GO:0003824	P:metabolic process	C:membrane	C:mitochondrion	F:catalytic activity	C:membrane	C:mitochondrion
OG8_13308	dla_Unigene6377	ped_902	0.0356	0.1858	0.1918	LOC_Os03g02730.1	GO:0003824	GO:0005488	GO:0008152	P:metabolic process		F:binding
OG8_12957	dla_Unigene20229	ped_9486	0.0216	0.1135	0.1903	LOC_Os02g07240.1	GO:0003674	GO:0008150	P:biological_process	F:molecular_function
OG8_15106	dla_Unigene4021	ped_7187	0.016	0.085	0.1885	LOC_Os01g70140.1	GO:0019538	GO:0009056	GO:0009987	GO:0005829	GO:0006464	GO:0003824	P:protein metabolic process	P:catabolic process	P:cellular process	P:protein modification process	F:catalytic activity	C:cytosol
OG8_14614	dla_Unigene19331	ped_10709	0.015	0.0803	0.1875	LOC_Os09g25810.2	GO:0003674	GO:0016020	GO:0008150	P:biological_process	F:molecular_function	C:membrane
OG8_12445	dla_Unigene10584	ped_6377	0.0529	0.2824	0.1872	LOC_Os01g01870.1	GO:0005634	GO:0009058	GO:0006139	GO:0003700	GO:0005737	P:biosynthetic process	P:nucleobase, nucleoside, nucleotide and nucleic acid metabolic process	F:sequence-specific DNA binding transcription factor activity	C:nucleus	C:cytoplasm
OG8_13531	dla_Unigene703	ped_2040	0.0343	0.1837	0.1869	LOC_Os03g21000.1	GO:0003824	GO:0008152	GO:0016020	GO:0009536	GO:0019725	P:metabolic process	P:cellular homeostasis	F:catalytic activity	C:membrane	C:plastid
OG8_12486	dla_Unigene5975	ped_4651	0.0151	0.0814	0.1857	LOC_Os01g08400.1	GO:0006810	GO:0009987	GO:0005515	GO:0016043	P:transport	P:cellular process	P:cellular component organization	F:protein binding
OG8_12361	dla_Unigene31242	ped_3578	0.0258	0.1405	0.1836	LOC_Os12g08830.1	GO:0009579	GO:0005488	GO:0009536	GO:0015979	P:photosynthesis	F:binding	C:thylakoid	C:plastid
OG8_14109	dla_Unigene22598	ped_8088	0.011	0.0607	0.1819	LOC_Os05g03540.1	GO:0003674	GO:0009536	GO:0005739	GO:0008150	P:biological_process	F:molecular_function	C:plastid	C:mitochondrion
OG8_13380	dla_Unigene37740	ped_1086	0.021	0.1157	0.1818	LOC_Os03g07800.1	GO:0003723		F:RNA binding
OG8_14812	dla_Unigene5455	ped_5763	0.0216	0.1192	0.1811	LOC_Os08g15204.1	GO:0019725	P:cellular homeostasis
OG8_14977	dla_Unigene9853	ped_5127	0.0305	0.17	0.1793	LOC_Os09g25310.1	GO:0007165	GO:0005622	P:signal transduction		C:intracellular
OG8_12837	dla_Unigene10655	ped_8590	0.0244	0.1412	0.1731	LOC_Os01g67850.1	GO:0005488		F:binding
OG8_12201	dla_Unigene7734	ped_7622	0.0195	0.1135	0.1723	LOC_Os10g31520.1	GO:0005575	GO:0003723	GO:0008150	P:biological_process	F:RNA binding	C:cellular_component
OG8_13368	dla_Unigene19719	ped_1222	0.0288	0.1698	0.1696	LOC_Os05g34720.1	GO:0009536	GO:0009579			C:plastid	C:thylakoid
OG8_12658	dla_Unigene32724	ped_8978	0.0103	0.0613	0.1688	LOC_Os01g49340.1	GO:0003674	GO:0005575	GO:0008150	P:biological_process	F:molecular_function	C:cellular_component
OG8_14280	dla_Unigene8297	ped_9416	0.0334	0.1977	0.1687	LOC_Os05g43040.1	GO:0008150	GO:0005488	P:biological_process	F:binding
OG8_14608	dla_Unigene28533	ped_182	0.0379	0.226	0.1676	LOC_Os07g12910.1	GO:0003677	GO:0005634	GO:0009058	GO:0006139	GO:0005829	GO:0005515	P:biosynthetic process	P:nucleobase, nucleoside, nucleotide and nucleic acid metabolic process	C:nucleus	C:cytosol	F:protein binding	C:nucleus	C:cytosol
OG8_14783	dla_Unigene1396	ped_5363	0.0145	0.0866	0.1675	LOC_Os06g49140.1	GO:0006139	GO:0005575	GO:0016740	GO:0008152	GO:0009987	GO:0003676	P:nucleobase, nucleoside, nucleotide and nucleic acid metabolic process	P:metabolic process	P:cellular process	C:cellular_component	F:nucleic acid binding	C:cellular_component
OG8_13617	dla_Unigene11327	ped_2468	0.0175	0.106	0.1651	LOC_Os03g45260.1	GO:0005515	GO:0016020	GO:0016043	GO:0009987	GO:0006810	P:cellular component organization	P:cellular process	P:transport	F:protein binding	C:membrane
OG8_13810	dla_Unigene37132	ped_9943	0.0239	0.1468	0.1631	LOC_Os04g10240.1	GO:0005783			C:endoplasmic reticulum
OG8_13699	dla_Unigene31670	ped_1319	0.0109	0.0671	0.1621	LOC_Os03g55730.1	GO:0003674	GO:0005739	GO:0008150	P:biological_process	F:molecular_function	C:mitochondrion
OG8_13849	dla_Unigene18801	ped_403	0.0327	0.2045	0.1601	LOC_Os03g54890.1	GO:0005840	GO:0005829	GO:0006412	GO:0005198	P:translation	F:structural molecule activity	C:ribosome	C:cytosol
OG8_13430	dla_Unigene4051	ped_502	0.0144	0.092	0.1562	LOC_Os03g11340.1	GO:0007165	GO:0005794	P:signal transduction		C:Golgi apparatus
OG8_12979	dla_Unigene33222	ped_10141	0.0153	0.099	0.1542	LOC_Os02g10230.1	GO:0005623	GO:0016020	GO:0006810	GO:0009987	GO:0005215	P:transport	P:cellular process	F:transporter activity	C:cell	C:membrane
OG8_13927	dla_Unigene12858	ped_4396	0.0216	0.1402	0.1539	LOC_Os09g23300.1	GO:0016020	GO:0005773	GO:0006810	GO:0009987	GO:0008150	GO:0005215	GO:0019725	P:transport	P:cellular process	P:biological_process	P:cellular homeostasis	F:transporter activity	C:membrane	C:vacuole
OG8_13706	dla_Unigene16871	ped_3176	0.0255	0.166	0.1538	LOC_Os10g17770.1	GO:0040029	GO:0009058	GO:0006139	GO:0003677	GO:0005622	GO:0009653	GO:0007275	GO:0005515	GO:0006950	GO:0009628	GO:0000003	GO:0009791	GO:0009908	GO:0016049	GO:0016043	GO:0009987	GO:0008150	GO:0005634	P:regulation of gene expression, epigenetic	P:biosynthetic process	P:nucleobase, nucleoside, nucleotide and nucleic acid metabolic process	P:anatomical structure morphogenesis	P:multicellular organismal development	P:response to stress	P:response to abiotic stimulus	P:reproduction	P:post-embryonic development	P:flower development	P:cell growth	P:cellular component organization	P:cellular process	P:biological_process	C:intracellular	F:protein binding	C:intracellular	C:nucleus
OG8_13629	dla_Unigene4072	ped_4560	0.0358	0.2329	0.1536	LOC_Os03g46750.1	GO:0009058	GO:0006464	GO:0006629	GO:0008152	GO:0016740	GO:0009987	GO:0016020	GO:0005975	GO:0009790	GO:0005783	P:biosynthetic process	P:protein modification process	P:lipid metabolic process	P:metabolic process	P:cellular process	P:carbohydrate metabolic process	P:embryo development	F:transferase activity	C:membrane	C:endoplasmic reticulum
OG8_14780	dla_Unigene12587	ped_11689	0.014	0.0917	0.153	LOC_Os08g16840.1	GO:0005515	GO:0008150	GO:0005622	P:biological_process	F:protein binding	C:intracellular
OG8_11817	dla_Unigene38955	ped_4624	0.0216	0.1435	0.1502	LOC_Os04g58810.1	GO:0004518	GO:0005634	GO:0008152	GO:0006139	GO:0009056	GO:0006950	GO:0009607	P:metabolic process	P:nucleobase, nucleoside, nucleotide and nucleic acid metabolic process	P:catabolic process	P:response to stress	P:response to biotic stimulus	F:nuclease activity	C:nucleus
OG8_13314	dla_Unigene10607	ped_9408	0.0166	0.1114	0.1493	LOC_Os03g03180.1	GO:0016020	GO:0005886			C:membrane	C:plasma membrane
OG8_12923	dla_Unigene30712	ped_2568	0.2629	1.7666	0.1488	LOC_Os02g03560.1	GO:0003674	GO:0005739	GO:0008150	P:biological_process	F:molecular_function	C:mitochondrion
OG8_14420	dla_Unigene16442	ped_8148	0.0429	0.2886	0.1486	LOC_Os03g06090.1	GO:0006810	GO:0009987	GO:0005488	GO:0005215	GO:0016020	GO:0009536	P:transport	P:cellular process		F:transporter activity	C:membrane	C:plastid
OG8_12968	dla_Unigene18039	ped_3790	0.0289	0.1951	0.1482	LOC_Os03g19680.1	GO:0008152	GO:0003824	GO:0005777	P:metabolic process	F:catalytic activity	C:peroxisome
OG8_14696	dla_Unigene15212	ped_11345	0.0244	0.1653	0.1473	LOC_Os08g44440.1	GO:0003674	GO:0008150	P:biological_process	F:molecular_function
OG8_12873	dla_Unigene5467	ped_11368	0.017	0.1164	0.1457	LOC_Os01g71220.1	GO:0003674	GO:0005575	GO:0008150	P:biological_process	F:molecular_function	C:cellular_component
OG8_13954	dla_Unigene20348	ped_5418	0.028	0.196	0.1426	LOC_Os04g45600.1	GO:0016020	GO:0005622	GO:0016043	GO:0009987	GO:0009536	GO:0009579	GO:0008152	GO:0003824	P:cellular component organization	P:cellular process	P:metabolic process	F:catalytic activity	C:membrane	C:intracellular	C:plastid	C:thylakoid
OG8_13728	dla_Unigene37644	ped_7437	0.0181	0.1273	0.142	LOC_Os03g59360.1	GO:0005575	GO:0003677	GO:0008150	P:biological_process	F:DNA binding	C:cellular_component
OG8_13612	dla_Unigene16627	ped_1596	0.0186	0.1311	0.1416	LOC_Os07g05480.1	GO:0003674	GO:0016020	GO:0009536	GO:0009579	GO:0015979	P:photosynthesis	F:molecular_function	C:membrane	C:plastid	C:thylakoid
OG8_13392	dla_Unigene8831	ped_1994	0.0172	0.1217	0.1413	LOC_Os03g08860.1	GO:0003674	GO:0008150	P:biological_process	F:molecular_function
OG8_14817	dla_Unigene12740	ped_6723	0.0208	0.1484	0.14	LOC_Os03g59580.1	GO:0008152	GO:0016787	P:metabolic process	F:hydrolase activity
OG8_12528	dla_Unigene37088	ped_9930	0.0227	0.1629	0.1395	LOC_Os01g12800.1	GO:0003674	GO:0016020	GO:0005739	GO:0008150	GO:0005777	P:biological_process	F:molecular_function	C:membrane	C:mitochondrion	C:peroxisome
OG8_14062	dla_Unigene10734	ped_8255	0.019	0.137	0.1389	LOC_Os04g57370.1	GO:0005623	GO:0006950	GO:0009607	GO:0008152	GO:0016787	GO:0008219	P:response to stress	P:response to biotic stimulus	P:metabolic process	P:cell death	F:hydrolase activity	C:cell
OG8_12822	dla_Unigene20340	ped_9566	0.0118	0.0874	0.1349	LOC_Os01g65880.1	GO:0016020	GO:0006810	GO:0009987	GO:0005886	GO:0005215	GO:0008150	P:transport	P:cellular process	P:biological_process	F:transporter activity	C:membrane	C:plasma membrane
OG8_13628	dla_Unigene7107	ped_10186	0.0135	0.101	0.1333	LOC_Os03g46650.1	GO:0005622	GO:0006950	GO:0009607	GO:0005783	GO:0000003	GO:0009719	GO:0005515	GO:0000166	GO:0007165	GO:0005886	GO:0009056	GO:0006139	GO:0009791	GO:0008152	GO:0009987	GO:0007275	GO:0016787	GO:0009653	P:response to stress	P:response to biotic stimulus	P:reproduction	P:response to endogenous stimulus	P:signal transduction	P:catabolic process	P:nucleobase, nucleoside, nucleotide and nucleic acid metabolic process	P:post-embryonic development	P:metabolic process	P:cellular process	P:multicellular organismal development	P:anatomical structure morphogenesis	C:intracellular	C:endoplasmic reticulum	C:plasma membrane	F:hydrolase activity	C:intracellular	C:endoplasmic reticulum	C:plasma membrane
OG8_13419	dla_Unigene22644	ped_7766	0.0125	0.0944	0.1322	LOC_Os03g10520.1	GO:0006139	GO:0016740	GO:0003824	GO:0005488	GO:0005737	P:nucleobase, nucleoside, nucleotide and nucleic acid metabolic process		F:binding	C:cytoplasm
OG8_12389	dla_Unigene14039	ped_4183	0.0098	0.0745	0.132	LOC_Os06g14550.1	GO:0006810	GO:0009987	GO:0006412	GO:0005737	GO:0005488	GO:0003723	P:transport	P:cellular process	P:translation	C:cytoplasm	F:RNA binding	C:cytoplasm
OG8_13714	dla_Unigene6798	ped_3276	0.0158	0.1222	0.1289	LOC_Os03g56790.1	GO:0005515	GO:0005622	GO:0008150	P:biological_process	F:protein binding	C:intracellular
OG8_12206	dla_Unigene29462	ped_6098	0.0144	0.1121	0.1288	LOC_Os10g31940.1	GO:0008152	GO:0016787	GO:0008150	P:metabolic process	P:biological_process	F:hydrolase activity
OG8_14967	dla_Unigene19051	ped_8245	0.0286	0.2238	0.1277	LOC_Os03g61680.1	GO:0003674	GO:0005829	GO:0008150	P:biological_process	F:molecular_function	C:cytosol
OG8_13901	dla_Unigene15011	ped_3831	0.0147	0.1161	0.1269	LOC_Os03g54091.1	GO:0016043	GO:0007049	GO:0003677	GO:0005634	GO:0000166	GO:0006950	GO:0006259	GO:0009056	GO:0016787	GO:0006139	P:cellular component organization	P:cell cycle	P:response to stress	P:DNA metabolic process	P:catabolic process	P:nucleobase, nucleoside, nucleotide and nucleic acid metabolic process	C:nucleus	F:hydrolase activity	C:nucleus
OG8_14091	dla_Unigene4291	ped_2296	0.0199	0.1584	0.1259	LOC_Os05g01450.1	GO:0009856	GO:0016020	GO:0005634	GO:0005737	GO:0006412	GO:0008135	GO:0005829	GO:0009790	P:pollination	P:translation	P:embryo development	F:translation factor activity, nucleic acid binding	C:membrane	C:nucleus	C:cytoplasm	C:cytosol
OG8_12420	dla_Unigene8317	ped_9496	0.0215	0.1722	0.1248	LOC_Os12g42090.2	GO:0016740	GO:0009058	GO:0009987	GO:0016020	GO:0009536	GO:0008152	P:biosynthetic process	P:cellular process	P:metabolic process	F:transferase activity	C:membrane	C:plastid
OG8_14394	dla_Unigene19963	ped_10792	0.0168	0.135	0.1244	LOC_Os06g07200.1	GO:0006810	GO:0009987	GO:0005515	GO:0005575	GO:0016043	GO:0005886	GO:0009719	P:transport	P:cellular process	P:cellular component organization	P:response to endogenous stimulus	F:protein binding	C:cellular_component	C:plasma membrane
OG8_13985	dla_Unigene3927	ped_11645	0.0286	0.2311	0.1239	LOC_Os04g48880.1	GO:0009058	GO:0009987	GO:0006629	GO:0005783	GO:0003824	GO:0008152	GO:0009536	P:biosynthetic process	P:cellular process	P:lipid metabolic process	P:metabolic process	F:catalytic activity	C:endoplasmic reticulum	C:plastid
OG8_14132	dla_Unigene7714	ped_7505	0.0178	0.1437	0.1236	LOC_Os05g07632.1	GO:0008152	GO:0016787	GO:0003824	GO:0009536	P:metabolic process		F:catalytic activity	C:plastid
OG8_13583	dla_Unigene36635	ped_647	0.0098	0.0808	0.1218	LOC_Os03g33580.1	GO:0005622	GO:0005737	GO:0000166	GO:0016043	GO:0007049	P:cellular component organization	P:cell cycle	F:nucleotide binding	C:intracellular	C:cytoplasm
OG8_15128	dla_Unigene20739	ped_8779	0.02	0.1646	0.1215	LOC_Os07g38240.1	GO:0005488	GO:0005622	GO:0008150	GO:0003676	P:biological_process	C:intracellular	F:nucleic acid binding	C:intracellular
OG8_15100	dla_Unigene17085	ped_1509	0.0096	0.0797	0.1208	LOC_Os10g25000.1	GO:0003674	GO:0005575	GO:0008150	P:biological_process	F:molecular_function	C:cellular_component
OG8_12190	dla_Unigene10893	ped_8564	0.0314	0.2614	0.1202	LOC_Os10g28040.1	GO:0003677	GO:0005634	GO:0016740	GO:0009628	GO:0016043	GO:0006464	GO:0009058	GO:0006139	GO:0009908	GO:0005515	GO:0005654	GO:0009653	GO:0007275	P:response to abiotic stimulus	P:cellular component organization	P:protein modification process	P:biosynthetic process	P:nucleobase, nucleoside, nucleotide and nucleic acid metabolic process	P:flower development	P:anatomical structure morphogenesis	P:multicellular organismal development	C:nucleus	F:protein binding	C:nucleus	C:nucleoplasm
OG8_13664	dla_Unigene4755	ped_5570	0.0242	0.2029	0.1191	LOC_Os03g52170.1	GO:0008150	GO:0003824	GO:0008152	GO:0009058	GO:0005975	GO:0009987	GO:0006629	GO:0009536	P:biological_process	P:metabolic process	P:biosynthetic process	P:carbohydrate metabolic process	P:cellular process	P:lipid metabolic process	F:catalytic activity	C:plastid
OG8_14583	dla_Unigene16686	ped_7077	0.0168	0.1443	0.1164	LOC_Os09g30478.1	GO:0005623	GO:0003674	GO:0008150	P:biological_process	F:molecular_function	C:cell
OG8_14128	dla_Unigene8749	ped_10358	0.0309	0.2661	0.1162	LOC_Os05g06710.1	GO:0005623	GO:0008152	GO:0016787	GO:0006629	P:metabolic process	P:lipid metabolic process	F:hydrolase activity	C:cell
OG8_14169	dla_Unigene21166	ped_4707	0.0102	0.0888	0.1145	LOC_Os05g19974.2	GO:0003674	GO:0008150	GO:0005886	P:biological_process	F:molecular_function	C:plasma membrane
OG8_13579	dla_Unigene29333	ped_6374	0.0324	0.292	0.111	LOC_Os03g32170.1	GO:0007275	GO:0006629	GO:0006950	GO:0005829	GO:0008152	GO:0003824	P:multicellular organismal development	P:lipid metabolic process	P:response to stress	P:metabolic process	F:catalytic activity	C:cytosol
OG8_13933	dla_Unigene10231	ped_9733	0.0186	0.1697	0.1094	LOC_Os04g43670.1	GO:0005623	GO:0003674	GO:0008150	P:biological_process	F:molecular_function	C:cell
OG8_13659	dla_Unigene13650	ped_2542	0.033	0.3021	0.1093	LOC_Os11g34200.1	GO:0003677	GO:0005634	GO:0009058	GO:0006139	GO:0005829	GO:0003700	P:biosynthetic process	P:nucleobase, nucleoside, nucleotide and nucleic acid metabolic process	C:nucleus	C:cytosol	F:sequence-specific DNA binding transcription factor activity	C:nucleus	C:cytosol
OG8_13909	dla_Unigene15429	ped_10108	0.0283	0.2697	0.1051	LOC_Os02g29530.1	GO:0016740	GO:0009058	GO:0005975	GO:0009987	GO:0005794	GO:0005739	P:biosynthetic process	P:carbohydrate metabolic process	P:cellular process	F:transferase activity	C:Golgi apparatus	C:mitochondrion
OG8_14020	dla_Unigene13899	ped_5538	0.016	0.1562	0.1028	LOC_Os08g06070.1	GO:0009908	GO:0016043	GO:0006464	GO:0003674	P:flower development	P:cellular component organization	P:protein modification process	F:molecular_function
OG8_12732	dla_Unigene1864	ped_620	0.0092	0.0899	0.1022	LOC_Os03g15860.1	GO:0006810	GO:0016020	GO:0005773	GO:0009987	GO:0005739	GO:0005488	GO:0005777	P:transport	P:cellular process	F:binding	C:membrane	C:vacuole	C:mitochondrion	C:peroxisome
OG8_13733	dla_Unigene12783	ped_8163	0.011	0.1085	0.1014	LOC_Os04g42990.1	GO:0005654	GO:0009058	GO:0006139	GO:0006950	GO:0006259	P:biosynthetic process	P:nucleobase, nucleoside, nucleotide and nucleic acid metabolic process	P:response to stress	P:DNA metabolic process		C:nucleoplasm
OG8_13685	dla_Unigene12076	ped_9533	0.0378	0.3786	0.0999	LOC_Os03g27770.1	GO:0009058	GO:0009987	GO:0009056	GO:0003824	GO:0009536	P:biosynthetic process	P:cellular process	P:catabolic process	F:catalytic activity	C:plastid
OG8_13741	dla_Unigene10682	ped_9252	0.0129	0.13	0.0992	LOC_Os03g60370.1	GO:0016020	GO:0005773	GO:0016787	GO:0008152	GO:0009987	GO:0008150	P:metabolic process	P:cellular process	P:biological_process	F:hydrolase activity	C:membrane	C:vacuole
OG8_12965	dla_Unigene9552	ped_10951	0.0065	0.0652	0.099	LOC_Os02g08260.1	GO:0008152	GO:0005829	GO:0003824	GO:0008150	P:metabolic process	P:biological_process	F:catalytic activity	C:cytosol
OG8_13068	dla_Unigene21225	ped_3714	0.0105	0.1059	0.099	LOC_Os02g35640.1	GO:0003674	GO:0005575	GO:0006810	GO:0009987	P:transport	P:cellular process	F:molecular_function	C:cellular_component
OG8_12649	dla_Unigene6009	ped_10496	0.0217	0.2205	0.0986	LOC_Os01g48446.1	GO:0005634	GO:0006950	GO:0009628	GO:0009058	GO:0006139	GO:0007275	GO:0003700	GO:0009719	P:response to stress	P:response to abiotic stimulus	P:biosynthetic process	P:nucleobase, nucleoside, nucleotide and nucleic acid metabolic process	P:multicellular organismal development	P:response to endogenous stimulus	F:sequence-specific DNA binding transcription factor activity	C:nucleus
OG8_13737	dla_Unigene2256	ped_4375	0.0609	0.6285	0.0969	LOC_Os03g60080.1	GO:0009058	GO:0006139	GO:0007275	GO:0003700	GO:0006950	GO:0009536	P:biosynthetic process	P:nucleobase, nucleoside, nucleotide and nucleic acid metabolic process	P:multicellular organismal development	P:response to stress	F:sequence-specific DNA binding transcription factor activity	C:plastid
OG8_15041	dla_Unigene25847	ped_10779	0.0189	0.1971	0.0958	LOC_Os09g34040.1	GO:0030234	GO:0007165	GO:0006139	GO:0009056	GO:0005622	P:signal transduction	P:nucleobase, nucleoside, nucleotide and nucleic acid metabolic process	P:catabolic process	F:enzyme regulator activity	C:intracellular
OG8_13578	dla_Unigene10499	ped_6344	0.0174	0.1815	0.0957	LOC_Os03g31490.1	GO:0016020	GO:0009536	GO:0009579	GO:0008150	P:biological_process		C:membrane	C:plastid	C:thylakoid
OG8_13491	dla_Unigene14502	ped_376	0.0114	0.1197	0.0955	LOC_Os03g52150.1	GO:0005623	GO:0016020	GO:0009987	GO:0019538	GO:0016787	GO:0005488	P:cellular process	P:protein metabolic process	C:cell	C:membrane	F:binding	C:cell	C:membrane
OG8_12685	dla_Unigene22742	ped_10302	0.0217	0.2297	0.0946	LOC_Os01g52260.1	GO:0008152	GO:0009058	GO:0009987	GO:0016740	GO:0005829	P:metabolic process	P:biosynthetic process	P:cellular process	F:transferase activity	C:cytosol
OG8_13997	dla_Unigene16811	ped_11321	0.0166	0.1789	0.0927	LOC_Os03g56300.1	GO:0005488	GO:0016020	GO:0005739	GO:0008152	GO:0003824	P:metabolic process	C:membrane	C:mitochondrion	F:catalytic activity	C:membrane	C:mitochondrion
OG8_14629	dla_Unigene7095	ped_7017	0.0236	0.2714	0.0871	LOC_Os07g23244.1	GO:0005840	GO:0009987	GO:0000166	GO:0006412	GO:0005622	GO:0005198	P:cellular process	P:translation	C:ribosome	C:intracellular	F:structural molecule activity	C:ribosome	C:intracellular
OG8_13097	dla_Unigene7477	ped_7460	0.0087	0.1004	0.0866	LOC_Os02g39830.1	GO:0008150	P:biological_process
OG8_15136	dla_Unigene5483	ped_2745	0.0117	0.136	0.0861	LOC_Os07g38970.1	GO:0008152	GO:0005488	GO:0005739	GO:0003824	P:metabolic process	C:mitochondrion	F:catalytic activity	C:mitochondrion
OG8_14648	dla_Unigene21494	ped_8548	0.0217	0.2527	0.086	LOC_Os07g32010.1	GO:0016740	GO:0005575	GO:0008152	P:metabolic process	F:transferase activity	C:cellular_component
OG8_13998	dla_Unigene8595	ped_3582	0.021	0.2489	0.0844	LOC_Os04g51240.1	GO:0005488	GO:0008150	P:biological_process	F:binding
OG8_13632	dla_Unigene14152	ped_9679	0.0112	0.1377	0.0813	LOC_Os10g06540.1	GO:0003674	GO:0016020	GO:0005794	GO:0006950	GO:0009628	GO:0005773	P:response to stress	P:response to abiotic stimulus	F:molecular_function	C:membrane	C:Golgi apparatus	C:vacuole
OG8_13520	dla_Unigene18098	ped_8792	0.0203	0.2548	0.0796	LOC_Os04g52850.1	GO:0008152	GO:0016787	GO:0005829	GO:0008150	P:metabolic process	P:biological_process	F:hydrolase activity	C:cytosol
OG8_14538	dla_Unigene13979	ped_8658	0.0149	0.1882	0.0794	LOC_Os12g31380.1	GO:0006412	GO:0008135	GO:0005737	GO:0030234	GO:0000166	GO:0008152	P:translation	P:metabolic process	C:cytoplasm	F:nucleotide binding	C:cytoplasm
OG8_12384	dla_Unigene24872	ped_7807	0.0137	0.1767	0.0773	LOC_Os12g29560.1	GO:0016020	GO:0005773	GO:0005488	GO:0008150	P:biological_process	F:binding	C:membrane	C:vacuole
OG8_12385	dla_Unigene38265	ped_1914	0.0065	0.0846	0.0773	LOC_Os12g30510.1	GO:0016740	GO:0005575	GO:0000166	GO:0008152	GO:0009987	GO:0006139	GO:0009058	GO:0003824	P:metabolic process	P:cellular process	P:nucleobase, nucleoside, nucleotide and nucleic acid metabolic process	P:biosynthetic process	C:cellular_component	F:catalytic activity	C:cellular_component
OG8_12336	dla_Unigene18125	ped_9973	0.0266	0.3467	0.0768	LOC_Os02g33080.1	GO:0008152	GO:0016787	GO:0009058	GO:0009987	P:metabolic process	P:biosynthetic process	P:cellular process	F:hydrolase activity
OG8_13762	dla_Unigene19081	ped_8876	0.0119	0.156	0.076	LOC_Os03g17600.1	GO:0003674	GO:0008152	GO:0008150	GO:0003824	GO:0009536	P:metabolic process	P:biological_process		F:catalytic activity	C:plastid
OG8_14478	dla_Unigene20548	ped_3789	0.0149	0.1964	0.0757	LOC_Os06g37610.1	GO:0016020	GO:0005773	GO:0016740	GO:0008152	GO:0009987	GO:0005886	GO:0009058	GO:0006629	P:metabolic process	P:cellular process	P:biosynthetic process	P:lipid metabolic process	F:transferase activity	C:membrane	C:vacuole	C:plasma membrane
OG8_13548	dla_Unigene32157	ped_2380	0.0135	0.1866	0.0724	LOC_Os03g24380.1	GO:0006950	GO:0009058	GO:0006464	GO:0005829	GO:0003824	GO:0008152	P:response to stress	P:biosynthetic process	P:protein modification process	P:metabolic process	F:catalytic activity	C:cytosol
OG8_13651	dla_Unigene8050	ped_5275	0.0235	0.3281	0.0717	LOC_Os03g50130.1	GO:0016740	GO:0016020	GO:0005623	GO:0005783	GO:0008152	GO:0003824	GO:0009058	GO:0009987	GO:0006629	GO:0005773	GO:0006950	P:metabolic process	P:biosynthetic process	P:cellular process	P:lipid metabolic process	P:response to stress	C:membrane	C:cell	C:endoplasmic reticulum	F:catalytic activity	C:membrane	C:cell	C:endoplasmic reticulum	C:vacuole
OG8_14875	dla_Unigene22747	ped_8634	0.012	0.1682	0.0713	LOC_Os08g35710.1	GO:0003674	GO:0008150	P:biological_process	F:molecular_function
OG8_12889	dla_Unigene11725	ped_961	0.2127	3.0132	0.0706	LOC_Os03g44660.1	GO:0005488	GO:0016787	GO:0005829	GO:0008152	GO:0009987	GO:0008150	P:metabolic process	P:cellular process	P:biological_process		F:hydrolase activity	C:cytosol
OG8_14979	dla_Unigene32146	ped_8205	0.0452	0.6441	0.0702	LOC_Os09g25760.1	GO:0003674	GO:0016020	GO:0005575	GO:0005886	GO:0008150	P:biological_process	F:molecular_function	C:membrane	C:cellular_component	C:plasma membrane
OG8_15063	dla_Unigene11667	ped_1801	0.0127	0.1816	0.0702	LOC_Os09g36976.1	GO:0006810	GO:0003674	GO:0009987	P:transport	P:cellular process	F:molecular_function
OG8_14027	dla_Unigene21891	ped_9217	0.0171	0.2465	0.0695	LOC_Os04g52890.1	GO:0005739	GO:0008219	P:cell death		C:mitochondrion
OG8_14376	dla_Unigene37941	ped_3727	0.0252	0.3646	0.0692	LOC_Os06g04870.1	GO:0003677	GO:0005634	GO:0009058	GO:0006139	GO:0003700	P:biosynthetic process	P:nucleobase, nucleoside, nucleotide and nucleic acid metabolic process	C:nucleus	F:sequence-specific DNA binding transcription factor activity	C:nucleus
OG8_14822	dla_Unigene34891	ped_4659	0.0121	0.1786	0.0678	LOC_Os08g19850.1	GO:0003824	GO:0016020	GO:0000166	GO:0005618	GO:0006412	GO:0006139	GO:0005829	GO:0005739	GO:0005886	GO:0009536	P:translation	P:nucleobase, nucleoside, nucleotide and nucleic acid metabolic process	C:membrane	F:nucleotide binding	C:membrane	C:cell wall	C:cytosol	C:mitochondrion	C:plasma membrane	C:plastid
OG8_13385	dla_Unigene21178	ped_9785	0.0155	0.2381	0.065	LOC_Os03g08170.1	GO:0005575	GO:0008152	GO:0009987	GO:0016301	GO:0006950	GO:0009607	P:metabolic process	P:cellular process	P:response to stress	P:response to biotic stimulus	F:kinase activity	C:cellular_component
OG8_13495	dla_Unigene19119	ped_9397	0.0107	0.1654	0.0649	LOC_Os07g14540.1	GO:0006810	GO:0003674	GO:0005886	GO:0009987	P:transport	P:cellular process	F:molecular_function	C:plasma membrane
OG8_14222	dla_Unigene9664	ped_2567	0.0072	0.1125	0.0644	LOC_Os05g34770.1	GO:0003674	GO:0005488			F:binding
OG8_14716	dla_Unigene16985	ped_6069	0.0118	0.1848	0.0637	LOC_Os03g50940.1	GO:0005488	GO:0008150	P:biological_process	F:binding
OG8_13009	dla_Unigene12067	ped_8857	0.1831	2.9141	0.0628	LOC_Os03g53970.1	GO:0003674	GO:0008150	GO:0009536	P:biological_process	F:molecular_function	C:plastid
OG8_14931	dla_Unigene5610	ped_3918	0.0118	0.1895	0.0621	LOC_Os09g02284.1	GO:0005654	GO:0003677	GO:0005634	GO:0006139	GO:0009058	GO:0005737	GO:0005515	GO:0016740	GO:0005730	P:nucleobase, nucleoside, nucleotide and nucleic acid metabolic process	P:biosynthetic process	C:nucleoplasm	C:nucleus	C:cytoplasm	F:transferase activity	C:nucleoplasm	C:nucleus	C:cytoplasm	C:nucleolus
OG8_14312	dla_Unigene2290	ped_64	0.0143	0.2304	0.062	LOC_Os05g48810.1	GO:0019538	GO:0009987	GO:0005515	P:protein metabolic process	P:cellular process	F:protein binding
OG8_13702	dla_Unigene18005	ped_4073	0.0125	0.2059	0.0609	LOC_Os02g08440.1	GO:0006950	GO:0009607	GO:0005634	GO:0005515	GO:0009058	GO:0006139	GO:0008150	GO:0003700	P:response to stress	P:response to biotic stimulus	P:biosynthetic process	P:nucleobase, nucleoside, nucleotide and nucleic acid metabolic process	P:biological_process	C:nucleus	F:sequence-specific DNA binding transcription factor activity	C:nucleus
OG8_12508	dla_Unigene29873	ped_6827	0.0099	0.1634	0.0605	LOC_Os01g10350.1	GO:0003674	GO:0008150	P:biological_process	F:molecular_function
OG8_13096	dla_Unigene6620	ped_8712	0.0144	0.2386	0.0602	LOC_Os02g39740.1	GO:0003723	GO:0006412	GO:0016043	GO:0009987	GO:0009628	GO:0009791	GO:0009536	P:translation	P:cellular component organization	P:cellular process	P:response to abiotic stimulus	P:post-embryonic development	F:RNA binding	C:plastid
OG8_13030	dla_Unigene15418	ped_6431	0.0068	0.1145	0.0598	LOC_Os04g41160.1	GO:0006950	GO:0008152	GO:0009987	GO:0005515	GO:0016301	GO:0006464	P:response to stress	P:metabolic process	P:cellular process	P:protein modification process		F:kinase activity
OG8_13001	dla_Unigene6016	ped_7781	0.0062	0.1054	0.0588	LOC_Os02g13990.1	GO:0005634	GO:0005654	GO:0006139	GO:0006950	GO:0009628	GO:0005737	GO:0005730	GO:0005829	GO:0009536	P:nucleobase, nucleoside, nucleotide and nucleic acid metabolic process	P:response to stress	P:response to abiotic stimulus		C:nucleus	C:nucleoplasm	C:cytoplasm	C:nucleolus	C:cytosol	C:plastid
OG8_13387	dla_Unigene8706	ped_4506	0.0076	0.1292	0.0588	LOC_Os03g08280.2	GO:0016787	GO:0005622	GO:0008152	GO:0019538	GO:0009056	GO:0009987	GO:0005840	GO:0005829	P:metabolic process	P:protein metabolic process	P:catabolic process	P:cellular process	F:hydrolase activity	C:intracellular	C:ribosome	C:cytosol
OG8_13616	dla_Unigene10970	ped_7137	0.008	0.1379	0.0578	LOC_Os03g45194.1	GO:0019538	GO:0009056	GO:0009987	GO:0003824	GO:0008152	GO:0009536	P:protein metabolic process	P:catabolic process	P:cellular process	P:metabolic process	F:catalytic activity	C:plastid
OG8_13687	dla_Unigene15100	ped_4038	0.0086	0.1508	0.0573	LOC_Os07g43540.1	GO:0005622	GO:0003677	GO:0005515	GO:0009058	GO:0006259	P:biosynthetic process	P:DNA metabolic process	C:intracellular	F:protein binding	C:intracellular
OG8_12407	dla_Unigene13777	ped_11272	0.0287	0.5183	0.0553	LOC_Os03g18590.1	GO:0008152	GO:0009058	GO:0009987	GO:0006629	GO:0016740	GO:0003824	GO:0005488	GO:0009536	P:metabolic process	P:biosynthetic process	P:cellular process	P:lipid metabolic process		F:binding	C:plastid
OG8_13245	dla_Unigene10972	ped_7963	0.0078	0.1447	0.0539	LOC_Os02g54990.2	GO:0003674	GO:0016020		F:molecular_function	C:membrane
OG8_14816	dla_Unigene7531	ped_1548	0.0086	0.1623	0.0531	LOC_Os08g16600.1	GO:0005515	GO:0005635	GO:0008150	GO:0009536	P:biological_process	F:protein binding	C:nuclear envelope	C:plastid
OG8_14370	dla_Unigene12498	ped_6259	0.0084	0.161	0.0522	LOC_Os01g07382.1	GO:0003674	GO:0005739	GO:0008150	GO:0005773	P:biological_process	F:molecular_function	C:mitochondrion	C:vacuole
OG8_14174	dla_Unigene10927	ped_7595	0.0085	0.1638	0.0516	LOC_Os05g22970.1	GO:0003824	GO:0008150	GO:0005829	GO:0005975	GO:0005515	GO:0009536	P:biological_process	P:carbohydrate metabolic process	C:cytosol	F:protein binding	C:cytosol	C:plastid
OG8_13177	dla_Unigene5635	ped_473	0.0248	0.4959	0.0501	LOC_Os02g48730.1	GO:0016043	GO:0009653	GO:0016049	GO:0030234	GO:0005515	GO:0008152	GO:0005737	GO:0030154	GO:0007275	P:cellular component organization	P:anatomical structure morphogenesis	P:cell growth	P:metabolic process	P:cell differentiation	P:multicellular organismal development		F:protein binding	C:cytoplasm
OG8_12332	dla_Unigene27951	ped_6167	0.0119	0.2417	0.0491	LOC_Os11g37640.1	GO:0009058	GO:0006464	GO:0000166	P:biosynthetic process	P:protein modification process	F:nucleotide binding
OG8_13761	dla_Unigene35874	ped_11458	0.0059	0.1202	0.0487	LOC_Os03g61640.1	GO:0005488	GO:0008150	GO:0003676	P:biological_process		F:nucleic acid binding
OG8_12496	dla_Unigene9128	ped_3703	0.015	0.3106	0.0483	LOC_Os01g09010.1	GO:0005575	GO:0008152	GO:0016740	GO:0008150	P:metabolic process	P:biological_process	F:transferase activity	C:cellular_component
OG8_13703	dla_Unigene38826	ped_4559	0.0082	0.1688	0.0483	LOC_Os03g55930.1	GO:0016020	GO:0006412	GO:0005840	GO:0009536	GO:0005198	GO:0005829	P:translation	F:structural molecule activity	C:membrane	C:ribosome	C:plastid	C:cytosol
OG8_13898	dla_Unigene10028	ped_4693	0.2461	5.2156	0.0472	LOC_Os04g40030.1	GO:0008150	GO:0005488	P:biological_process	F:binding
OG8_13156	dla_Unigene13731	ped_10989	0.0032	0.0695	0.0457	LOC_Os12g09290.1	GO:0005575	GO:0008152	GO:0006139	GO:0003824	P:metabolic process	P:nucleobase, nucleoside, nucleotide and nucleic acid metabolic process	F:catalytic activity	C:cellular_component
OG8_13045	dla_Unigene15594	ped_8022	0.0086	0.1938	0.0443	LOC_Os03g04169.1	GO:0009058	GO:0009987	GO:0016740	GO:0009536	P:biosynthetic process	P:cellular process	F:transferase activity	C:plastid
OG8_14078	dla_Unigene4008	ped_8837	0.3301	7.549	0.0437	LOC_Os04g58850.1	GO:0003674	GO:0007275	GO:0006950	GO:0009607	GO:0009536	P:multicellular organismal development	P:response to stress	P:response to biotic stimulus	F:molecular_function	C:plastid
OG8_13615	dla_Unigene6238	ped_4272	0.0096	0.2267	0.0422	LOC_Os03g44560.1	GO:0003674	GO:0008150	GO:0005886	P:biological_process	F:molecular_function	C:plasma membrane
OG8_13064	dla_Unigene9509	ped_6971	0.0057	0.1377	0.0411	LOC_Os02g35170.1	GO:0003824	GO:0005829	GO:0008152	GO:0009987	P:metabolic process	P:cellular process	F:catalytic activity	C:cytosol
OG8_13054	dla_Unigene6510	ped_7228	0.1996	5.0435	0.0396	LOC_Os02g33180.1	GO:0005575	GO:0006950	GO:0009607	GO:0008152	GO:0005515	GO:0008219	GO:0005488	P:response to stress	P:response to biotic stimulus	P:metabolic process	P:cell death	C:cellular_component	F:binding	C:cellular_component
OG8_13222	dla_Unigene37319	ped_7322	0.0198	0.5204	0.038	LOC_Os02g52040.1	GO:0003674	GO:0005618	GO:0040007	P:growth	F:molecular_function	C:cell wall
OG8_14802	dla_Unigene29668	ped_11160	0.0053	0.14	0.0379	LOC_Os08g10410.1	GO:0003674	GO:0008150	P:biological_process	F:molecular_function
OG8_14501	dla_Unigene8041	ped_8760	0.015	0.4135	0.0362	LOC_Os06g44270.1	GO:0005575	GO:0008152	GO:0006139	GO:0009058	GO:0005975	GO:0009987	GO:0003824	GO:0005488	P:metabolic process	P:nucleobase, nucleoside, nucleotide and nucleic acid metabolic process	P:biosynthetic process	P:carbohydrate metabolic process	P:cellular process	C:cellular_component	F:binding	C:cellular_component
OG8_13418	dla_Unigene6963	ped_4253	0.003	0.083	0.0361	LOC_Os03g10510.1	GO:0006810	GO:0016020	GO:0005215	GO:0009987	GO:0005739	GO:0005773	GO:0005618	GO:0009536	GO:0009607	P:transport	P:cellular process	P:response to biotic stimulus	F:transporter activity	C:membrane	C:mitochondrion	C:vacuole	C:cell wall	C:plastid
OG8_12779	dla_Unigene6118	ped_7391	0.0117	0.3269	0.0359	LOC_Os01g62630.1	GO:0005783	GO:0008152	GO:0016787	GO:0008219	GO:0000003	GO:0009791	GO:0009790	P:metabolic process	P:cell death	P:reproduction	P:post-embryonic development	P:embryo development	F:hydrolase activity	C:endoplasmic reticulum
OG8_13357	dla_Unigene10740	ped_973	0.0162	0.4543	0.0357	LOC_Os03g06200.1	GO:0008152	GO:0016740	GO:0009058	GO:0009987	GO:0009536	P:metabolic process	P:biosynthetic process	P:cellular process	F:transferase activity	C:plastid
OG8_13784	dla_Unigene16400	ped_10221	0.0205	0.5796	0.0354	LOC_Os06g11800.1	GO:0016020	GO:0005576	GO:0008289	GO:0006950	GO:0009628	GO:0000166	GO:0008152	GO:0005488	GO:0005829	GO:0005739	GO:0005886	GO:0009536	GO:0005575	GO:0005515	GO:0009579	GO:0009719	GO:0005773	GO:0008150	GO:0005618	GO:0003824	P:response to stress	P:response to abiotic stimulus	P:metabolic process	P:response to endogenous stimulus	P:biological_process	C:membrane	C:extracellular region	C:cytosol	C:mitochondrion	C:plasma membrane	C:plastid	C:cellular_component	C:thylakoid	C:vacuole	C:cell wall	F:catalytic activity	C:membrane	C:extracellular region	C:cytosol	C:mitochondrion	C:plasma membrane	C:plastid	C:cellular_component
OG8_12999	dla_Unigene10415	ped_2996	0.0073	0.2154	0.034	LOC_Os02g13870.1	GO:0006810	GO:0005215	GO:0016020	GO:0009987	GO:0008150	GO:0005886	P:transport	P:cellular process	P:biological_process	F:transporter activity	C:membrane	C:plasma membrane
OG8_13479	dla_Unigene4422	ped_2389	0.0046	0.1374	0.0337	LOC_Os03g15940.1	GO:0005515	GO:0016043	GO:0009987	GO:0005856	P:cellular component organization	P:cellular process	F:protein binding	C:cytoskeleton
OG8_13204	dla_Unigene18568	ped_6093	0.0031	0.1096	0.0283	LOC_Os01g58380.1	GO:0008152	GO:0003824	GO:0005777	GO:0005488	GO:0000166	GO:0009987	GO:0006629	P:metabolic process	P:cellular process	P:lipid metabolic process	C:peroxisome	F:nucleotide binding	C:peroxisome
OG8_13665	dla_Unigene3981	ped_3168	0.0053	0.1953	0.0272	LOC_Os03g52320.1	GO:0005575	GO:0008150	GO:0003674	GO:0005515	GO:0007275	P:biological_process	P:multicellular organismal development	C:cellular_component	F:protein binding	C:cellular_component
OG8_12582	dla_Unigene8406	ped_7756	0.0161	0.6076	0.0266	LOC_Os01g36090.1	GO:0006950	GO:0006259	GO:0005634	GO:0009628	GO:0005829	GO:0005737	P:response to stress	P:DNA metabolic process	P:response to abiotic stimulus		C:nucleus	C:cytosol	C:cytoplasm
OG8_13691	dla_Unigene18844	ped_8777	0.0076	0.3079	0.0246	LOC_Os09g21460.1	GO:0003674	GO:0008150	GO:0009536	P:biological_process	F:molecular_function	C:plastid
OG8_14970	dla_Unigene12917	ped_4662	0.0133	0.5523	0.0241	LOC_Os11g05300.1	GO:0005623	GO:0005488		F:binding	C:cell
OG8_14045	dla_Unigene16535	ped_1671	0.0114	0.5189	0.0219	LOC_Os03g10820.1	GO:0009536			C:plastid
OG8_14221	dla_Unigene19816	ped_6866	0.0035	0.1746	0.0199	LOC_Os08g41400.1	GO:0008150	P:biological_process
OG8_13313	dla_Unigene19959	ped_6059	0.0027	0.1813	0.015	LOC_Os03g03130.1	GO:0006464	GO:0005634	GO:0005515	GO:0000003	GO:0009791	GO:0009790	GO:0009719	GO:0003824	P:protein modification process	P:reproduction	P:post-embryonic development	P:embryo development	P:response to endogenous stimulus	C:nucleus	F:catalytic activity	C:nucleus
OG8_13198	dla_Unigene20505	ped_4822	0.0032	0.2414	0.0133	LOC_Os02g50210.1	GO:0006810	GO:0009987	GO:0003674	GO:0005515	P:transport	P:cellular process		F:protein binding
OG8_14929	dla_Unigene22364	ped_5794	0.1452	16.5242	0.0088	LOC_Os09g02170.1	GO:0003674	GO:0008150	P:biological_process	F:molecular_function
OG8_13255	dla_Unigene5493	ped_3579	0.3664	71.1535	0.0051	LOC_Os02g56020.1	GO:0005634	GO:0005730	GO:0016740	GO:0008152	GO:0009987	GO:0006139	P:metabolic process	P:cellular process	P:nucleobase, nucleoside, nucleotide and nucleic acid metabolic process	F:transferase activity	C:nucleus	C:nucleolus
OG8_12494	dla_Unigene36298	ped_11565	0.018	4.8875	0.0037	LOC_Os01g08860.1	GO:0006950	GO:0009628	P:response to stress	P:response to abiotic stimulus
OG8_13589	dla_Unigene26704	ped_7472	0.0002	0.1556	0.001	LOC_Os03g38000.1	GO:0016020	GO:0005575	GO:0005730	GO:0005829	GO:0006412	GO:0006950	GO:0009628	GO:0005198	GO:0005840	P:translation	P:response to stress	P:response to abiotic stimulus	F:structural molecule activity	C:membrane	C:cellular_component	C:nucleolus	C:cytosol	C:ribosome
[truncated: 3 more columns]
