# Supplementary material for: Phylogenomic Analyses of Nuclear Genes Reveal the Evolutionary Relationships within the BEP Clade and the Evidence of Positive Selection in Poaceae
Source: PLoS One. 2013 May 29;8(5):e64642. doi: 10.1371/journal.pone.0064642 (PMC3667173; doi:10.1371/journal.pone.0064642)
Supplement: Table S6 — 82 GO terms for 307 OGs of two bamboo species. (XLS) [file pone.0064642.s018.xls]

## Sheet: Table_S6
Ontology	Term	Description	Number	Orthologous_Groups
biological_process	GO:0008150	biological_process	107	OG8_14182	OG8_12263	OG8_13720	OG8_14766	OG8_14278	OG8_13653	OG8_13856	OG8_13053	OG8_13565	OG8_14148	OG8_14798	OG8_12365	OG8_13485	OG8_14630	OG8_14660	OG8_14539	OG8_12415	OG8_12936	OG8_14714	OG8_13383	OG8_12896	OG8_13450	OG8_14447	OG8_13888	OG8_12617	OG8_15019	OG8_12241	OG8_14711	OG8_12453	OG8_13689	OG8_13422	OG8_14102	OG8_12435	OG8_13477	OG8_12464	OG8_14436	OG8_12939	OG8_14468	OG8_13645	OG8_14709	OG8_12460	OG8_12457	OG8_14879	OG8_14759	OG8_13942	OG8_14180
biological_process	GO:0006810	transport	28	OG8_12252	OG8_13530	OG8_13031	OG8_14498	OG8_12320	OG8_14023	OG8_15173	OG8_13110	OG8_13682	OG8_15103	OG8_13234	OG8_14813	OG8_13508	OG8_12486	OG8_13617	OG8_12979	OG8_13927	OG8_14420	OG8_12822	OG8_12389	OG8_14394	OG8_12732	OG8_13068	OG8_15063	OG8_13495	OG8_13418	OG8_12999	OG8_13198
biological_process	GO:0009987	cellular process	82	OG8_12252	OG8_13530	OG8_12173	OG8_15107	OG8_13355	OG8_13012	OG8_15081	OG8_14460	OG8_12832	OG8_14498	OG8_14114	OG8_12320	OG8_14023	OG8_15173	OG8_13110	OG8_13902	OG8_13334	OG8_12476	OG8_14761	OG8_13682	OG8_15158	OG8_14393	OG8_12436	OG8_14337	OG8_13253	OG8_14813	OG8_13411	OG8_13508	OG8_12296	OG8_12577	OG8_12391	OG8_13213	OG8_14026	OG8_15106	OG8_12486	OG8_14783	OG8_13617	OG8_12979	OG8_13927	OG8_13706	OG8_13629	OG8_14420	OG8_13954	OG8_12822	OG8_13628	OG8_12389
biological_process	GO:0030154	cell differentiation	3	OG8_13720	OG8_13977	OG8_13177
biological_process	GO:0009058	biosynthetic process	49	OG8_13720	OG8_12173	OG8_15107	OG8_13892	OG8_13355	OG8_12415	OG8_14705	OG8_15081	OG8_14498	OG8_14684	OG8_13738	OG8_15158	OG8_12436	OG8_13341	OG8_14468	OG8_14072	OG8_13395	OG8_12577	OG8_13746	OG8_12224	OG8_12445	OG8_14608	OG8_13706	OG8_13629	OG8_12420	OG8_13985	OG8_12190	OG8_13664	OG8_13659	OG8_13909	OG8_13733	OG8_13685	OG8_12649	OG8_13737	OG8_12685	OG8_12385	OG8_12336	OG8_14478	OG8_13548	OG8_13651	OG8_14376	OG8_14931	OG8_13702	OG8_13687	OG8_12407	OG8_12332
biological_process	GO:0006139	nucleobase, nucleoside, nucleotide and nucleic acid metabolic process	40	OG8_13720	OG8_12415	OG8_12936	OG8_14705	OG8_14498	OG8_14638	OG8_14684	OG8_14761	OG8_12978	OG8_13738	OG8_14244	OG8_13341	OG8_13279	OG8_14468	OG8_14072	OG8_14202	OG8_13213	OG8_12445	OG8_14608	OG8_14783	OG8_13706	OG8_11817	OG8_13628	OG8_13419	OG8_13901	OG8_12190	OG8_13659	OG8_13733	OG8_12649	OG8_13737	OG8_15041	OG8_12385	OG8_14376	OG8_14822	OG8_14931	OG8_13702	OG8_13001	OG8_13156	OG8_14501	OG8_13255
biological_process	GO:0009653	anatomical structure morphogenesis	5	OG8_13720	OG8_13706	OG8_13628	OG8_12190	OG8_13177
biological_process	GO:0007275	multicellular organismal development	14	OG8_13720	OG8_13355	OG8_13977	OG8_12847	OG8_13663	OG8_13706	OG8_13628	OG8_12190	OG8_13579	OG8_12649	OG8_13737	OG8_13177	OG8_14078	OG8_13665
biological_process	GO:0008152	metabolic process	80	OG8_12173	OG8_15107	OG8_13355	OG8_13330	OG8_13856	OG8_13053	OG8_14148	OG8_14357	OG8_14539	OG8_14460	OG8_14114	OG8_14638	OG8_13334	OG8_12476	OG8_14036	OG8_14761	OG8_15158	OG8_12187	OG8_14393	OG8_14102	OG8_13819	OG8_14244	OG8_14589	OG8_12296	OG8_12372	OG8_14839	OG8_13395	OG8_13019	OG8_12391	OG8_13213	OG8_12224	OG8_12253	OG8_13308	OG8_13531	OG8_14783	OG8_13629	OG8_11817	OG8_12968	OG8_13954	OG8_14817	OG8_14062	OG8_13628	OG8_12206	OG8_12420	OG8_13985	OG8_14132
biological_process	GO:0006950	response to stress	35	OG8_12874	OG8_14698	OG8_12775	OG8_13334	OG8_13554	OG8_13904	OG8_12579	OG8_12435	OG8_14589	OG8_12577	OG8_13663	OG8_13698	OG8_14026	OG8_13706	OG8_11817	OG8_14062	OG8_13628	OG8_13901	OG8_13579	OG8_13733	OG8_12649	OG8_13737	OG8_13632	OG8_13548	OG8_13651	OG8_13385	OG8_13702	OG8_13030	OG8_13001	OG8_14078	OG8_13054	OG8_13784	OG8_12582	OG8_12494	OG8_13589
biological_process	GO:0006464	protein modification process	19	OG8_15107	OG8_13892	OG8_14460	OG8_14114	OG8_12187	OG8_14393	OG8_14921	OG8_12435	OG8_13395	OG8_13746	OG8_14351	OG8_15106	OG8_13629	OG8_12190	OG8_14020	OG8_13548	OG8_13030	OG8_12332	OG8_13313
biological_process	GO:0006412	translation	15	OG8_15094	OG8_15048	OG8_14548	OG8_13910	OG8_14051	OG8_14202	OG8_13849	OG8_12389	OG8_14091	OG8_14629	OG8_14538	OG8_14822	OG8_13096	OG8_13703	OG8_13589
biological_process	GO:0000003	reproduction	9	OG8_13355	OG8_13977	OG8_14617	OG8_13279	OG8_13698	OG8_13706	OG8_13628	OG8_12779	OG8_13313
biological_process	GO:0005975	carbohydrate metabolic process	8	OG8_13355	OG8_14589	OG8_13746	OG8_13629	OG8_13664	OG8_13909	OG8_14174	OG8_14501
biological_process	GO:0009628	response to abiotic stimulus	17	OG8_14698	OG8_14357	OG8_12775	OG8_13700	OG8_13904	OG8_12435	OG8_13663	OG8_13706	OG8_12190	OG8_12649	OG8_13632	OG8_13096	OG8_13001	OG8_13784	OG8_12582	OG8_12494	OG8_13589
biological_process	GO:0009719	response to endogenous stimulus	7	OG8_14698	OG8_12435	OG8_13628	OG8_14394	OG8_12649	OG8_13784	OG8_13313
biological_process	GO:0007165	signal transduction	7	OG8_13031	OG8_13700	OG8_14288	OG8_14977	OG8_13430	OG8_13628	OG8_15041
biological_process	GO:0009607	response to biotic stimulus	12	OG8_15048	OG8_13554	OG8_13698	OG8_14026	OG8_11817	OG8_14062	OG8_13628	OG8_13385	OG8_13702	OG8_14078	OG8_13054	OG8_13418
biological_process	GO:0019725	cellular homeostasis	6	OG8_12403	OG8_13819	OG8_14981	OG8_13531	OG8_14812	OG8_13927
biological_process	GO:0016043	cellular component organization	23	OG8_13012	OG8_12832	OG8_14524	OG8_13902	OG8_13910	OG8_13682	OG8_12436	OG8_14813	OG8_13411	OG8_12296	OG8_14026	OG8_12486	OG8_13617	OG8_13706	OG8_13954	OG8_13901	OG8_14394	OG8_13583	OG8_12190	OG8_14020	OG8_13096	OG8_13177	OG8_13479
biological_process	GO:0009056	catabolic process	12	OG8_12936	OG8_14638	OG8_13334	OG8_14244	OG8_15106	OG8_11817	OG8_13628	OG8_13901	OG8_13685	OG8_15041	OG8_13387	OG8_13616
biological_process	GO:0019538	protein metabolic process	11	OG8_12851	OG8_13682	OG8_14337	OG8_14558	OG8_13288	OG8_13019	OG8_15106	OG8_13491	OG8_14312	OG8_13387	OG8_13616
biological_process	GO:0007049	cell cycle	4	OG8_14524	OG8_13663	OG8_13901	OG8_13583
biological_process	GO:0019748	secondary metabolic process	1	OG8_13334
biological_process	GO:0007267	cell-cell signaling	1	OG8_12847
biological_process	GO:0009791	post-embryonic development	9	OG8_12847	OG8_14617	OG8_12435	OG8_13698	OG8_13706	OG8_13628	OG8_13096	OG8_12779	OG8_13313
biological_process	GO:0040007	growth	2	OG8_13554	OG8_13222
biological_process	GO:0009908	flower development	4	OG8_13554	OG8_13706	OG8_12190	OG8_14020
biological_process	GO:0006091	generation of precursor metabolites and energy	1	OG8_14761
biological_process	GO:0009790	embryo development	6	OG8_14617	OG8_13698	OG8_13629	OG8_14091	OG8_12779	OG8_13313
biological_process	GO:0006259	DNA metabolic process	6	OG8_12579	OG8_13663	OG8_13901	OG8_13733	OG8_13687	OG8_12582
biological_process	GO:0006629	lipid metabolic process	12	OG8_13253	OG8_12577	OG8_12224	OG8_13629	OG8_13985	OG8_13664	OG8_14128	OG8_13579	OG8_14478	OG8_13651	OG8_12407	OG8_13204
biological_process	GO:0009991	response to extracellular stimulus	1	OG8_14589
biological_process	GO:0007154	cell communication	1	OG8_14589
biological_process	GO:0015979	photosynthesis	2	OG8_12361	OG8_13612
biological_process	GO:0040029	regulation of gene expression, epigenetic	1	OG8_13706
biological_process	GO:0016049	cell growth	2	OG8_13706	OG8_13177
biological_process	GO:0008219	cell death	4	OG8_14062	OG8_14027	OG8_13054	OG8_12779
biological_process	GO:0009856	pollination	1	OG8_14091
cellular_component	GO:0005886	plasma membrane	30	OG8_14182	OG8_13258	OG8_12874	OG8_15107	OG8_13892	OG8_13031	OG8_14498	OG8_12320	OG8_14023	OG8_15173	OG8_13110	OG8_13700	OG8_14617	OG8_14393	OG8_13234	OG8_13689	OG8_14709	OG8_14026	OG8_13314	OG8_12822	OG8_13628	OG8_14394	OG8_14169	OG8_14478	OG8_14979	OG8_14822	OG8_13495	OG8_13615	OG8_13784	OG8_12999
cellular_component	GO:0005575	cellular_component	40	OG8_14199	OG8_13720	OG8_14766	OG8_13565	OG8_13485	OG8_14660	OG8_14524	OG8_14548	OG8_14447	OG8_13888	OG8_12453	OG8_14393	OG8_15103	OG8_13279	OG8_12939	OG8_14468	OG8_14051	OG8_12372	OG8_14879	OG8_12810	OG8_14351	OG8_12201	OG8_12658	OG8_14783	OG8_12873	OG8_13728	OG8_14394	OG8_15100	OG8_13068	OG8_14648	OG8_12385	OG8_14979	OG8_13385	OG8_12496	OG8_13156	OG8_13054	OG8_14501	OG8_13784	OG8_13665	OG8_13589
cellular_component	GO:0016020	membrane	64	OG8_12558	OG8_12252	OG8_13258	OG8_13530	OG8_12874	OG8_14741	OG8_14698	OG8_13012	OG8_15113	OG8_15081	OG8_12832	OG8_14498	OG8_13383	OG8_12320	OG8_15173	OG8_12241	OG8_12187	OG8_13234	OG8_14558	OG8_14813	OG8_13645	OG8_14709	OG8_13508	OG8_13020	OG8_12474	OG8_14839	OG8_13942	OG8_12577	OG8_14202	OG8_14547	OG8_14026	OG8_12224	OG8_12253	OG8_14614	OG8_13531	OG8_13617	OG8_12979	OG8_13927	OG8_13629	OG8_13314	OG8_14420	OG8_13954	OG8_13612	OG8_12528	OG8_12822	OG8_14091
cellular_component	GO:0005773	vacuole	23	OG8_12558	OG8_12252	OG8_13258	OG8_12874	OG8_15094	OG8_13856	OG8_15113	OG8_15081	OG8_15173	OG8_12187	OG8_13508	OG8_14547	OG8_12391	OG8_13927	OG8_12732	OG8_13741	OG8_13632	OG8_12384	OG8_14478	OG8_13651	OG8_14370	OG8_13418	OG8_13784
cellular_component	GO:0005783	endoplasmic reticulum	11	OG8_12558	OG8_14023	OG8_15173	OG8_13110	OG8_13746	OG8_13810	OG8_13629	OG8_13628	OG8_13985	OG8_13651	OG8_12779
cellular_component	GO:0005618	cell wall	5	OG8_12558	OG8_14822	OG8_13222	OG8_13418	OG8_13784
cellular_component	GO:0005794	Golgi apparatus	8	OG8_13258	OG8_13355	OG8_14023	OG8_12187	OG8_12474	OG8_13430	OG8_13909	OG8_13632
cellular_component	GO:0005768	endosome	1	OG8_13530
cellular_component	GO:0009536	plastid	67	OG8_12173	OG8_14741	OG8_14278	OG8_14698	OG8_14357	OG8_14798	OG8_13012	OG8_12851	OG8_14460	OG8_12832	OG8_14498	OG8_13383	OG8_15019	OG8_14036	OG8_12241	OG8_13682	OG8_13973	OG8_15158	OG8_12436	OG8_13904	OG8_12579	OG8_14337	OG8_13477	OG8_14813	OG8_13645	OG8_13020	OG8_12296	OG8_13942	OG8_14981	OG8_14180	OG8_13337	OG8_13288	OG8_12577	OG8_13698	OG8_14202	OG8_14026	OG8_13531	OG8_12361	OG8_14109	OG8_13368	OG8_14420	OG8_13954	OG8_13612	OG8_12420	OG8_13985	OG8_14132
cellular_component	GO:0005739	mitochondrion	25	OG8_14741	OG8_15094	OG8_14148	OG8_15081	OG8_14498	OG8_13910	OG8_14761	OG8_13819	OG8_12460	OG8_13411	OG8_14547	OG8_12253	OG8_14109	OG8_13699	OG8_12923	OG8_12528	OG8_13909	OG8_12732	OG8_13997	OG8_15136	OG8_14027	OG8_14822	OG8_14370	OG8_13418	OG8_13784
cellular_component	GO:0005840	ribosome	7	OG8_15094	OG8_14202	OG8_13849	OG8_14629	OG8_13387	OG8_13703	OG8_13589
cellular_component	GO:0005829	cytosol	33	OG8_15094	OG8_12320	OG8_13450	OG8_13110	OG8_14684	OG8_12476	OG8_12978	OG8_14102	OG8_14921	OG8_12435	OG8_13288	OG8_12563	OG8_15106	OG8_14608	OG8_13849	OG8_14967	OG8_14091	OG8_13579	OG8_13659	OG8_12965	OG8_12685	OG8_13520	OG8_13548	OG8_12889	OG8_14822	OG8_13001	OG8_13387	OG8_14174	OG8_13703	OG8_13064	OG8_13784	OG8_12582	OG8_13589
cellular_component	GO:0009579	thylakoid	16	OG8_14698	OG8_12851	OG8_12832	OG8_12241	OG8_13645	OG8_12296	OG8_13942	OG8_12577	OG8_14202	OG8_14026	OG8_12361	OG8_13368	OG8_13954	OG8_13612	OG8_13578	OG8_13784
cellular_component	GO:0005634	nucleus	29	OG8_15048	OG8_13110	OG8_13902	OG8_14684	OG8_13554	OG8_13738	OG8_12579	OG8_12464	OG8_13341	OG8_13395	OG8_13663	OG8_14202	OG8_14026	OG8_12445	OG8_14608	OG8_13706	OG8_11817	OG8_13901	OG8_14091	OG8_12190	OG8_13659	OG8_12649	OG8_14376	OG8_14931	OG8_13702	OG8_13001	OG8_12582	OG8_13313	OG8_13255
cellular_component	GO:0005737	cytoplasm	15	OG8_15048	OG8_12320	OG8_13334	OG8_12579	OG8_12435	OG8_12445	OG8_13419	OG8_12389	OG8_14091	OG8_13583	OG8_14538	OG8_14931	OG8_13001	OG8_13177	OG8_12582
cellular_component	GO:0005730	nucleolus	6	OG8_15048	OG8_15081	OG8_14931	OG8_13001	OG8_13255	OG8_13589
cellular_component	GO:0005622	intracellular	18	OG8_13977	OG8_14357	OG8_12832	OG8_14036	OG8_14617	OG8_13689	OG8_14977	OG8_13706	OG8_14780	OG8_13954	OG8_13628	OG8_13714	OG8_13583	OG8_15128	OG8_15041	OG8_14629	OG8_13387	OG8_13687
cellular_component	GO:0005623	cell	13	OG8_14798	OG8_12365	OG8_14114	OG8_12847	OG8_14436	OG8_12979	OG8_14062	OG8_14583	OG8_14128	OG8_13933	OG8_13491	OG8_13651	OG8_14970
cellular_component	GO:0005576	extracellular region	2	OG8_14539	OG8_13784
cellular_component	GO:0005777	peroxisome	4	OG8_12968	OG8_12528	OG8_12732	OG8_13204
cellular_component	GO:0005654	nucleoplasm	4	OG8_12190	OG8_13733	OG8_14931	OG8_13001
cellular_component	GO:0005635	nuclear envelope	1	OG8_14816
cellular_component	GO:0005856	cytoskeleton	1	OG8_13479
molecular_function	GO:0003674	molecular_function	76	OG8_14182	OG8_12263	OG8_14766	OG8_12874	OG8_13892	OG8_13653	OG8_13565	OG8_13977	OG8_14798	OG8_12365	OG8_13485	OG8_14630	OG8_13012	OG8_14660	OG8_14714	OG8_12775	OG8_14524	OG8_13383	OG8_13450	OG8_14447	OG8_12847	OG8_12241	OG8_13422	OG8_12181	OG8_13819	OG8_12464	OG8_14436	OG8_12939	OG8_14709	OG8_12460	OG8_13411	OG8_12457	OG8_14879	OG8_13942	OG8_14180	OG8_12563	OG8_12810	OG8_13663	OG8_13698	OG8_12957	OG8_14614	OG8_14109	OG8_12658	OG8_13699	OG8_12923	OG8_14696
molecular_function	GO:0005515	protein binding	37	OG8_14199	OG8_13258	OG8_13031	OG8_15048	OG8_12936	OG8_13110	OG8_14684	OG8_13554	OG8_12453	OG8_14337	OG8_13341	OG8_14813	OG8_12577	OG8_13663	OG8_12486	OG8_14608	OG8_13617	OG8_13706	OG8_14780	OG8_13628	OG8_13714	OG8_14394	OG8_12190	OG8_14931	OG8_14312	OG8_13702	OG8_13030	OG8_13687	OG8_14816	OG8_14174	OG8_13177	OG8_13054	OG8_13784	OG8_13479	OG8_13665	OG8_13313	OG8_13198
molecular_function	GO:0030246	carbohydrate binding	1	OG8_12558
molecular_function	GO:0005215	transporter activity	12	OG8_12252	OG8_14498	OG8_14023	OG8_15103	OG8_14813	OG8_13508	OG8_12979	OG8_13927	OG8_14420	OG8_12822	OG8_13418	OG8_12999
molecular_function	GO:0005488	binding	42	OG8_13258	OG8_12853	OG8_15081	OG8_12888	OG8_14498	OG8_12896	OG8_14023	OG8_13682	OG8_14711	OG8_15158	OG8_12187	OG8_13157	OG8_13508	OG8_13337	OG8_12577	OG8_14547	OG8_12253	OG8_13308	OG8_12361	OG8_12837	OG8_14280	OG8_14420	OG8_13419	OG8_12389	OG8_15128	OG8_12732	OG8_13491	OG8_13997	OG8_15136	OG8_13998	OG8_12384	OG8_12889	OG8_14222	OG8_14716	OG8_12407	OG8_13761	OG8_13898	OG8_13054	OG8_14501	OG8_13784	OG8_13204	OG8_14970
molecular_function	GO:0008289	lipid binding	4	OG8_13258	OG8_14288	OG8_13234	OG8_13784
molecular_function	GO:0003700	sequence-specific DNA binding transcription factor activity	10	OG8_13720	OG8_12415	OG8_13738	OG8_14072	OG8_12445	OG8_13659	OG8_12649	OG8_13737	OG8_14376	OG8_13702
molecular_function	GO:0003824	catalytic activity	40	OG8_12173	OG8_13330	OG8_14357	OG8_14114	OG8_15158	OG8_12187	OG8_14921	OG8_13819	OG8_12372	OG8_14839	OG8_12224	OG8_12253	OG8_13308	OG8_15106	OG8_13531	OG8_12968	OG8_13954	OG8_13419	OG8_13985	OG8_14132	OG8_13664	OG8_13579	OG8_13685	OG8_12965	OG8_13997	OG8_15136	OG8_12385	OG8_13762	OG8_13548	OG8_13651	OG8_14822	OG8_13616	OG8_12407	OG8_14174	OG8_13156	OG8_13064	OG8_14501	OG8_13784	OG8_13204	OG8_13313
molecular_function	GO:0016301	kinase activity	6	OG8_15107	OG8_14460	OG8_14761	OG8_14393	OG8_13385	OG8_13030
molecular_function	GO:0000166	nucleotide binding	23	OG8_15107	OG8_13330	OG8_13031	OG8_14638	OG8_15173	OG8_14761	OG8_14617	OG8_14393	OG8_13689	OG8_12579	OG8_14244	OG8_14759	OG8_13607	OG8_13628	OG8_13901	OG8_13583	OG8_14629	OG8_14538	OG8_12385	OG8_14822	OG8_12332	OG8_13784	OG8_13204
molecular_function	GO:0005198	structural molecule activity	11	OG8_15094	OG8_13110	OG8_13477	OG8_13645	OG8_13508	OG8_14202	OG8_14026	OG8_13849	OG8_14629	OG8_13703	OG8_13589
molecular_function	GO:0016740	transferase activity	26	OG8_13355	OG8_13856	OG8_13334	OG8_12476	OG8_15158	OG8_12435	OG8_14589	OG8_13746	OG8_13213	OG8_14783	OG8_13629	OG8_13419	OG8_12420	OG8_12190	OG8_13909	OG8_12685	OG8_14648	OG8_12385	OG8_14478	OG8_13651	OG8_14931	OG8_12407	OG8_12496	OG8_13045	OG8_13357	OG8_13255
molecular_function	GO:0003723	RNA binding	10	OG8_14698	OG8_15048	OG8_12978	OG8_13279	OG8_14759	OG8_14202	OG8_13380	OG8_12201	OG8_12389	OG8_13096
molecular_function	GO:0003676	nucleic acid binding	8	OG8_13330	OG8_13973	OG8_12579	OG8_13279	OG8_14759	OG8_14783	OG8_15128	OG8_13761
molecular_function	GO:0008135	translation factor activity, nucleic acid binding	4	OG8_15048	OG8_14548	OG8_14091	OG8_14538
molecular_function	GO:0016787	hydrolase activity	31	OG8_13053	OG8_14148	OG8_14539	OG8_12851	OG8_14460	OG8_14114	OG8_14638	OG8_14102	OG8_13253	OG8_14558	OG8_14244	OG8_14051	OG8_12296	OG8_13395	OG8_13288	OG8_12391	OG8_14351	OG8_14817	OG8_14062	OG8_13628	OG8_12206	OG8_13901	OG8_14132	OG8_14128	OG8_13741	OG8_13491	OG8_13520	OG8_12336	OG8_12889	OG8_13387	OG8_12779
molecular_function	GO:0030234	enzyme regulator activity	4	OG8_12936	OG8_15041	OG8_14538	OG8_13177
molecular_function	GO:0003677	DNA binding	16	OG8_14705	OG8_13902	OG8_14684	OG8_12617	OG8_13738	OG8_13341	OG8_14072	OG8_14608	OG8_13706	OG8_13728	OG8_13901	OG8_12190	OG8_13659	OG8_14376	OG8_14931	OG8_13687
molecular_function	GO:0004871	signal transducer activity	1	OG8_13700
molecular_function	GO:0004518	nuclease activity	3	OG8_14036	OG8_12978	OG8_11817
[truncated: 61 more columns]
