# Supplementary material for: Phylogenomic Analyses of Nuclear Genes Reveal the Evolutionary Relationships within the BEP Clade and the Evidence of Positive Selection in Poaceae
Source: PLoS One. 2013 May 29;8(5):e64642. doi: 10.1371/journal.pone.0064642 (PMC3667173; doi:10.1371/journal.pone.0064642)
Supplement: Table S7 — Ka, Ks and OGs annotated with KEGG pathways for two bamboo species. (XLS) [file pone.0064642.s019.xls]

## Sheet: Table_S7
Orthologous groups in blue represent ω between 0.5 and 1 (weak positive selection).
Orthologous groups in gree represent ω between 0.5 and 0.1.
Orthologous groups in violet represent ω < 0.1.
Orthologous_Groups	seq1	seq2	Ka	Ks	Ka/Ks	Reference_name	KO_ID	KO_name	KO_description	EC_ID	Pathway
OG8_13258	dla_Unigene2231	ped_10635	0.0786	0.0999	0.7864	LOC_Os02g56270.1	K12471	EPN	epsin		ko04144	Endocytosis
OG8_12874	dla_Unigene17978	ped_10636	0.0291	0.0464	0.6263	LOC_Os03g55850.1	K01070	frmB	S-formylglutathione hydrolase	EC:3.1.2.12	ko01120	ko00680	Microbial metabolism in diverse environments	Methane metabolism
OG8_14741	dla_Unigene14419	ped_5994	0.0564	0.0937	0.6014	LOC_Os12g31490.1	K03654	recQ	ATP-dependent DNA helicase RecQ	EC:3.6.4.12	ko03018	RNA degradation
OG8_15094	dla_Unigene11753	ped_9836	0.0461	0.0801	0.5754	LOC_Os02g15610.1	K01081	E3.1.3.5	5'-nucleotidase	EC:3.1.3.5	ko01100	ko01110	ko00230	ko00240	ko00760	Metabolic pathways	Biosynthesis of secondary metabolites	Purine metabolism	Pyrimidine metabolism	Nicotinate and nicotinamide metabolism
OG8_13330	dla_Unigene15784	ped_6343	0.0304	0.0571	0.5333	LOC_Os03g53770.1	K00765	E2.4.2.17	ATP phosphoribosyltransferase	EC:2.4.2.17	ko01100	ko01110	ko00340	Metabolic pathways	Biosynthesis of secondary metabolites	Histidine metabolism
OG8_13053	dla_Unigene18258	ped_8611	0.0391	0.0793	0.4933	LOC_Os04g46730.1	K12251	aguB	N-carbamoylputrescine amidase	EC:3.5.1.53	ko01100	ko00330	Metabolic pathways	Arginine and proline metabolism
OG8_14357	dla_Unigene7623	ped_563	0.0671	0.1424	0.4712	LOC_Os06g02500.1	K04564	E1.15.1.1A	superoxide dismutase, Fe-Mn family	EC:1.15.1.1	ko04146	Peroxisome
OG8_14660	dla_Unigene17665	ped_5087	0.0496	0.1133	0.4382	LOC_Os12g14110.1	K06700	PSMF1	proteasome inhibitor subunit 1 (PI31)		ko03050	Proteasome
OG8_14498	dla_Unigene36319	ped_10089	0.0269	0.072	0.3736	LOC_Os06g43850.1	K02137	ATPeF1O	F-type H+-transporting ATPase oligomycin sensitivity conferral protein	EC:3.6.3.14	ko01100	ko00190	Metabolic pathways	Oxidative phosphorylation
OG8_12896	dla_Unigene14294	ped_7808	0.0372	0.1059	0.3516	LOC_Os06g47900.1	K03259	EIF4E	translation initiation factor 4E		ko03013	ko04066	ko04151	ko04150	ko04910	RNA transport	HIF-1 signaling pathway	PI3K-Akt signaling pathway	mTOR signaling pathway	Insulin signaling pathway
OG8_15173	dla_Unigene8188	ped_4803	0.0284	0.0839	0.3389	LOC_Os11g39650.1	K14003	PREB	prolactin regulatory element-binding protein		ko04141	Protein processing in endoplasmic reticulum
OG8_13888	dla_Unigene22501	ped_9968	0.0428	0.1359	0.3149	LOC_Os04g39040.1	K14012	SHP1	UBX domain-containing protein 1		ko04141	Protein processing in endoplasmic reticulum
OG8_12617	dla_Unigene7807	ped_4515	0.0363	0.1158	0.3132	LOC_Os01g45530.1	K03111	ssb	single-strand DNA-binding protein		ko03030	ko03430	ko03440	DNA replication	Mismatch repair	Homologous recombination
OG8_14288	dla_Unigene14445	ped_10389	0.0458	0.1503	0.3049	LOC_Os03g17170.1	K01307	GGH	gamma-glutamyl hydrolase	EC:3.4.19.9	ko00790	Folate biosynthesis
OG8_15158	dla_Unigene4965	ped_10154	0.0196	0.0676	0.2901	LOC_Os08g41990.1	K01845	hemL	glutamate-1-semialdehyde 2,1-aminomutase	EC:5.4.3.8	ko01100	ko01110	ko00860	Metabolic pathways	Biosynthesis of secondary metabolites	Porphyrin and chlorophyll metabolism
OG8_12187	dla_Unigene10443	ped_8915	0.0441	0.1554	0.2836	LOC_Os10g27340.2	K00472	E1.14.11.2	prolyl 4-hydroxylase	EC:1.14.11.2	ko01100	ko00330	Metabolic pathways	Arginine and proline metabolism
OG8_13689	dla_Unigene21055	ped_6781	0.0326	0.1199	0.2718	LOC_Os03g54770.1	K14406	CSTF1	cleavage stimulation factor subunit 1		ko03015	mRNA surveillance pathway
OG8_13819	dla_Unigene7444	ped_8259	0.037	0.1403	0.264	LOC_Os04g17050.1	K05309	PTGES2	microsomal prostaglandin-E synthase 2	EC:5.3.99.3	ko01100	ko00590	Metabolic pathways	Arachidonic acid metabolism
OG8_13477	dla_Unigene18751	ped_2425	0.0336	0.1281	0.2624	LOC_Os04g34460.1	K13354	SLC25A17	solute carrier family 25 (peroxisomal adenine nucleotide transporter), member 17		ko04146	Peroxisome
OG8_14436	dla_Unigene14082	ped_8041	0.0082	0.0328	0.2513	LOC_Os03g47120.1	K03109	SRP9	signal recognition particle subunit SRP9		ko03060	Protein export
OG8_14589	dla_Unigene9369	ped_1601	0.0264	0.1065	0.248	LOC_Os07g07550.1	K00965	galT	UDPglucose--hexose-1-phosphate uridylyltransferase	EC:2.7.7.12	ko01100	ko01110	ko00052	ko00520	Metabolic pathways	Biosynthesis of secondary metabolites	Galactose metabolism	Amino sugar and nucleotide sugar metabolism
OG8_14813	dla_Unigene38316	ped_7486	0.0258	0.1054	0.2444	LOC_Os08g15460.1	K10956	SEC61A	protein transport protein SEC61 subunit alpha		ko03060	ko04141	ko04145	Protein export	Protein processing in endoplasmic reticulum	Phagosome
OG8_13508	dla_Unigene13863	ped_5541	0.034	0.145	0.2344	LOC_Os04g52270.1	K00645	fabD	[acyl-carrier-protein] S-malonyltransferase	EC:2.3.1.39	ko01100	ko00061	Metabolic pathways	Fatty acid biosynthesis
OG8_13020	dla_Unigene16969	ped_7169	0.0293	0.125	0.2342	LOC_Os07g46330.1	K00826	E2.6.1.42	branched-chain amino acid aminotransferase	EC:2.6.1.42	ko01100	ko01110	ko00280	ko00290	ko00770	Metabolic pathways	Biosynthesis of secondary metabolites	Valine, leucine and isoleucine degradation	Valine, leucine and isoleucine biosynthesis	Pantothenate and CoA biosynthesis
OG8_12296	dla_Unigene12454	ped_10867	0.0086	0.0377	0.2289	LOC_Os06g04530.1	K12586	RRP43	exosome complex component RRP43		ko03018	RNA degradation
OG8_14879	dla_Unigene17790	ped_813	0.0159	0.0705	0.226	LOC_Os10g41380.1	K15634	gpmB	probable phosphoglycerate mutase	EC:5.4.2.1	ko01100	ko01110	ko01120	ko00010	ko00680	ko00260	Metabolic pathways	Biosynthesis of secondary metabolites	Microbial metabolism in diverse environments	Glycolysis / Gluconeogenesis	Methane metabolism	Glycine, serine and threonine metabolism
OG8_13746	dla_Unigene8696	ped_3501	0.0261	0.126	0.207	LOC_Os03g60700.1	K00729	ALG5	dolichyl-phosphate beta-glucosyltransferase	EC:2.4.1.117	ko01100	ko00510	Metabolic pathways	N-Glycan biosynthesis
OG8_12224	dla_Unigene8732	ped_8334	0.044	0.2229	0.1976	LOC_Os10g39810.1	K14423	SMO1	4,4-dimethyl-9beta,19-cyclopropylsterol-4alpha-methyl oxidase	EC:1.14.13.72	ko01100	ko00100	Metabolic pathways	Steroid biosynthesis
OG8_12253	dla_Unigene34260	ped_7048	0.0171	0.089	0.1923	LOC_Os10g42840.1	K11352	NDUFA12	NADH dehydrogenase (ubiquinone) 1 alpha subcomplex 12	EC:1.6.5.3 1.6.99.3	ko01100	ko00190	Metabolic pathways	Oxidative phosphorylation
OG8_12957	dla_Unigene20229	ped_9486	0.0216	0.1135	0.1903	LOC_Os02g07240.1	K10745	RNASEH2C	ribonuclease H2 subunit C		ko03030	DNA replication
OG8_15106	dla_Unigene4021	ped_7187	0.016	0.085	0.1885	LOC_Os01g70140.1	K04649	HIP2	ubiquitin-conjugating enzyme (huntingtin interacting protein 2)	EC:6.3.2.19	ko04120	Ubiquitin mediated proteolysis
OG8_13617	dla_Unigene11327	ped_2468	0.0175	0.106	0.1651	LOC_Os03g45260.1	K08496	GOSR2	golgi SNAP receptor complex member 2		ko04130	SNARE interactions in vesicular transport
OG8_13927	dla_Unigene12858	ped_4396	0.0216	0.1402	0.1539	LOC_Os09g23300.1	K03142	TFIIH2	transcription initiation factor TFIIH subunit 2		ko03022	ko03420	Basal transcription factors	Nucleotide excision repair
OG8_13706	dla_Unigene16871	ped_3176	0.0255	0.166	0.1538	LOC_Os10g17770.1	K03941	NDUFS8	NADH dehydrogenase (ubiquinone) Fe-S protein 8	EC:1.6.5.3 1.6.99.3	ko01100	ko00190	Metabolic pathways	Oxidative phosphorylation
OG8_13629	dla_Unigene4072	ped_4560	0.0358	0.2329	0.1536	LOC_Os03g46750.1	K05284	PIGM	phosphatidylinositol glycan, class M	EC:2.4.1.-	ko01100	ko00563	Metabolic pathways	Glycosylphosphatidylinositol(GPI)-anchor biosynthesis
OG8_11817	dla_Unigene38955	ped_4624	0.0216	0.1435	0.1502	LOC_Os04g58810.1	K12581	CNOT7_8	CCR4-NOT transcription complex subunit 7/8		ko03018	RNA degradation
OG8_14696	dla_Unigene15212	ped_11345	0.0244	0.1653	0.1473	LOC_Os08g44440.1	K02608	ORC6	origin recognition complex subunit 6		ko04110	ko04111	ko04113	Cell cycle	Cell cycle - yeast	Meiosis - yeast
OG8_13612	dla_Unigene16627	ped_1596	0.0186	0.1311	0.1416	LOC_Os07g05480.1	K12191	CHMP2A	charged multivesicular body protein 2A		ko04144	Endocytosis
OG8_12528	dla_Unigene37088	ped_9930	0.0227	0.1629	0.1395	LOC_Os01g12800.1	K13348	MPV17	protein Mpv17		ko04146	Peroxisome
OG8_14062	dla_Unigene10734	ped_8255	0.019	0.137	0.1389	LOC_Os04g57370.1	K06130	LYPLA2	lysophospholipase II	EC:3.1.1.5	ko00564	Glycerophospholipid metabolism
OG8_13628	dla_Unigene7107	ped_10186	0.0135	0.101	0.1333	LOC_Os03g46650.1	K04536	GNB1	guanine nucleotide-binding protein G(I)/G(S)/G(T) subunit beta-1		ko04151	ko04062	ko04724	ko04727	ko04725	ko04728	ko04726	ko04723	ko04744	ko04742	PI3K-Akt signaling pathway	Chemokine signaling pathway	Glutamatergic synapse	GABAergic synapse	Cholinergic synapse	Dopaminergic synapse	Serotonergic synapse	Retrograde endocannabinoid signaling	Phototransduction	Taste transduction
OG8_12389	dla_Unigene14039	ped_4183	0.0098	0.0745	0.132	LOC_Os06g14550.1	K03239	EIF2B1	translation initiation factor eIF-2B subunit alpha		ko03013	RNA transport
OG8_13714	dla_Unigene6798	ped_3276	0.0158	0.1222	0.1289	LOC_Os03g56790.1	K05765	CFL	cofilin		ko04810	ko04666	ko04360	Regulation of actin cytoskeleton	Fc gamma R-mediated phagocytosis	Axon guidance
OG8_12206	dla_Unigene29462	ped_6098	0.0144	0.1121	0.1288	LOC_Os10g31940.1	K01519	ITPA	inosine triphosphate pyrophosphatase	EC:3.6.1.19	ko01100	ko00230	ko00240	ko00983	Metabolic pathways	Purine metabolism	Pyrimidine metabolism	Drug metabolism - other enzymes
OG8_14091	dla_Unigene4291	ped_2296	0.0199	0.1584	0.1259	LOC_Os05g01450.1	K03249	EIF3F	translation initiation factor 3 subunit F		ko03013	RNA transport
OG8_12420	dla_Unigene8317	ped_9496	0.0215	0.1722	0.1248	LOC_Os12g42090.2	K12502	VTE3	MPBQ/MSBQ methyltransferase		ko01100	ko01110	ko00130	Metabolic pathways	Biosynthesis of secondary metabolites	Ubiquinone and other terpenoid-quinone biosynthesis
OG8_14394	dla_Unigene19963	ped_10792	0.0168	0.135	0.1244	LOC_Os06g07200.1	K08486	STX1B_2_3	syntaxin 1B/2/3		ko04130	ko04721	SNARE interactions in vesicular transport	Synaptic vesicle cycle
OG8_13985	dla_Unigene3927	ped_11645	0.0286	0.2311	0.1239	LOC_Os04g48880.1	K15746	crtZ	beta-carotene 3-hydroxylase	EC:1.14.13.129	ko00906	Carotenoid biosynthesis
OG8_13583	dla_Unigene36635	ped_647	0.0098	0.0808	0.1218	LOC_Os03g33580.1	K02180	BUB3	cell cycle arrest protein BUB3		ko04110	ko04111	Cell cycle	Cell cycle - yeast
OG8_15100	dla_Unigene17085	ped_1509	0.0096	0.0797	0.1208	LOC_Os10g25000.1	K02258	COX11	cytochrome c oxidase assembly protein subunit 11		ko01100	ko00190	Metabolic pathways	Oxidative phosphorylation
OG8_12190	dla_Unigene10893	ped_8564	0.0314	0.2614	0.1202	LOC_Os10g28040.1	K06062	PCAF	histone acetyltransferase	EC:2.3.1.48	ko04330	Notch signaling pathway
OG8_13664	dla_Unigene4755	ped_5570	0.0242	0.2029	0.1191	LOC_Os03g52170.1	K03527	E1.17.1.2	4-hydroxy-3-methylbut-2-enyl diphosphate reductase	EC:1.17.1.2	ko01100	ko01110	ko00900	Metabolic pathways	Biosynthesis of secondary metabolites	Terpenoid backbone biosynthesis
OG8_12162	dla_Unigene14232	ped_1891	0.0223	0.193	0.1155	LOC_Os09g35980.2	K08515	VAMP7	vesicle-associated membrane protein 7		ko04130	SNARE interactions in vesicular transport
OG8_12732	dla_Unigene1864	ped_620	0.0092	0.0899	0.1022	LOC_Os03g15860.1	K00074	paaH	3-hydroxybutyryl-CoA dehydrogenase	EC:1.1.1.157	ko01100	ko01120	ko00650	ko00360	ko00362	Metabolic pathways	Microbial metabolism in diverse environments	Butanoate metabolism	Phenylalanine metabolism	Benzoate degradation
OG8_12685	dla_Unigene22742	ped_10302	0.0217	0.2297	0.0946	LOC_Os01g52260.1	K00640	E2.3.1.30	serine O-acetyltransferase	EC:2.3.1.30	ko01100	ko01120	ko00920	ko00270	Metabolic pathways	Microbial metabolism in diverse environments	Sulfur metabolism	Cysteine and methionine metabolism
OG8_15136	dla_Unigene5483	ped_2745	0.0117	0.136	0.0861	LOC_Os07g38970.1	K01648	ACLY	ATP citrate (pro-S)-lyase	EC:2.3.3.8	ko01100	ko01110	ko01120	ko00020	ko00720	Metabolic pathways	Biosynthesis of secondary metabolites	Microbial metabolism in diverse environments	Citrate cycle (TCA cycle)	Carbon fixation pathways in prokaryotes
OG8_13548	dla_Unigene32157	ped_2380	0.0135	0.1866	0.0724	LOC_Os03g24380.1	K00432	E1.11.1.9	glutathione peroxidase	EC:1.11.1.9	ko00590	ko00480	Arachidonic acid metabolism	Glutathione metabolism
OG8_13651	dla_Unigene8050	ped_5275	0.0235	0.3281	0.0717	LOC_Os03g50130.1	K00799	GST	glutathione S-transferase	EC:2.5.1.18	ko00480	ko00980	ko00982	Glutathione metabolism	Metabolism of xenobiotics by cytochrome P450	Drug metabolism - cytochrome P450
OG8_14822	dla_Unigene34891	ped_4659	0.0121	0.1786	0.0678	LOC_Os08g19850.1	K01868	TARS	threonyl-tRNA synthetase	EC:6.1.1.3	ko00970	Aminoacyl-tRNA biosynthesis
OG8_14222	dla_Unigene9664	ped_2567	0.0072	0.1125	0.0644	LOC_Os05g34770.1	K08738	CYC	cytochrome c		ko02020	ko04210	ko04115	Two-component system	Apoptosis	p53 signaling pathway
OG8_13009	dla_Unigene12067	ped_8857	0.1831	2.9141	0.0628	LOC_Os03g53970.1	K02957	RP-S15Ae	small subunit ribosomal protein S15Ae		ko03010	Ribosome
OG8_14931	dla_Unigene5610	ped_3918	0.0118	0.1895	0.0621	LOC_Os09g02284.1	K03011	RPB3	DNA-directed RNA polymerase II subunit RPB3		ko01100	ko00230	ko00240	ko03020	Metabolic pathways	Purine metabolism	Pyrimidine metabolism	RNA polymerase
OG8_12508	dla_Unigene29873	ped_6827	0.0099	0.1634	0.0605	LOC_Os01g10350.1	K14313	NUP35	nuclear pore complex protein Nup53		ko03013	RNA transport
OG8_13001	dla_Unigene6016	ped_7781	0.0062	0.1054	0.0588	LOC_Os02g13990.1	K11092	SNRPA1	U2 small nuclear ribonucleoprotein A'		ko03040	Spliceosome
OG8_13387	dla_Unigene8706	ped_4506	0.0076	0.1292	0.0588	LOC_Os03g08280.2	K02730	PSMA6	20S proteasome subunit alpha 1	EC:3.4.25.1	ko03050	Proteasome
OG8_13616	dla_Unigene10970	ped_7137	0.008	0.1379	0.0578	LOC_Os03g45194.1	K13606	NOL	chlorophyll(ide) b reductase	EC:1.1.1.294	ko01100	ko01110	ko00860	Metabolic pathways	Biosynthesis of secondary metabolites	Porphyrin and chlorophyll metabolism
OG8_13687	dla_Unigene15100	ped_4038	0.0086	0.1508	0.0573	LOC_Os07g43540.1	K10878	SPO11	meiotic recombination protein SPO11		ko04113	Meiosis - yeast
OG8_14174	dla_Unigene10927	ped_7595	0.0085	0.1638	0.0516	LOC_Os05g22970.1	K01759	E4.4.1.5	lactoylglutathione lyase	EC:4.4.1.5	ko00620	ko04011	Pyruvate metabolism	MAPK signaling pathway - yeast
OG8_13260	dla_Unigene13210	ped_2328	0.008	0.1558	0.0514	LOC_Os01g01295.1	K12608	CAF16	CCR4-NOT complex subunit CAF16		ko03018	RNA degradation
OG8_13177	dla_Unigene5635	ped_473	0.0248	0.4959	0.0501	LOC_Os02g48730.1	K12462	ARHGDI	Rho GDP-dissociation inhibitor		ko04962	ko04722	Vasopressin-regulated water reabsorption	Neurotrophin signaling pathway
OG8_13761	dla_Unigene35874	ped_11458	0.0059	0.1202	0.0487	LOC_Os03g61640.1	K12848	SNU23	U4/U6.U5 tri-snRNP component SNU23		ko03040	Spliceosome
OG8_13703	dla_Unigene38826	ped_4559	0.0082	0.1688	0.0483	LOC_Os03g55930.1	K02996	RP-S9	small subunit ribosomal protein S9		ko03010	Ribosome
OG8_13156	dla_Unigene13731	ped_10989	0.0032	0.0695	0.0457	LOC_Os12g09290.1	K11826	AP2M1	AP-2 complex subunit mu-1		ko04144	ko04961	ko04721	Endocytosis	Endocrine and other factor-regulated calcium reabsorption	Synaptic vesicle cycle
OG8_13045	dla_Unigene15594	ped_8022	0.0086	0.1938	0.0443	LOC_Os03g04169.1	K13648	GAUT	alpha-1,4-galacturonosyltransferase	EC:2.4.1.43	ko01110	ko00500	ko00520	Biosynthesis of secondary metabolites	Starch and sucrose metabolism	Amino sugar and nucleotide sugar metabolism
OG8_14501	dla_Unigene8041	ped_8760	0.015	0.4135	0.0362	LOC_Os06g44270.1	K02377	E1.1.1.271	GDP-L-fucose synthase	EC:1.1.1.271	ko01100	ko00051	ko00520	Metabolic pathways	Fructose and mannose metabolism	Amino sugar and nucleotide sugar metabolism
OG8_13418	dla_Unigene6963	ped_4253	0.003	0.083	0.0361	LOC_Os03g10510.1	K15040	VDAC2	voltage-dependent anion channel protein 2		ko04020	Calcium signaling pathway
OG8_13204	dla_Unigene18568	ped_6093	0.0031	0.1096	0.0283	LOC_Os01g58380.1	K04392	RAC1	Ras-related C3 botulinum toxin substrate 1		ko04010	ko04310	ko04370	ko04151	ko04145	ko04810	ko04510	ko04520	ko04620	ko04650	ko04662	ko04664	ko04666	ko04670	ko04062	ko04972	ko04722	ko04360	MAPK signaling pathway	Wnt signaling pathway	VEGF signaling pathway	PI3K-Akt signaling pathway	Phagosome	Regulation of actin cytoskeleton	Focal adhesion	Adherens junction	Toll-like receptor signaling pathway	Natural killer cell mediated cytotoxicity	B cell receptor signaling pathway	Fc epsilon RI signaling pathway	Fc gamma R-mediated phagocytosis	Leukocyte transendothelial migration	Chemokine signaling pathway	Pancreatic secretion	Neurotrophin signaling pathway	Axon guidance
OG8_13691	dla_Unigene18844	ped_8777	0.0076	0.3079	0.0246	LOC_Os09g21460.1	K02872	RP-L13Ae	large subunit ribosomal protein L13Ae		ko03010	Ribosome
OG8_13313	dla_Unigene19959	ped_6059	0.0027	0.1813	0.015	LOC_Os03g03130.1	K10577	UBE2I	ubiquitin-conjugating enzyme E2 I	EC:6.3.2.19	ko03013	ko04120	ko04064	RNA transport	Ubiquitin mediated proteolysis	NF-kappa B signaling pathway
OG8_12494	dla_Unigene36298	ped_11565	0.018	4.8875	0.0037	LOC_Os01g08860.1	K13993	HSP20	HSP20 family protein		ko04141	Protein processing in endoplasmic reticulum
OG8_13589	dla_Unigene26704	ped_7472	0.0002	0.1556	0.001	LOC_Os03g38000.1	K02985	RP-S3e	small subunit ribosomal protein S3e		ko03010	Ribosome
