# Supplementary material for: Phylogenomic Analyses of Nuclear Genes Reveal the Evolutionary Relationships within the BEP Clade and the Evidence of Positive Selection in Poaceae
Source: PLoS One. 2013 May 29;8(5):e64642. doi: 10.1371/journal.pone.0064642 (PMC3667173; doi:10.1371/journal.pone.0064642)
Supplement: Table S8 — KEGG pathways associated to OGs for two bamboo species. (XLS) [file pone.0064642.s020.xls]

## Sheet: Table_S8
Pathway_ID	Pathway_Name	KO_ID	KO_name	KO_description	EC_ID	Ortholog_ID
ko01100	Metabolic pathways	26
		K00472	E1.14.11.2	prolyl 4-hydroxylase	EC:1.14.11.2	dla_Unigene10443
		K13606	NOL	chlorophyll(ide) b reductase	EC:1.1.1.294	dla_Unigene10970
		K01081	E3.1.3.5	5'-nucleotidase	EC:3.1.3.5	dla_Unigene11753
		K00645	fabD	[acyl-carrier-protein] S-malonyltransferase	EC:2.3.1.39	dla_Unigene13863
		K00765	E2.4.2.17	ATP phosphoribosyltransferase	EC:2.4.2.17	dla_Unigene15784
		K03941	NDUFS8	NADH dehydrogenase (ubiquinone) Fe-S protein 8	EC:1.6.5.3 1.6.99.3	dla_Unigene16871
		K00826	E2.6.1.42	branched-chain amino acid aminotransferase	EC:2.6.1.42	dla_Unigene16969
		K02258	COX11	cytochrome c oxidase assembly protein subunit 11		dla_Unigene17085
		K15634	gpmB	probable phosphoglycerate mutase	EC:5.4.2.1	dla_Unigene17790
		K12251	aguB	N-carbamoylputrescine amidase	EC:3.5.1.53	dla_Unigene18258
		K00074	paaH	3-hydroxybutyryl-CoA dehydrogenase	EC:1.1.1.157	dla_Unigene1864
		K00640	E2.3.1.30	serine O-acetyltransferase	EC:2.3.1.30	dla_Unigene22742
		K01519	ITPA	inosine triphosphate pyrophosphatase	EC:3.6.1.19	dla_Unigene29462
		K11352	NDUFA12	NADH dehydrogenase (ubiquinone) 1 alpha subcomplex 12	EC:1.6.5.3 1.6.99.3	dla_Unigene34260
		K02137	ATPeF1O	F-type H+-transporting ATPase oligomycin sensitivity conferral protein	EC:3.6.3.14	dla_Unigene36319
		K05284	PIGM	phosphatidylinositol glycan, class M	EC:2.4.1.-	dla_Unigene4072
		K03527	E1.17.1.2	4-hydroxy-3-methylbut-2-enyl diphosphate reductase	EC:1.17.1.2	dla_Unigene4755
		K01845	hemL	glutamate-1-semialdehyde 2,1-aminomutase	EC:5.4.3.8	dla_Unigene4965
		K01648	ACLY	ATP citrate (pro-S)-lyase	EC:2.3.3.8	dla_Unigene5483
		K03011	RPB3	DNA-directed RNA polymerase II subunit RPB3		dla_Unigene5610
		K05309	PTGES2	microsomal prostaglandin-E synthase 2	EC:5.3.99.3	dla_Unigene7444
		K02377	E1.1.1.271	GDP-L-fucose synthase	EC:1.1.1.271	dla_Unigene8041
		K12502	VTE3	MPBQ/MSBQ methyltransferase		dla_Unigene8317
		K00729	ALG5	dolichyl-phosphate beta-glucosyltransferase	EC:2.4.1.117	dla_Unigene8696
		K14423	SMO1	4,4-dimethyl-9beta,19-cyclopropylsterol-4alpha-methyl oxidase	EC:1.14.13.72	dla_Unigene8732
		K00965	galT	UDPglucose--hexose-1-phosphate uridylyltransferase	EC:2.7.7.12	dla_Unigene9369
ko00330	Arginine and proline metabolism	2
		K00472	E1.14.11.2	prolyl 4-hydroxylase	EC:1.14.11.2	dla_Unigene10443
		K12251	aguB	N-carbamoylputrescine amidase	EC:3.5.1.53	dla_Unigene18258
ko00564	Glycerophospholipid metabolism	1
		K06130	LYPLA2	lysophospholipase II	EC:3.1.1.5	dla_Unigene10734
ko04330	Notch signaling pathway	1
		K06062	PCAF	histone acetyltransferase	EC:2.3.1.48	dla_Unigene10893
ko00620	Pyruvate metabolism	1
		K01759	E4.4.1.5	lactoylglutathione lyase	EC:4.4.1.5	dla_Unigene10927
ko04011	MAPK signaling pathway - yeast	1
		K01759	E4.4.1.5	lactoylglutathione lyase	EC:4.4.1.5	dla_Unigene10927
ko01110	Biosynthesis of secondary metabolites	11
		K13606	NOL	chlorophyll(ide) b reductase	EC:1.1.1.294	dla_Unigene10970
		K01081	E3.1.3.5	5'-nucleotidase	EC:3.1.3.5	dla_Unigene11753
		K13648	GAUT	alpha-1,4-galacturonosyltransferase	EC:2.4.1.43	dla_Unigene15594
		K00765	E2.4.2.17	ATP phosphoribosyltransferase	EC:2.4.2.17	dla_Unigene15784
		K00826	E2.6.1.42	branched-chain amino acid aminotransferase	EC:2.6.1.42	dla_Unigene16969
		K15634	gpmB	probable phosphoglycerate mutase	EC:5.4.2.1	dla_Unigene17790
		K03527	E1.17.1.2	4-hydroxy-3-methylbut-2-enyl diphosphate reductase	EC:1.17.1.2	dla_Unigene4755
		K01845	hemL	glutamate-1-semialdehyde 2,1-aminomutase	EC:5.4.3.8	dla_Unigene4965
		K01648	ACLY	ATP citrate (pro-S)-lyase	EC:2.3.3.8	dla_Unigene5483
		K12502	VTE3	MPBQ/MSBQ methyltransferase		dla_Unigene8317
		K00965	galT	UDPglucose--hexose-1-phosphate uridylyltransferase	EC:2.7.7.12	dla_Unigene9369
ko00860	Porphyrin and chlorophyll metabolism	2
		K13606	NOL	chlorophyll(ide) b reductase	EC:1.1.1.294	dla_Unigene10970
		K01845	hemL	glutamate-1-semialdehyde 2,1-aminomutase	EC:5.4.3.8	dla_Unigene4965
ko04130	SNARE interactions in vesicular transport	3
		K08496	GOSR2	golgi SNAP receptor complex member 2		dla_Unigene11327
		K08515	VAMP7	vesicle-associated membrane protein 7		dla_Unigene14232
		K08486	STX1B_2_3	syntaxin 1B/2/3		dla_Unigene19963
ko00230	Purine metabolism	3
		K01081	E3.1.3.5	5'-nucleotidase	EC:3.1.3.5	dla_Unigene11753
		K01519	ITPA	inosine triphosphate pyrophosphatase	EC:3.6.1.19	dla_Unigene29462
		K03011	RPB3	DNA-directed RNA polymerase II subunit RPB3		dla_Unigene5610
ko00240	Pyrimidine metabolism	3
		K01081	E3.1.3.5	5'-nucleotidase	EC:3.1.3.5	dla_Unigene11753
		K01519	ITPA	inosine triphosphate pyrophosphatase	EC:3.6.1.19	dla_Unigene29462
		K03011	RPB3	DNA-directed RNA polymerase II subunit RPB3		dla_Unigene5610
ko00760	Nicotinate and nicotinamide metabolism	1
		K01081	E3.1.3.5	5'-nucleotidase	EC:3.1.3.5	dla_Unigene11753
ko03010	Ribosome	4
		K02957	RP-S15Ae	small subunit ribosomal protein S15Ae		dla_Unigene12067
		K02872	RP-L13Ae	large subunit ribosomal protein L13Ae		dla_Unigene18844
		K02985	RP-S3e	small subunit ribosomal protein S3e		dla_Unigene26704
		K02996	RP-S9	small subunit ribosomal protein S9		dla_Unigene38826
ko03018	RNA degradation	4
		K12586	RRP43	exosome complex component RRP43		dla_Unigene12454
		K12608	CAF16	CCR4-NOT complex subunit CAF16		dla_Unigene13210
		K03654	recQ	ATP-dependent DNA helicase RecQ	EC:3.6.4.12	dla_Unigene14419
		K12581	CNOT7_8	CCR4-NOT transcription complex subunit 7/8		dla_Unigene38955
ko03022	Basal transcription factors	1
		K03142	TFIIH2	transcription initiation factor TFIIH subunit 2		dla_Unigene12858
ko03420	Nucleotide excision repair	1
		K03142	TFIIH2	transcription initiation factor TFIIH subunit 2		dla_Unigene12858
ko04144	Endocytosis	3
		K11826	AP2M1	AP-2 complex subunit mu-1		dla_Unigene13731
		K12191	CHMP2A	charged multivesicular body protein 2A		dla_Unigene16627
		K12471	EPN	epsin		dla_Unigene2231
ko04961	Endocrine and other factor-regulated calcium reabsorption	1
		K11826	AP2M1	AP-2 complex subunit mu-1		dla_Unigene13731
ko04721	Synaptic vesicle cycle	2
		K11826	AP2M1	AP-2 complex subunit mu-1		dla_Unigene13731
		K08486	STX1B_2_3	syntaxin 1B/2/3		dla_Unigene19963
ko00061	Fatty acid biosynthesis	1
		K00645	fabD	[acyl-carrier-protein] S-malonyltransferase	EC:2.3.1.39	dla_Unigene13863
ko03013	RNA transport	5
		K03239	EIF2B1	translation initiation factor eIF-2B subunit alpha		dla_Unigene14039
		K03259	EIF4E	translation initiation factor 4E		dla_Unigene14294
		K10577	UBE2I	ubiquitin-conjugating enzyme E2 I	EC:6.3.2.19	dla_Unigene19959
		K14313	NUP35	nuclear pore complex protein Nup53		dla_Unigene29873
		K03249	EIF3F	translation initiation factor 3 subunit F		dla_Unigene4291
ko03060	Protein export	2
		K03109	SRP9	signal recognition particle subunit SRP9		dla_Unigene14082
		K10956	SEC61A	protein transport protein SEC61 subunit alpha		dla_Unigene38316
ko04066	HIF-1 signaling pathway	1
		K03259	EIF4E	translation initiation factor 4E		dla_Unigene14294
ko04151	PI3K-Akt signaling pathway	3
		K03259	EIF4E	translation initiation factor 4E		dla_Unigene14294
		K04392	RAC1	Ras-related C3 botulinum toxin substrate 1		dla_Unigene18568
		K04536	GNB1	guanine nucleotide-binding protein G(I)/G(S)/G(T) subunit beta-1		dla_Unigene7107
ko04150	mTOR signaling pathway	1
		K03259	EIF4E	translation initiation factor 4E		dla_Unigene14294
ko04910	Insulin signaling pathway	1
		K03259	EIF4E	translation initiation factor 4E		dla_Unigene14294
ko00790	Folate biosynthesis	1
		K01307	GGH	gamma-glutamyl hydrolase	EC:3.4.19.9	dla_Unigene14445
ko04113	Meiosis - yeast	2
		K10878	SPO11	meiotic recombination protein SPO11		dla_Unigene15100
		K02608	ORC6	origin recognition complex subunit 6		dla_Unigene15212
ko04110	Cell cycle	2
		K02608	ORC6	origin recognition complex subunit 6		dla_Unigene15212
		K02180	BUB3	cell cycle arrest protein BUB3		dla_Unigene36635
ko04111	Cell cycle - yeast	2
		K02608	ORC6	origin recognition complex subunit 6		dla_Unigene15212
		K02180	BUB3	cell cycle arrest protein BUB3		dla_Unigene36635
ko00500	Starch and sucrose metabolism	1
		K13648	GAUT	alpha-1,4-galacturonosyltransferase	EC:2.4.1.43	dla_Unigene15594
ko00520	Amino sugar and nucleotide sugar metabolism	3
		K13648	GAUT	alpha-1,4-galacturonosyltransferase	EC:2.4.1.43	dla_Unigene15594
		K02377	E1.1.1.271	GDP-L-fucose synthase	EC:1.1.1.271	dla_Unigene8041
		K00965	galT	UDPglucose--hexose-1-phosphate uridylyltransferase	EC:2.7.7.12	dla_Unigene9369
ko00340	Histidine metabolism	1
		K00765	E2.4.2.17	ATP phosphoribosyltransferase	EC:2.4.2.17	dla_Unigene15784
ko00190	Oxidative phosphorylation	4
		K03941	NDUFS8	NADH dehydrogenase (ubiquinone) Fe-S protein 8	EC:1.6.5.3 1.6.99.3	dla_Unigene16871
		K02258	COX11	cytochrome c oxidase assembly protein subunit 11		dla_Unigene17085
		K11352	NDUFA12	NADH dehydrogenase (ubiquinone) 1 alpha subcomplex 12	EC:1.6.5.3 1.6.99.3	dla_Unigene34260
		K02137	ATPeF1O	F-type H+-transporting ATPase oligomycin sensitivity conferral protein	EC:3.6.3.14	dla_Unigene36319
ko00280	Valine, leucine and isoleucine degradation	1
		K00826	E2.6.1.42	branched-chain amino acid aminotransferase	EC:2.6.1.42	dla_Unigene16969
ko00290	Valine, leucine and isoleucine biosynthesis	1
		K00826	E2.6.1.42	branched-chain amino acid aminotransferase	EC:2.6.1.42	dla_Unigene16969
ko00770	Pantothenate and CoA biosynthesis	1
		K00826	E2.6.1.42	branched-chain amino acid aminotransferase	EC:2.6.1.42	dla_Unigene16969
ko03050	Proteasome	2
		K06700	PSMF1	proteasome inhibitor subunit 1 (PI31)		dla_Unigene17665
		K02730	PSMA6	20S proteasome subunit alpha 1	EC:3.4.25.1	dla_Unigene8706
ko01120	Microbial metabolism in diverse environments	5
		K15634	gpmB	probable phosphoglycerate mutase	EC:5.4.2.1	dla_Unigene17790
		K01070	frmB	S-formylglutathione hydrolase	EC:3.1.2.12	dla_Unigene17978
		K00074	paaH	3-hydroxybutyryl-CoA dehydrogenase	EC:1.1.1.157	dla_Unigene1864
		K00640	E2.3.1.30	serine O-acetyltransferase	EC:2.3.1.30	dla_Unigene22742
		K01648	ACLY	ATP citrate (pro-S)-lyase	EC:2.3.3.8	dla_Unigene5483
ko00010	Glycolysis / Gluconeogenesis	1
		K15634	gpmB	probable phosphoglycerate mutase	EC:5.4.2.1	dla_Unigene17790
ko00680	Methane metabolism	2
		K15634	gpmB	probable phosphoglycerate mutase	EC:5.4.2.1	dla_Unigene17790
		K01070	frmB	S-formylglutathione hydrolase	EC:3.1.2.12	dla_Unigene17978
ko00260	Glycine, serine and threonine metabolism	1
		K15634	gpmB	probable phosphoglycerate mutase	EC:5.4.2.1	dla_Unigene17790
ko04010	MAPK signaling pathway	1
		K04392	RAC1	Ras-related C3 botulinum toxin substrate 1		dla_Unigene18568
ko04310	Wnt signaling pathway	1
		K04392	RAC1	Ras-related C3 botulinum toxin substrate 1		dla_Unigene18568
ko04370	VEGF signaling pathway	1
		K04392	RAC1	Ras-related C3 botulinum toxin substrate 1		dla_Unigene18568
ko04145	Phagosome	2
		K04392	RAC1	Ras-related C3 botulinum toxin substrate 1		dla_Unigene18568
		K10956	SEC61A	protein transport protein SEC61 subunit alpha		dla_Unigene38316
ko04810	Regulation of actin cytoskeleton	2
		K04392	RAC1	Ras-related C3 botulinum toxin substrate 1		dla_Unigene18568
		K05765	CFL	cofilin		dla_Unigene6798
ko04510	Focal adhesion	1
		K04392	RAC1	Ras-related C3 botulinum toxin substrate 1		dla_Unigene18568
ko04520	Adherens junction	1
		K04392	RAC1	Ras-related C3 botulinum toxin substrate 1		dla_Unigene18568
ko04620	Toll-like receptor signaling pathway	1
		K04392	RAC1	Ras-related C3 botulinum toxin substrate 1		dla_Unigene18568
ko04650	Natural killer cell mediated cytotoxicity	1
		K04392	RAC1	Ras-related C3 botulinum toxin substrate 1		dla_Unigene18568
ko04662	B cell receptor signaling pathway	1
		K04392	RAC1	Ras-related C3 botulinum toxin substrate 1		dla_Unigene18568
ko04664	Fc epsilon RI signaling pathway	1
		K04392	RAC1	Ras-related C3 botulinum toxin substrate 1		dla_Unigene18568
ko04666	Fc gamma R-mediated phagocytosis	2
		K04392	RAC1	Ras-related C3 botulinum toxin substrate 1		dla_Unigene18568
		K05765	CFL	cofilin		dla_Unigene6798
ko04670	Leukocyte transendothelial migration	1
		K04392	RAC1	Ras-related C3 botulinum toxin substrate 1		dla_Unigene18568
ko04062	Chemokine signaling pathway	2
		K04392	RAC1	Ras-related C3 botulinum toxin substrate 1		dla_Unigene18568
		K04536	GNB1	guanine nucleotide-binding protein G(I)/G(S)/G(T) subunit beta-1		dla_Unigene7107
ko04972	Pancreatic secretion	1
		K04392	RAC1	Ras-related C3 botulinum toxin substrate 1		dla_Unigene18568
ko04722	Neurotrophin signaling pathway	2
		K04392	RAC1	Ras-related C3 botulinum toxin substrate 1		dla_Unigene18568
		K12462	ARHGDI	Rho GDP-dissociation inhibitor		dla_Unigene5635
ko04360	Axon guidance	2
		K04392	RAC1	Ras-related C3 botulinum toxin substrate 1		dla_Unigene18568
		K05765	CFL	cofilin		dla_Unigene6798
ko00650	Butanoate metabolism	1
		K00074	paaH	3-hydroxybutyryl-CoA dehydrogenase	EC:1.1.1.157	dla_Unigene1864
ko00360	Phenylalanine metabolism	1
		K00074	paaH	3-hydroxybutyryl-CoA dehydrogenase	EC:1.1.1.157	dla_Unigene1864
ko00362	Benzoate degradation	1
		K00074	paaH	3-hydroxybutyryl-CoA dehydrogenase	EC:1.1.1.157	dla_Unigene1864
ko04146	Peroxisome	3
		K13354	SLC25A17	solute carrier family 25 (peroxisomal adenine nucleotide transporter), member 17		dla_Unigene18751
		K13348	MPV17	protein Mpv17		dla_Unigene37088
		K04564	E1.15.1.1A	superoxide dismutase, Fe-Mn family	EC:1.15.1.1	dla_Unigene7623
ko04120	Ubiquitin mediated proteolysis	2
		K10577	UBE2I	ubiquitin-conjugating enzyme E2 I	EC:6.3.2.19	dla_Unigene19959
		K04649	HIP2	ubiquitin-conjugating enzyme (huntingtin interacting protein 2)	EC:6.3.2.19	dla_Unigene4021
ko04064	NF-kappa B signaling pathway	1
		K10577	UBE2I	ubiquitin-conjugating enzyme E2 I	EC:6.3.2.19	dla_Unigene19959
ko03030	DNA replication	2
		K10745	RNASEH2C	ribonuclease H2 subunit C		dla_Unigene20229
		K03111	ssb	single-strand DNA-binding protein		dla_Unigene7807
ko03015	mRNA surveillance pathway	1
		K14406	CSTF1	cleavage stimulation factor subunit 1		dla_Unigene21055
ko04141	Protein processing in endoplasmic reticulum	4
		K14012	SHP1	UBX domain-containing protein 1		dla_Unigene22501
		K13993	HSP20	HSP20 family protein		dla_Unigene36298
		K10956	SEC61A	protein transport protein SEC61 subunit alpha		dla_Unigene38316
		K14003	PREB	prolactin regulatory element-binding protein		dla_Unigene8188
ko00920	Sulfur metabolism	1
		K00640	E2.3.1.30	serine O-acetyltransferase	EC:2.3.1.30	dla_Unigene22742
ko00270	Cysteine and methionine metabolism	1
		K00640	E2.3.1.30	serine O-acetyltransferase	EC:2.3.1.30	dla_Unigene22742
ko00983	Drug metabolism - other enzymes	1
		K01519	ITPA	inosine triphosphate pyrophosphatase	EC:3.6.1.19	dla_Unigene29462
ko00590	Arachidonic acid metabolism	2
		K00432	E1.11.1.9	glutathione peroxidase	EC:1.11.1.9	dla_Unigene32157
		K05309	PTGES2	microsomal prostaglandin-E synthase 2	EC:5.3.99.3	dla_Unigene7444
ko00480	Glutathione metabolism	2
		K00432	E1.11.1.9	glutathione peroxidase	EC:1.11.1.9	dla_Unigene32157
		K00799	GST	glutathione S-transferase	EC:2.5.1.18	dla_Unigene8050
ko00970	Aminoacyl-tRNA biosynthesis	1
		K01868	TARS	threonyl-tRNA synthetase	EC:6.1.1.3	dla_Unigene34891
ko03040	Spliceosome	2
		K12848	SNU23	U4/U6.U5 tri-snRNP component SNU23		dla_Unigene35874
		K11092	SNRPA1	U2 small nuclear ribonucleoprotein A'		dla_Unigene6016
ko00906	Carotenoid biosynthesis	1
		K15746	crtZ	beta-carotene 3-hydroxylase	EC:1.14.13.129	dla_Unigene3927
ko00563	Glycosylphosphatidylinositol(GPI)-anchor biosynthesis	1
		K05284	PIGM	phosphatidylinositol glycan, class M	EC:2.4.1.-	dla_Unigene4072
ko00900	Terpenoid backbone biosynthesis	1
		K03527	E1.17.1.2	4-hydroxy-3-methylbut-2-enyl diphosphate reductase	EC:1.17.1.2	dla_Unigene4755
ko00020	Citrate cycle (TCA cycle)	1
		K01648	ACLY	ATP citrate (pro-S)-lyase	EC:2.3.3.8	dla_Unigene5483
ko00720	Carbon fixation pathways in prokaryotes	1
		K01648	ACLY	ATP citrate (pro-S)-lyase	EC:2.3.3.8	dla_Unigene5483
ko03020	RNA polymerase	1
		K03011	RPB3	DNA-directed RNA polymerase II subunit RPB3		dla_Unigene5610
ko04962	Vasopressin-regulated water reabsorption	1
		K12462	ARHGDI	Rho GDP-dissociation inhibitor		dla_Unigene5635
ko04020	Calcium signaling pathway	1
		K15040	VDAC2	voltage-dependent anion channel protein 2		dla_Unigene6963
ko04724	Glutamatergic synapse	1
		K04536	GNB1	guanine nucleotide-binding protein G(I)/G(S)/G(T) subunit beta-1		dla_Unigene7107
ko04727	GABAergic synapse	1
		K04536	GNB1	guanine nucleotide-binding protein G(I)/G(S)/G(T) subunit beta-1		dla_Unigene7107
ko04725	Cholinergic synapse	1
		K04536	GNB1	guanine nucleotide-binding protein G(I)/G(S)/G(T) subunit beta-1		dla_Unigene7107
ko04728	Dopaminergic synapse	1
		K04536	GNB1	guanine nucleotide-binding protein G(I)/G(S)/G(T) subunit beta-1		dla_Unigene7107
ko04726	Serotonergic synapse	1
		K04536	GNB1	guanine nucleotide-binding protein G(I)/G(S)/G(T) subunit beta-1		dla_Unigene7107
ko04723	Retrograde endocannabinoid signaling	1
		K04536	GNB1	guanine nucleotide-binding protein G(I)/G(S)/G(T) subunit beta-1		dla_Unigene7107
ko04744	Phototransduction	1
		K04536	GNB1	guanine nucleotide-binding protein G(I)/G(S)/G(T) subunit beta-1		dla_Unigene7107
ko04742	Taste transduction	1
		K04536	GNB1	guanine nucleotide-binding protein G(I)/G(S)/G(T) subunit beta-1		dla_Unigene7107
ko03430	Mismatch repair	1
		K03111	ssb	single-strand DNA-binding protein		dla_Unigene7807
ko03440	Homologous recombination	1
		K03111	ssb	single-strand DNA-binding protein		dla_Unigene7807
ko00051	Fructose and mannose metabolism	1
		K02377	E1.1.1.271	GDP-L-fucose synthase	EC:1.1.1.271	dla_Unigene8041
ko00980	Metabolism of xenobiotics by cytochrome P450	1
		K00799	GST	glutathione S-transferase	EC:2.5.1.18	dla_Unigene8050
ko00982	Drug metabolism - cytochrome P450	1
		K00799	GST	glutathione S-transferase	EC:2.5.1.18	dla_Unigene8050
ko00130	Ubiquinone and other terpenoid-quinone biosynthesis	1
		K12502	VTE3	MPBQ/MSBQ methyltransferase		dla_Unigene8317
ko00510	N-Glycan biosynthesis	1
		K00729	ALG5	dolichyl-phosphate beta-glucosyltransferase	EC:2.4.1.117	dla_Unigene8696
ko00100	Steroid biosynthesis	1
		K14423	SMO1	4,4-dimethyl-9beta,19-cyclopropylsterol-4alpha-methyl oxidase	EC:1.14.13.72	dla_Unigene8732
ko00052	Galactose metabolism	1
		K00965	galT	UDPglucose--hexose-1-phosphate uridylyltransferase	EC:2.7.7.12	dla_Unigene9369
ko02020	Two-component system	1
		K08738	CYC	cytochrome c		dla_Unigene9664
ko04210	Apoptosis	1
		K08738	CYC	cytochrome c		dla_Unigene9664
ko04115	p53 signaling pathway	1
		K08738	CYC	cytochrome c		dla_Unigene9664
