# Supplementary material for: Phylogenomic Analyses of Nuclear Genes Reveal the Evolutionary Relationships within the BEP Clade and the Evidence of Positive Selection in Poaceae
Source: PLoS One. 2013 May 29;8(5):e64642. doi: 10.1371/journal.pone.0064642 (PMC3667173; doi:10.1371/journal.pone.0064642)
Supplement: Table S9 — 167 OGs annotated with GO terms for 173 one-to-one OGs in 14 species of Poaceae. (XLS) [file pone.0064642.s021.xls]

## Sheet: Table_S9
Orthologous groups in red represent ω2 or ω > 1, LRT < 0.05 and BEB >85% with strong positive selection sites in M2a or M8.
Orthologous_Groups	Osa_Ortholog_ID	GO_Annotation
OG8_13653	LOC_Os03g50220.1	GO:0003674	GO:0005575	GO:0016043	GO:0007049	P:cellular component organization	P:cell cycle	F:molecular_function	C:cellular_component
OG8_12939	LOC_Os02g04860.1	GO:0003674	GO:0005575	GO:0008150	P:biological_process	F:molecular_function	C:cellular_component
OG8_13485	LOC_Os03g16730.1	GO:0003674	GO:0005575	GO:0008150	P:biological_process	F:molecular_function	C:cellular_component
OG8_14174	LOC_Os05g22970.1	GO:0003824	GO:0008150	GO:0005829	GO:0005975	GO:0005515	GO:0009536	P:biological_process	P:carbohydrate metabolic process	C:cytosol	F:protein binding	C:cytosol	C:plastid
OG8_14288	LOC_Os05g44130.1	GO:0008152	GO:0009987	GO:0016787	GO:0005773	P:metabolic process	P:cellular process	F:hydrolase activity	C:vacuole
OG8_14337	LOC_Os05g51450.1	GO:0009536	GO:0016787	GO:0019538	GO:0009579	P:protein metabolic process	F:hydrolase activity	C:plastid	C:thylakoid
OG8_14931	LOC_Os09g02284.1	GO:0005654	GO:0003677	GO:0005634	GO:0006139	GO:0009058	GO:0005737	GO:0005515	GO:0016740	GO:0005730	P:nucleobase, nucleoside, nucleotide and nucleic acid metabolic process	P:biosynthetic process	C:nucleoplasm	C:nucleus	C:cytoplasm	F:transferase activity	C:nucleoplasm	C:nucleus	C:cytoplasm	C:nucleolus
OG8_14221	LOC_Os05g34720.1	GO:0009536	GO:0009579			C:plastid	C:thylakoid
OG8_14202	LOC_Os05g32220.1	GO:0006139	GO:0005840	GO:0016020	GO:0003723	GO:0009536	GO:0009579	GO:0005634	GO:0006412	GO:0005198	P:nucleobase, nucleoside, nucleotide and nucleic acid metabolic process	P:translation	C:ribosome	C:membrane	C:plastid	C:thylakoid	C:nucleus	F:structural molecule activity	C:ribosome	C:membrane	C:plastid	C:thylakoid	C:nucleus
OG8_12460	LOC_Os01g05060.1	GO:0003674	GO:0005739	GO:0008150	P:biological_process	F:molecular_function	C:mitochondrion
OG8_12464	LOC_Os01g05830.1	GO:0003674	GO:0005634	GO:0008150	P:biological_process	F:molecular_function	C:nucleus
OG8_12486	LOC_Os01g08400.1	GO:0006810	GO:0009987	GO:0005515	GO:0016043	P:transport	P:cellular process	P:cellular component organization	F:protein binding
OG8_12505	LOC_Os01g09890.1	GO:0006412	GO:0005575	GO:0008135	P:translation	F:translation factor activity, nucleic acid binding	C:cellular_component
OG8_12508	LOC_Os01g10350.1	GO:0003674	GO:0008150	P:biological_process	F:molecular_function
OG8_12528	LOC_Os01g12800.1	GO:0003674	GO:0016020	GO:0005739	GO:0008150	GO:0005777	P:biological_process	F:molecular_function	C:membrane	C:mitochondrion	C:peroxisome
OG8_12558	LOC_Os01g19470.1	GO:0016020	GO:0005773	GO:0030246	GO:0005783	GO:0005618		F:carbohydrate binding	C:membrane	C:vacuole	C:endoplasmic reticulum	C:cell wall
OG8_12579	LOC_Os01g34190.1	GO:0005634	GO:0006950	GO:0006259	GO:0000166	GO:0005737	GO:0003676	GO:0009536	P:response to stress	P:DNA metabolic process	C:nucleus	C:cytoplasm	F:nucleic acid binding	C:nucleus	C:cytoplasm	C:plastid
OG8_12617	LOC_Os01g45530.1	GO:0003677	GO:0008150	P:biological_process	F:DNA binding
OG8_12658	LOC_Os01g49340.1	GO:0003674	GO:0005575	GO:0008150	P:biological_process	F:molecular_function	C:cellular_component
OG8_12732	LOC_Os01g58380.1	GO:0008152	GO:0003824	GO:0005777	GO:0005488	GO:0000166	GO:0009987	GO:0006629	P:metabolic process	P:cellular process	P:lipid metabolic process	C:peroxisome	F:nucleotide binding	C:peroxisome
OG8_12810	LOC_Os01g64920.1	GO:0003674	GO:0005575	GO:0008150	P:biological_process	F:molecular_function	C:cellular_component
OG8_12822	LOC_Os01g65880.1	GO:0016020	GO:0006810	GO:0009987	GO:0005886	GO:0005215	GO:0008150	P:transport	P:cellular process	P:biological_process	F:transporter activity	C:membrane	C:plasma membrane
OG8_12837	LOC_Os01g67850.1	GO:0005488		F:binding
OG8_12853	LOC_Os01g69040.1	GO:0005488		F:binding
OG8_15106	LOC_Os01g70140.1	GO:0019538	GO:0009056	GO:0009987	GO:0005829	GO:0006464	GO:0003824	P:protein metabolic process	P:catabolic process	P:cellular process	P:protein modification process	F:catalytic activity	C:cytosol
OG8_12873	LOC_Os01g71220.1	GO:0003674	GO:0005575	GO:0008150	P:biological_process	F:molecular_function	C:cellular_component
OG8_12888	LOC_Os01g72480.1	GO:0005488		F:binding
OG8_12889	LOC_Os01g73120.1	GO:0016787	GO:0009987	GO:0006629	P:cellular process	P:lipid metabolic process	F:hydrolase activity
OG8_12923	LOC_Os02g03560.1	GO:0003674	GO:0005739	GO:0008150	P:biological_process	F:molecular_function	C:mitochondrion
OG8_12979	LOC_Os02g10230.1	GO:0005623	GO:0016020	GO:0006810	GO:0009987	GO:0005215	P:transport	P:cellular process	F:transporter activity	C:cell	C:membrane
OG8_13001	LOC_Os02g13990.1	GO:0005634	GO:0005654	GO:0006139	GO:0006950	GO:0009628	GO:0005737	GO:0005730	GO:0005829	GO:0009536	P:nucleobase, nucleoside, nucleotide and nucleic acid metabolic process	P:response to stress	P:response to abiotic stimulus		C:nucleus	C:nucleoplasm	C:cytoplasm	C:nucleolus	C:cytosol	C:plastid
OG8_13019	LOC_Os02g17280.1	GO:0019538	GO:0008152	P:protein metabolic process	P:metabolic process
OG8_13020	LOC_Os02g17330.1	GO:0003824	GO:0008152	GO:0009058	GO:0009987	GO:0009536	P:metabolic process	P:biosynthetic process	P:cellular process	F:catalytic activity	C:plastid
OG8_13030	LOC_Os02g21880.1	GO:0003674	GO:0005575	GO:0008150	P:biological_process	F:molecular_function	C:cellular_component
OG8_13053	LOC_Os02g33080.1	GO:0008152	GO:0016787	GO:0009058	GO:0009987	P:metabolic process	P:biosynthetic process	P:cellular process	F:hydrolase activity
OG8_13054	LOC_Os02g33180.1	GO:0005575	GO:0006950	GO:0009607	GO:0008152	GO:0005515	GO:0008219	GO:0005488	P:response to stress	P:response to biotic stimulus	P:metabolic process	P:cell death	C:cellular_component	F:binding	C:cellular_component
OG8_13064	LOC_Os02g35170.1	GO:0003824	GO:0005829	GO:0008152	GO:0009987	P:metabolic process	P:cellular process	F:catalytic activity	C:cytosol
OG8_13068	LOC_Os02g35640.1	GO:0003674	GO:0005575	GO:0006810	GO:0009987	P:transport	P:cellular process	F:molecular_function	C:cellular_component
OG8_13096	LOC_Os02g39740.1	GO:0003723	GO:0006412	GO:0016043	GO:0009987	GO:0009628	GO:0009791	GO:0009536	P:translation	P:cellular component organization	P:cellular process	P:response to abiotic stimulus	P:post-embryonic development	F:RNA binding	C:plastid
OG8_13097	LOC_Os02g39830.1	GO:0008150	P:biological_process
OG8_13156	LOC_Os02g46510.1	GO:0016020	GO:0005737	GO:0006810	GO:0009987	GO:0005829	GO:0005886	P:transport	P:cellular process		C:membrane	C:cytoplasm	C:cytosol	C:plasma membrane
OG8_13204	LOC_Os02g50860.1	GO:0007165	GO:0000166	GO:0006810	GO:0005886	GO:0005515	P:signal transduction	P:transport	C:plasma membrane	F:protein binding	C:plasma membrane
OG8_13213	LOC_Os02g51490.1	GO:0006139	GO:0016740	GO:0008152	GO:0009987	P:nucleobase, nucleoside, nucleotide and nucleic acid metabolic process	P:metabolic process	P:cellular process	F:transferase activity
OG8_13245	LOC_Os02g54990.2	GO:0003674	GO:0016020		F:molecular_function	C:membrane
OG8_13255	LOC_Os02g56020.1	GO:0005634	GO:0005730	GO:0016740	GO:0008152	GO:0009987	GO:0006139	P:metabolic process	P:cellular process	P:nucleobase, nucleoside, nucleotide and nucleic acid metabolic process	F:transferase activity	C:nucleus	C:nucleolus
OG8_13258	LOC_Os02g56270.1	GO:0016020	GO:0005773	GO:0005515	GO:0005794	GO:0005488	GO:0005886	GO:0008289		C:membrane	C:vacuole	C:Golgi apparatus	C:plasma membrane	F:lipid binding	C:membrane	C:vacuole	C:Golgi apparatus	C:plasma membrane
OG8_13260	LOC_Os02g56550.1	GO:0008152	GO:0000166	GO:0016787	GO:0009056	GO:0006139	P:metabolic process	P:catabolic process	P:nucleobase, nucleoside, nucleotide and nucleic acid metabolic process		F:hydrolase activity
OG8_13279	LOC_Os02g57640.1	GO:0005575	GO:0000003	GO:0006139	GO:0003723	GO:0003676	P:reproduction	P:nucleobase, nucleoside, nucleotide and nucleic acid metabolic process	C:cellular_component	F:nucleic acid binding	C:cellular_component
OG8_13288	LOC_Os02g58340.1	GO:0019538	GO:0016787	GO:0005829	GO:0009536	P:protein metabolic process	F:hydrolase activity	C:cytosol	C:plastid
OG8_13308	LOC_Os03g02730.1	GO:0003824	GO:0005488	GO:0008152	P:metabolic process		F:binding
OG8_13314	LOC_Os03g03180.1	GO:0016020	GO:0005886			C:membrane	C:plasma membrane
OG8_13334	LOC_Os03g04260.1	GO:0006950	GO:0016740	GO:0009056	GO:0009987	GO:0019748	GO:0008152	GO:0005737	P:response to stress	P:catabolic process	P:cellular process	P:secondary metabolic process	P:metabolic process	F:transferase activity	C:cytoplasm
OG8_13341	LOC_Os03g04980.1	GO:0003677	GO:0005634	GO:0009058	GO:0006139	GO:0005515	P:biosynthetic process	P:nucleobase, nucleoside, nucleotide and nucleic acid metabolic process	C:nucleus	F:protein binding	C:nucleus
OG8_13355	LOC_Os03g06090.1	GO:0006810	GO:0009987	GO:0005488	GO:0005215	GO:0016020	GO:0009536	P:transport	P:cellular process		F:transporter activity	C:membrane	C:plastid
OG8_13357	LOC_Os03g06200.1	GO:0008152	GO:0016740	GO:0009058	GO:0009987	GO:0009536	P:metabolic process	P:biosynthetic process	P:cellular process	F:transferase activity	C:plastid
OG8_13368	LOC_Os03g07100.1	GO:0008289	GO:0006810	GO:0016020	GO:0005886	P:transport	F:lipid binding	C:membrane	C:plasma membrane
OG8_13380	LOC_Os03g07800.1	GO:0003723		F:RNA binding
OG8_13387	LOC_Os03g08280.2	GO:0016787	GO:0005622	GO:0008152	GO:0019538	GO:0009056	GO:0009987	GO:0005840	GO:0005829	P:metabolic process	P:protein metabolic process	P:catabolic process	P:cellular process	F:hydrolase activity	C:intracellular	C:ribosome	C:cytosol
OG8_13392	LOC_Os03g08860.1	GO:0003674	GO:0008150	P:biological_process	F:molecular_function
OG8_14393	LOC_Os06g07070.1	GO:0008152	GO:0009987	GO:0016301	GO:0000166	GO:0005575	GO:0006464	GO:0005886	P:metabolic process	P:cellular process	P:protein modification process		F:nucleotide binding	C:cellular_component	C:plasma membrane
OG8_13418	LOC_Os03g10510.1	GO:0006810	GO:0016020	GO:0005215	GO:0009987	GO:0005739	GO:0005773	GO:0005618	GO:0009536	GO:0009607	P:transport	P:cellular process	P:response to biotic stimulus	F:transporter activity	C:membrane	C:mitochondrion	C:vacuole	C:cell wall	C:plastid
OG8_13419	LOC_Os03g10520.1	GO:0006139	GO:0016740	GO:0003824	GO:0005488	GO:0005737	P:nucleobase, nucleoside, nucleotide and nucleic acid metabolic process		F:binding	C:cytoplasm
OG8_13450	LOC_Os03g13560.1	GO:0003674	GO:0005829	GO:0008150	P:biological_process	F:molecular_function	C:cytosol
OG8_13477	LOC_Os03g15860.1	GO:0006810	GO:0016020	GO:0005773	GO:0009987	GO:0005739	GO:0005488	GO:0005777	P:transport	P:cellular process	F:binding	C:membrane	C:vacuole	C:mitochondrion	C:peroxisome
OG8_13479	LOC_Os03g15940.1	GO:0005515	GO:0016043	GO:0009987	GO:0005856	P:cellular component organization	P:cellular process	F:protein binding	C:cytoskeleton
OG8_13491	LOC_Os03g17170.1	GO:0007165	GO:0008289	P:signal transduction	F:lipid binding
OG8_13495	LOC_Os03g17600.1	GO:0003674	GO:0008152	GO:0008150	GO:0003824	GO:0009536	P:metabolic process	P:biological_process		F:catalytic activity	C:plastid
OG8_13508	LOC_Os03g18590.1	GO:0008152	GO:0009058	GO:0009987	GO:0006629	GO:0016740	GO:0003824	GO:0005488	GO:0009536	P:metabolic process	P:biosynthetic process	P:cellular process	P:lipid metabolic process		F:binding	C:plastid
OG8_13520	LOC_Os03g19680.1	GO:0008152	GO:0003824	GO:0005777	P:metabolic process	F:catalytic activity	C:peroxisome
OG8_13530	LOC_Os03g20860.1	GO:0003674	GO:0008150	P:biological_process	F:molecular_function
OG8_13531	LOC_Os03g21000.1	GO:0003824	GO:0008152	GO:0016020	GO:0009536	GO:0019725	P:metabolic process	P:cellular homeostasis	F:catalytic activity	C:membrane	C:plastid
OG8_13548	LOC_Os03g24380.1	GO:0006950	GO:0009058	GO:0006464	GO:0005829	GO:0003824	GO:0008152	P:response to stress	P:biosynthetic process	P:protein modification process	P:metabolic process	F:catalytic activity	C:cytosol
OG8_13565	LOC_Os03g27770.1	GO:0009058	GO:0009987	GO:0009056	GO:0003824	GO:0009536	P:biosynthetic process	P:cellular process	P:catabolic process	F:catalytic activity	C:plastid
OG8_13578	LOC_Os03g31490.1	GO:0016020	GO:0009536	GO:0009579	GO:0008150	P:biological_process		C:membrane	C:plastid	C:thylakoid
OG8_13583	LOC_Os03g33580.1	GO:0005622	GO:0005737	GO:0000166	GO:0016043	GO:0007049	P:cellular component organization	P:cell cycle	F:nucleotide binding	C:intracellular	C:cytoplasm
OG8_13612	LOC_Os03g43860.1	GO:0016020	GO:0005768	GO:0006810	GO:0009987	P:transport	P:cellular process		C:membrane	C:endosome
OG8_15094	LOC_Os03g44660.1	GO:0005488	GO:0016787	GO:0005829	GO:0008152	GO:0009987	GO:0008150	P:metabolic process	P:cellular process	P:biological_process		F:hydrolase activity	C:cytosol
OG8_13616	LOC_Os03g45194.1	GO:0019538	GO:0009056	GO:0009987	GO:0003824	GO:0008152	GO:0009536	P:protein metabolic process	P:catabolic process	P:cellular process	P:metabolic process	F:catalytic activity	C:plastid
OG8_13617	LOC_Os03g45260.1	GO:0005515	GO:0016020	GO:0016043	GO:0009987	GO:0006810	P:cellular component organization	P:cellular process	P:transport	F:protein binding	C:membrane
OG8_13628	LOC_Os03g46650.1	GO:0005622	GO:0006950	GO:0009607	GO:0005783	GO:0000003	GO:0009719	GO:0005515	GO:0000166	GO:0007165	GO:0005886	GO:0009056	GO:0006139	GO:0009791	GO:0008152	GO:0009987	GO:0007275	GO:0016787	GO:0009653	P:response to stress	P:response to biotic stimulus	P:reproduction	P:response to endogenous stimulus	P:signal transduction	P:catabolic process	P:nucleobase, nucleoside, nucleotide and nucleic acid metabolic process	P:post-embryonic development	P:metabolic process	P:cellular process	P:multicellular organismal development	P:anatomical structure morphogenesis	C:intracellular	C:endoplasmic reticulum	C:plasma membrane	F:hydrolase activity	C:intracellular	C:endoplasmic reticulum	C:plasma membrane
OG8_13682	LOC_Os03g53770.1	GO:0000166	GO:0008152	GO:0003824	GO:0003676	P:metabolic process		F:nucleic acid binding
OG8_13698	LOC_Os03g55670.1	GO:0006950	GO:0009607	GO:0003674	GO:0000003	GO:0009791	GO:0009790	GO:0009536	P:response to stress	P:response to biotic stimulus	P:reproduction	P:post-embryonic development	P:embryo development	F:molecular_function	C:plastid
OG8_13699	LOC_Os03g55730.1	GO:0003674	GO:0005739	GO:0008150	P:biological_process	F:molecular_function	C:mitochondrion
OG8_13700	LOC_Os03g55830.1	GO:0007165	GO:0009628	GO:0004871	GO:0005886	P:signal transduction	P:response to abiotic stimulus	F:signal transducer activity	C:plasma membrane
OG8_13702	LOC_Os03g55850.1	GO:0003674	GO:0016020	GO:0005773	GO:0006950	GO:0005886	P:response to stress	F:molecular_function	C:membrane	C:vacuole	C:plasma membrane
OG8_13703	LOC_Os03g55930.1	GO:0016020	GO:0006412	GO:0005840	GO:0009536	GO:0005198	GO:0005829	P:translation	F:structural molecule activity	C:membrane	C:ribosome	C:plastid	C:cytosol
OG8_13706	LOC_Os03g56300.1	GO:0005488	GO:0016020	GO:0005739	GO:0008152	GO:0003824	P:metabolic process	C:membrane	C:mitochondrion	F:catalytic activity	C:membrane	C:mitochondrion
OG8_13714	LOC_Os03g56790.1	GO:0005515	GO:0005622	GO:0008150	P:biological_process	F:protein binding	C:intracellular
OG8_13728	LOC_Os03g59360.1	GO:0005575	GO:0003677	GO:0008150	P:biological_process	F:DNA binding	C:cellular_component
OG8_13741	LOC_Os03g60370.1	GO:0016020	GO:0005773	GO:0016787	GO:0008152	GO:0009987	GO:0008150	P:metabolic process	P:cellular process	P:biological_process	F:hydrolase activity	C:membrane	C:vacuole
OG8_13746	LOC_Os03g60700.1	GO:0009058	GO:0006464	GO:0005975	GO:0005783	GO:0016740	P:biosynthetic process	P:protein modification process	P:carbohydrate metabolic process	F:transferase activity	C:endoplasmic reticulum
OG8_13761	LOC_Os03g61640.1	GO:0005488	GO:0008150	GO:0003676	P:biological_process		F:nucleic acid binding
OG8_13810	LOC_Os04g10240.1	GO:0005783			C:endoplasmic reticulum
OG8_13888	LOC_Os04g39040.1	GO:0005575	GO:0008150	P:biological_process		C:cellular_component
OG8_13892	LOC_Os04g39240.1	GO:0003674	GO:0009058	GO:0006464	GO:0005886	P:biosynthetic process	P:protein modification process	F:molecular_function	C:plasma membrane
OG8_13898	LOC_Os04g40030.1	GO:0008150	GO:0005488	P:biological_process	F:binding
OG8_13902	LOC_Os04g40420.1	GO:0003677	GO:0016043	GO:0009987	GO:0005634	P:cellular component organization	P:cellular process	F:DNA binding	C:nucleus
OG8_13927	LOC_Os04g42990.1	GO:0005654	GO:0009058	GO:0006139	GO:0006950	GO:0006259	P:biosynthetic process	P:nucleobase, nucleoside, nucleotide and nucleic acid metabolic process	P:response to stress	P:DNA metabolic process		C:nucleoplasm
OG8_13933	LOC_Os04g43670.1	GO:0005623	GO:0003674	GO:0008150	P:biological_process	F:molecular_function	C:cell
OG8_13942	LOC_Os04g44560.1	GO:0003674	GO:0016020	GO:0009536	GO:0009579	GO:0008150	P:biological_process	F:molecular_function	C:membrane	C:plastid	C:thylakoid
OG8_13954	LOC_Os04g45600.1	GO:0016020	GO:0005622	GO:0016043	GO:0009987	GO:0009536	GO:0009579	GO:0008152	GO:0003824	P:cellular component organization	P:cellular process	P:metabolic process	F:catalytic activity	C:membrane	C:intracellular	C:plastid	C:thylakoid
OG8_13998	LOC_Os04g51240.1	GO:0005488	GO:0008150	P:biological_process	F:binding
OG8_14020	LOC_Os04g52270.1	GO:0016020	GO:0005773	GO:0005215	GO:0006810	GO:0009987	GO:0005198	GO:0005488	P:transport	P:cellular process	C:membrane	C:vacuole	F:binding	C:membrane	C:vacuole
OG8_14023	LOC_Os04g52760.1	GO:0006810	GO:0009987	GO:0005783	GO:0005794	GO:0005488	GO:0005886	GO:0005215	P:transport	P:cellular process	C:endoplasmic reticulum	C:Golgi apparatus	C:plasma membrane	F:transporter activity	C:endoplasmic reticulum	C:Golgi apparatus	C:plasma membrane
OG8_14026	LOC_Os04g52850.1	GO:0008152	GO:0016787	GO:0005829	GO:0008150	P:metabolic process	P:biological_process	F:hydrolase activity	C:cytosol
OG8_14036	LOC_Os04g53740.1	GO:0006464	GO:0005829	GO:0003824	P:protein modification process	F:catalytic activity	C:cytosol
OG8_14045	LOC_Os04g55670.1	GO:0007275	GO:0016740	GO:0000003	GO:0008152	GO:0005794	GO:0009058	GO:0005975	GO:0009987	P:multicellular organismal development	P:reproduction	P:metabolic process	P:biosynthetic process	P:carbohydrate metabolic process	P:cellular process	F:transferase activity	C:Golgi apparatus
OG8_14051	LOC_Os04g55860.1	GO:0005575	GO:0006412	GO:0016787	P:translation	F:hydrolase activity	C:cellular_component
OG8_14062	LOC_Os04g57370.1	GO:0005623	GO:0006950	GO:0009607	GO:0008152	GO:0016787	GO:0008219	P:response to stress	P:response to biotic stimulus	P:metabolic process	P:cell death	F:hydrolase activity	C:cell
OG8_14072	LOC_Os04g58020.1	GO:0003677	GO:0009058	GO:0006139	GO:0003700	P:biosynthetic process	P:nucleobase, nucleoside, nucleotide and nucleic acid metabolic process		F:sequence-specific DNA binding transcription factor activity
OG8_14091	LOC_Os05g01450.1	GO:0009856	GO:0016020	GO:0005634	GO:0005737	GO:0006412	GO:0008135	GO:0005829	GO:0009790	P:pollination	P:translation	P:embryo development	F:translation factor activity, nucleic acid binding	C:membrane	C:nucleus	C:cytoplasm	C:cytosol
OG8_14109	LOC_Os05g03540.1	GO:0003674	GO:0009536	GO:0005739	GO:0008150	P:biological_process	F:molecular_function	C:plastid	C:mitochondrion
OG8_14114	LOC_Os05g04360.1	GO:0005623	GO:0006464	GO:0008152	GO:0009987	GO:0003824	GO:0016787	P:protein modification process	P:metabolic process	P:cellular process	C:cell	F:hydrolase activity	C:cell
OG8_14132	LOC_Os05g07632.1	GO:0008152	GO:0016787	GO:0003824	GO:0009536	P:metabolic process		F:catalytic activity	C:plastid
OG8_14148	LOC_Os05g11870.1	GO:0016787	GO:0008152	GO:0005739	GO:0008150	P:metabolic process	P:biological_process	F:hydrolase activity	C:mitochondrion
OG8_14244	LOC_Os05g37950.1	GO:0003674	GO:0008150	P:biological_process	F:molecular_function
OG8_14280	LOC_Os05g43040.1	GO:0008150	GO:0005488	P:biological_process	F:binding
OG8_14351	LOC_Os06g02028.1	GO:0005575	GO:0006464	GO:0016787	P:protein modification process	F:hydrolase activity	C:cellular_component
OG8_14370	LOC_Os06g04530.1	GO:0009536	GO:0016787	GO:0008152	GO:0016043	GO:0009987	GO:0009579	P:metabolic process	P:cellular component organization	P:cellular process	F:hydrolase activity	C:plastid	C:thylakoid
OG8_14420	LOC_Os06g11800.1	GO:0016020	GO:0005576	GO:0008289	GO:0006950	GO:0009628	GO:0000166	GO:0008152	GO:0005488	GO:0005829	GO:0005739	GO:0005886	GO:0009536	GO:0005575	GO:0005515	GO:0009579	GO:0009719	GO:0005773	GO:0008150	GO:0005618	GO:0003824	P:response to stress	P:response to abiotic stimulus	P:metabolic process	P:response to endogenous stimulus	P:biological_process	C:membrane	C:extracellular region	C:cytosol	C:mitochondrion	C:plasma membrane	C:plastid	C:cellular_component	C:thylakoid	C:vacuole	C:cell wall	F:catalytic activity	C:membrane	C:extracellular region	C:cytosol	C:mitochondrion	C:plasma membrane	C:plastid	C:cellular_component	C:thylakoid	C:vacuole	C:cell wall
OG8_14436	LOC_Os06g14550.1	GO:0006810	GO:0009987	GO:0006412	GO:0005737	GO:0005488	GO:0003723	P:transport	P:cellular process	P:translation	C:cytoplasm	F:RNA binding	C:cytoplasm
OG8_14460	LOC_Os06g34040.1	GO:0008150	GO:0009536	P:biological_process		C:plastid
OG8_14478	LOC_Os06g37610.1	GO:0016020	GO:0005773	GO:0016740	GO:0008152	GO:0009987	GO:0005886	GO:0009058	GO:0006629	P:metabolic process	P:cellular process	P:biosynthetic process	P:lipid metabolic process	F:transferase activity	C:membrane	C:vacuole	C:plasma membrane
OG8_14498	LOC_Os06g43850.1	GO:0016020	GO:0005739	GO:0006810	GO:0009987	GO:0005488	GO:0009058	GO:0006139	GO:0005886	GO:0005215	GO:0009536	P:transport	P:cellular process	P:biosynthetic process	P:nucleobase, nucleoside, nucleotide and nucleic acid metabolic process	C:membrane	C:mitochondrion	C:plasma membrane	F:transporter activity	C:membrane	C:mitochondrion	C:plasma membrane	C:plastid
OG8_14538	LOC_Os06g49140.1	GO:0006139	GO:0005575	GO:0016740	GO:0008152	GO:0009987	GO:0003676	P:nucleobase, nucleoside, nucleotide and nucleic acid metabolic process	P:metabolic process	P:cellular process	C:cellular_component	F:nucleic acid binding	C:cellular_component
OG8_15113	LOC_Os06g51480.1	GO:0016020	GO:0005773			C:membrane	C:vacuole
OG8_14617	LOC_Os07g14830.1	GO:0000166	GO:0005622	GO:0005886	GO:0000003	GO:0009791	GO:0009790	P:reproduction	P:post-embryonic development	P:embryo development	F:nucleotide binding	C:intracellular	C:plasma membrane
OG8_14638	LOC_Os07g28440.1	GO:0003674	GO:0008150	P:biological_process	F:molecular_function
OG8_14660	LOC_Os07g36420.1	GO:0003674		F:molecular_function
OG8_15128	LOC_Os07g38240.1	GO:0005488	GO:0005622	GO:0008150	GO:0003676	P:biological_process	C:intracellular	F:nucleic acid binding	C:intracellular
OG8_15136	LOC_Os07g38970.1	GO:0008152	GO:0005488	GO:0005739	GO:0003824	P:metabolic process	C:mitochondrion	F:catalytic activity	C:mitochondrion
OG8_14698	LOC_Os07g43810.1	GO:0003723	GO:0016020	GO:0009536	GO:0009579	GO:0006950	GO:0009628	GO:0009719	P:response to stress	P:response to abiotic stimulus	P:response to endogenous stimulus	F:RNA binding	C:membrane	C:plastid	C:thylakoid
OG8_14709	LOC_Os07g45060.1	GO:0003674	GO:0016020	GO:0008150	GO:0005886	P:biological_process	F:molecular_function	C:membrane	C:plasma membrane
OG8_14716	LOC_Os07g46330.1	GO:0009536	GO:0016020			C:plastid	C:membrane
OG8_14783	LOC_Os08g06070.1	GO:0009908	GO:0016043	GO:0006464	GO:0003674	P:flower development	P:cellular component organization	P:protein modification process	F:molecular_function
OG8_14798	LOC_Os08g09270.1	GO:0005623	GO:0003674	GO:0008150	GO:0009536	P:biological_process	F:molecular_function	C:cell	C:plastid
OG8_14802	LOC_Os08g10410.1	GO:0003674	GO:0008150	P:biological_process	F:molecular_function
OG8_14816	LOC_Os08g16600.1	GO:0005515	GO:0005635	GO:0008150	GO:0009536	P:biological_process	F:protein binding	C:nuclear envelope	C:plastid
OG8_14822	LOC_Os08g19850.1	GO:0003824	GO:0016020	GO:0000166	GO:0005618	GO:0006412	GO:0006139	GO:0005829	GO:0005739	GO:0005886	GO:0009536	P:translation	P:nucleobase, nucleoside, nucleotide and nucleic acid metabolic process	C:membrane	F:nucleotide binding	C:membrane	C:cell wall	C:cytosol	C:mitochondrion	C:plasma membrane	C:plastid
OG8_14839	LOC_Os08g29520.1	GO:0016020	GO:0008152	GO:0003824	P:metabolic process	F:catalytic activity	C:membrane
OG8_14875	LOC_Os08g35710.1	GO:0003674	GO:0008150	P:biological_process	F:molecular_function
OG8_15158	LOC_Os08g41990.1	GO:0008152	GO:0003824	GO:0009058	GO:0009987	GO:0016740	GO:0009536	GO:0005488	P:metabolic process	P:biosynthetic process	P:cellular process	C:plastid	F:binding	C:plastid
OG8_14921	LOC_Os08g44440.1	GO:0003674	GO:0008150	P:biological_process	F:molecular_function
OG8_14929	LOC_Os09g02170.1	GO:0003674	GO:0008150	P:biological_process	F:molecular_function
OG8_14943	LOC_Os09g08660.1	GO:0008152	GO:0016301	GO:0006464	GO:0009987	GO:0016787	GO:0009536	P:metabolic process	P:protein modification process	P:cellular process		F:hydrolase activity	C:plastid
OG8_14977	LOC_Os09g25310.1	GO:0007165	GO:0005622	P:signal transduction		C:intracellular
OG8_15019	LOC_Os09g30478.1	GO:0005623	GO:0003674	GO:0008150	P:biological_process	F:molecular_function	C:cell
OG8_15041	LOC_Os09g34040.1	GO:0030234	GO:0007165	GO:0006139	GO:0009056	GO:0005622	P:signal transduction	P:nucleobase, nucleoside, nucleotide and nucleic acid metabolic process	P:catabolic process	F:enzyme regulator activity	C:intracellular
OG8_15063	LOC_Os09g36976.1	GO:0006810	GO:0003674	GO:0009987	P:transport	P:cellular process	F:molecular_function
OG8_15081	LOC_Os09g39550.1	GO:0005773	GO:0016020	GO:0005730	GO:0005739	GO:0005488	GO:0009058	GO:0009987	P:biosynthetic process	P:cellular process	F:binding	C:vacuole	C:membrane	C:nucleolus	C:mitochondrion
OG8_12162	LOC_Os10g06540.1	GO:0003674	GO:0016020	GO:0005794	GO:0006950	GO:0009628	GO:0005773	P:response to stress	P:response to abiotic stimulus	F:molecular_function	C:membrane	C:Golgi apparatus	C:vacuole
OG8_12173	LOC_Os10g17770.1	GO:0040029	GO:0009058	GO:0006139	GO:0003677	GO:0005622	GO:0009653	GO:0007275	GO:0005515	GO:0006950	GO:0009628	GO:0000003	GO:0009791	GO:0009908	GO:0016049	GO:0016043	GO:0009987	GO:0008150	GO:0005634	P:regulation of gene expression, epigenetic	P:biosynthetic process	P:nucleobase, nucleoside, nucleotide and nucleic acid metabolic process	P:anatomical structure morphogenesis	P:multicellular organismal development	P:response to stress	P:response to abiotic stimulus	P:reproduction	P:post-embryonic development	P:flower development	P:cell growth	P:cellular component organization	P:cellular process	P:biological_process	C:intracellular	F:protein binding	C:intracellular	C:nucleus
OG8_12181	LOC_Os10g25000.1	GO:0003674	GO:0005575	GO:0008150	P:biological_process	F:molecular_function	C:cellular_component
OG8_12201	LOC_Os10g31520.1	GO:0005575	GO:0003723	GO:0008150	P:biological_process	F:RNA binding	C:cellular_component
OG8_12206	LOC_Os10g31940.1	GO:0008152	GO:0016787	GO:0008150	P:metabolic process	P:biological_process	F:hydrolase activity
OG8_12241	LOC_Os10g41380.1	GO:0003674	GO:0005575	GO:0008150	P:biological_process	F:molecular_function	C:cellular_component
OG8_12253	LOC_Os10g42840.1	GO:0016020	GO:0005739	GO:0008152	GO:0005488	GO:0003824	P:metabolic process	C:membrane	C:mitochondrion	F:catalytic activity	C:membrane	C:mitochondrion
OG8_12296	LOC_Os11g20689.1	GO:0006139	GO:0003723	GO:0005829	GO:0004518	P:nucleobase, nucleoside, nucleotide and nucleic acid metabolic process	C:cytosol	F:nuclease activity	C:cytosol
OG8_12332	LOC_Os11g37640.1	GO:0009058	GO:0006464	GO:0000166	P:biosynthetic process	P:protein modification process	F:nucleotide binding
OG8_15173	LOC_Os11g39650.1	GO:0016020	GO:0005773	GO:0005783	GO:0000166	GO:0006810	GO:0009987	GO:0005886	P:transport	P:cellular process	F:nucleotide binding	C:membrane	C:vacuole	C:endoplasmic reticulum	C:plasma membrane
OG8_12365	LOC_Os12g09290.1	GO:0005575	GO:0008152	GO:0006139	GO:0003824	P:metabolic process	P:nucleobase, nucleoside, nucleotide and nucleic acid metabolic process	F:catalytic activity	C:cellular_component
OG8_12372	LOC_Os12g14110.1	GO:0003674	GO:0005575	GO:0008150	P:biological_process	F:molecular_function	C:cellular_component
OG8_12389	LOC_Os12g31380.1	GO:0006412	GO:0008135	GO:0005737	GO:0030234	GO:0000166	GO:0008152	P:translation	P:metabolic process	C:cytoplasm	F:nucleotide binding	C:cytoplasm
OG8_12391	LOC_Os12g31490.1	GO:0016020	GO:0009536	GO:0005739			C:membrane	C:plastid	C:mitochondrion
OG8_12403	LOC_Os12g35640.1	GO:0019725	P:cellular homeostasis
OG8_12407	LOC_Os12g37060.1	GO:0005623	GO:0003674	GO:0008150	P:biological_process	F:molecular_function	C:cell
OG8_12415	LOC_Os12g41210.1	GO:0009058	GO:0006139	GO:0008150	GO:0003700	P:biosynthetic process	P:nucleobase, nucleoside, nucleotide and nucleic acid metabolic process	P:biological_process	F:sequence-specific DNA binding transcription factor activity
