# Supplementary material for: Phylogenomic Analyses of Nuclear Genes Reveal the Evolutionary Relationships within the BEP Clade and the Evidence of Positive Selection in Poaceae
Source: PLoS One. 2013 May 29;8(5):e64642. doi: 10.1371/journal.pone.0064642 (PMC3667173; doi:10.1371/journal.pone.0064642)
Supplement: Table S10 — 75 GO terms for 167 OGs of 14 species in Poaceae. (XLS) [file pone.0064642.s022.xls]

## Sheet: Table_S10
Ontology	Term	Description	Number	Orthology_Groups
biological_process	GO:0009058	biosynthetic process	21	OG8_12436	OG8_13020	OG8_13053	OG8_13341	OG8_13357	OG8_13508	OG8_13548	OG8_13565	OG8_13746	OG8_13892	OG8_13927	OG8_14045	OG8_14072	OG8_14478	OG8_14498	OG8_15158	OG8_14931	OG8_15081	OG8_12173	OG8_12332	OG8_12415
biological_process	GO:0009987	cellular process	50	OG8_12436	OG8_12486	OG8_12732	OG8_12822	OG8_15106	OG8_12889	OG8_12979	OG8_13020	OG8_13053	OG8_13064	OG8_13068	OG8_13096	OG8_13156	OG8_13213	OG8_13255	OG8_13334	OG8_13355	OG8_13357	OG8_13387	OG8_13411	OG8_13418	OG8_13477	OG8_13479	OG8_13508	OG8_13565	OG8_13612	OG8_15094	OG8_13616	OG8_13617	OG8_13628	OG8_13741	OG8_13902	OG8_13954	OG8_14020	OG8_14023	OG8_14045	OG8_14114	OG8_14288	OG8_14370	OG8_14393	OG8_14436	OG8_14478	OG8_14498	OG8_14538	OG8_15158	OG8_14943
biological_process	GO:0016043	cellular component organization	13	OG8_12436	OG8_12486	OG8_13096	OG8_13411	OG8_13479	OG8_13583	OG8_13617	OG8_13653	OG8_13902	OG8_13954	OG8_14370	OG8_14783	OG8_12173
biological_process	GO:0008150	biological_process	56	OG8_12460	OG8_12464	OG8_12508	OG8_12528	OG8_12617	OG8_12658	OG8_12810	OG8_12822	OG8_12873	OG8_12923	OG8_12939	OG8_13030	OG8_13097	OG8_13392	OG8_13450	OG8_13485	OG8_13495	OG8_13530	OG8_13578	OG8_15094	OG8_13699	OG8_13714	OG8_13728	OG8_13741	OG8_13761	OG8_13888	OG8_13898	OG8_13933	OG8_13942	OG8_13998	OG8_14026	OG8_14109	OG8_14148	OG8_14174	OG8_14244	OG8_14280	OG8_14420	OG8_14460	OG8_14638	OG8_15128	OG8_14709	OG8_14798	OG8_14802	OG8_14816	OG8_14875	OG8_14921
biological_process	GO:0006810	transport	18	OG8_12486	OG8_12822	OG8_12979	OG8_13068	OG8_13156	OG8_13204	OG8_13355	OG8_13368	OG8_13418	OG8_13477	OG8_13612	OG8_13617	OG8_14020	OG8_14023	OG8_14436	OG8_14498	OG8_15063	OG8_15173
biological_process	GO:0006412	translation	9	OG8_12505	OG8_13096	OG8_13703	OG8_14051	OG8_14091	OG8_14202	OG8_14436	OG8_14822	OG8_12389
biological_process	GO:0006950	response to stress	14	OG8_12579	OG8_13001	OG8_13054	OG8_13334	OG8_13548	OG8_13628	OG8_13698	OG8_13702	OG8_13927	OG8_14062	OG8_14420	OG8_14698	OG8_12162	OG8_12173
biological_process	GO:0006259	DNA metabolic process	2	OG8_12579	OG8_13927
biological_process	GO:0008152	metabolic process	45	OG8_12732	OG8_13019	OG8_13020	OG8_13053	OG8_13054	OG8_13064	OG8_13213	OG8_13255	OG8_13260	OG8_13308	OG8_13334	OG8_13357	OG8_13387	OG8_13495	OG8_13508	OG8_13520	OG8_13531	OG8_13548	OG8_15094	OG8_13616	OG8_13628	OG8_13682	OG8_13706	OG8_13741	OG8_13954	OG8_14026	OG8_14045	OG8_14062	OG8_14114	OG8_14132	OG8_14148	OG8_14288	OG8_14370	OG8_14393	OG8_14420	OG8_14478	OG8_14538	OG8_15136	OG8_14839	OG8_15158	OG8_14943	OG8_12206	OG8_12253	OG8_12365	OG8_12389
biological_process	GO:0006629	lipid metabolic process	4	OG8_12732	OG8_12889	OG8_13508	OG8_14478
biological_process	GO:0019538	protein metabolic process	6	OG8_15106	OG8_13019	OG8_13288	OG8_13387	OG8_13616	OG8_14337
biological_process	GO:0009056	catabolic process	8	OG8_15106	OG8_13260	OG8_13334	OG8_13387	OG8_13565	OG8_13616	OG8_13628	OG8_15041
biological_process	GO:0006464	protein modification process	11	OG8_15106	OG8_13548	OG8_13746	OG8_13892	OG8_14036	OG8_14114	OG8_14351	OG8_14393	OG8_14783	OG8_14943	OG8_12332
biological_process	GO:0006139	nucleobase, nucleoside, nucleotide and nucleic acid metabolic process	20	OG8_13001	OG8_13213	OG8_13255	OG8_13260	OG8_13279	OG8_13341	OG8_13419	OG8_13628	OG8_13927	OG8_14072	OG8_14202	OG8_14498	OG8_14538	OG8_14822	OG8_14931	OG8_15041	OG8_12173	OG8_12296	OG8_12365	OG8_12415
biological_process	GO:0009628	response to abiotic stimulus	7	OG8_13001	OG8_13096	OG8_13700	OG8_14420	OG8_14698	OG8_12162	OG8_12173
biological_process	GO:0009607	response to biotic stimulus	5	OG8_13054	OG8_13418	OG8_13628	OG8_13698	OG8_14062
biological_process	GO:0008219	cell death	2	OG8_13054	OG8_14062
biological_process	GO:0009791	post-embryonic development	5	OG8_13096	OG8_13628	OG8_13698	OG8_14617	OG8_12173
biological_process	GO:0007165	signal transduction	6	OG8_13204	OG8_13491	OG8_13628	OG8_13700	OG8_14977	OG8_15041
biological_process	GO:0000003	reproduction	6	OG8_13279	OG8_13628	OG8_13698	OG8_14045	OG8_14617	OG8_12173
biological_process	GO:0019748	secondary metabolic process	1	OG8_13334
biological_process	GO:0019725	cellular homeostasis	2	OG8_13531	OG8_12403
biological_process	GO:0007049	cell cycle	2	OG8_13583	OG8_13653
biological_process	GO:0009719	response to endogenous stimulus	3	OG8_13628	OG8_14420	OG8_14698
biological_process	GO:0007275	multicellular organismal development	3	OG8_13628	OG8_14045	OG8_12173
biological_process	GO:0009653	anatomical structure morphogenesis	2	OG8_13628	OG8_12173
biological_process	GO:0009790	embryo development	3	OG8_13698	OG8_14091	OG8_14617
biological_process	GO:0005975	carbohydrate metabolic process	3	OG8_13746	OG8_14045	OG8_14174
biological_process	GO:0009856	pollination	1	OG8_14091
biological_process	GO:0009908	flower development	2	OG8_14783	OG8_12173
biological_process	GO:0040029	regulation of gene expression, epigenetic	1	OG8_12173
biological_process	GO:0016049	cell growth	1	OG8_12173
cellular_component	GO:0009536	plastid	37	OG8_12436	OG8_12579	OG8_13001	OG8_13020	OG8_13096	OG8_13288	OG8_13355	OG8_13357	OG8_13418	OG8_13495	OG8_13508	OG8_13531	OG8_13565	OG8_13578	OG8_13616	OG8_13698	OG8_13703	OG8_13942	OG8_13954	OG8_14109	OG8_14132	OG8_14174	OG8_14202	OG8_14221	OG8_14337	OG8_14370	OG8_14420	OG8_14460	OG8_14498	OG8_14698	OG8_14716	OG8_14798	OG8_14816	OG8_14822	OG8_15158	OG8_14943	OG8_12391
cellular_component	GO:0005739	mitochondrion	17	OG8_12460	OG8_12528	OG8_12923	OG8_13411	OG8_13418	OG8_13477	OG8_13699	OG8_13706	OG8_14109	OG8_14148	OG8_14420	OG8_14498	OG8_15136	OG8_14822	OG8_15081	OG8_12253	OG8_12391
cellular_component	GO:0005634	nucleus	10	OG8_12464	OG8_12579	OG8_13001	OG8_13255	OG8_13341	OG8_13902	OG8_14091	OG8_14202	OG8_14931	OG8_12173
cellular_component	GO:0005575	cellular_component	23	OG8_12505	OG8_12658	OG8_12810	OG8_12873	OG8_12939	OG8_13030	OG8_13054	OG8_13068	OG8_13279	OG8_13485	OG8_13653	OG8_13728	OG8_13888	OG8_14051	OG8_14351	OG8_14393	OG8_14420	OG8_14538	OG8_12181	OG8_12201	OG8_12241	OG8_12365	OG8_12372
cellular_component	GO:0016020	membrane	39	OG8_12528	OG8_12558	OG8_12822	OG8_12979	OG8_13156	OG8_13245	OG8_13258	OG8_13314	OG8_13355	OG8_13368	OG8_13418	OG8_13477	OG8_13531	OG8_13578	OG8_13612	OG8_13617	OG8_13702	OG8_13703	OG8_13706	OG8_13741	OG8_13942	OG8_13954	OG8_14020	OG8_14091	OG8_14202	OG8_14420	OG8_14478	OG8_14498	OG8_15113	OG8_14698	OG8_14709	OG8_14716	OG8_14822	OG8_14839	OG8_15081	OG8_12162	OG8_12253	OG8_15173	OG8_12391
cellular_component	GO:0005777	peroxisome	4	OG8_12528	OG8_12732	OG8_13477	OG8_13520
cellular_component	GO:0005773	vacuole	14	OG8_12558	OG8_13258	OG8_13418	OG8_13477	OG8_13702	OG8_13741	OG8_14020	OG8_14288	OG8_14420	OG8_14478	OG8_15113	OG8_15081	OG8_12162	OG8_15173
cellular_component	GO:0005783	endoplasmic reticulum	6	OG8_12558	OG8_13628	OG8_13746	OG8_13810	OG8_14023	OG8_15173
cellular_component	GO:0005618	cell wall	4	OG8_12558	OG8_13418	OG8_14420	OG8_14822
cellular_component	GO:0005737	cytoplasm	10	OG8_12579	OG8_13001	OG8_13156	OG8_13334	OG8_13419	OG8_13583	OG8_14091	OG8_14436	OG8_14931	OG8_12389
cellular_component	GO:0005886	plasma membrane	19	OG8_12822	OG8_13156	OG8_13204	OG8_13258	OG8_13314	OG8_13368	OG8_13628	OG8_13700	OG8_13702	OG8_13892	OG8_14023	OG8_14393	OG8_14420	OG8_14478	OG8_14498	OG8_14617	OG8_14709	OG8_14822	OG8_15173
cellular_component	GO:0005829	cytosol	17	OG8_15106	OG8_13001	OG8_13064	OG8_13156	OG8_13288	OG8_13387	OG8_13450	OG8_13548	OG8_15094	OG8_13703	OG8_14026	OG8_14036	OG8_14091	OG8_14174	OG8_14420	OG8_14822	OG8_12296
cellular_component	GO:0005623	cell	7	OG8_12979	OG8_13933	OG8_14062	OG8_14114	OG8_14798	OG8_15019	OG8_12407
cellular_component	GO:0005654	nucleoplasm	3	OG8_13001	OG8_13927	OG8_14931
cellular_component	GO:0005730	nucleolus	4	OG8_13001	OG8_13255	OG8_14931	OG8_15081
cellular_component	GO:0005794	Golgi apparatus	4	OG8_13258	OG8_14023	OG8_14045	OG8_12162
cellular_component	GO:0005622	intracellular	10	OG8_13387	OG8_13583	OG8_13628	OG8_13714	OG8_13954	OG8_14617	OG8_15128	OG8_14977	OG8_15041	OG8_12173
cellular_component	GO:0005840	ribosome	3	OG8_13387	OG8_13703	OG8_14202
cellular_component	GO:0005856	cytoskeleton	1	OG8_13479
cellular_component	GO:0009579	thylakoid	9	OG8_13578	OG8_13942	OG8_13954	OG8_14202	OG8_14221	OG8_14337	OG8_14370	OG8_14420	OG8_14698
cellular_component	GO:0005768	endosome	1	OG8_13612
cellular_component	GO:0005576	extracellular region	1	OG8_14420
cellular_component	GO:0005635	nuclear envelope	1	OG8_14816
molecular_function	GO:0003674	molecular_function	43	OG8_12460	OG8_12464	OG8_12508	OG8_12528	OG8_12658	OG8_12810	OG8_12873	OG8_12923	OG8_12939	OG8_13030	OG8_13068	OG8_13245	OG8_13392	OG8_13411	OG8_13450	OG8_13485	OG8_13495	OG8_13530	OG8_13653	OG8_13698	OG8_13699	OG8_13702	OG8_13892	OG8_13933	OG8_13942	OG8_14109	OG8_14244	OG8_14638	OG8_14660	OG8_14709	OG8_14783	OG8_14798	OG8_14802	OG8_14875	OG8_14921	OG8_14929	OG8_15019	OG8_15063	OG8_12162	OG8_12181	OG8_12241	OG8_12372	OG8_12407
molecular_function	GO:0005515	protein binding	14	OG8_12486	OG8_13054	OG8_13204	OG8_13258	OG8_13341	OG8_13479	OG8_13617	OG8_13628	OG8_13714	OG8_14174	OG8_14420	OG8_14816	OG8_14931	OG8_12173
molecular_function	GO:0008135	translation factor activity, nucleic acid binding	3	OG8_12505	OG8_14091	OG8_12389
molecular_function	GO:0030246	carbohydrate binding	1	OG8_12558
molecular_function	GO:0000166	nucleotide binding	14	OG8_12579	OG8_12732	OG8_13204	OG8_13260	OG8_13583	OG8_13628	OG8_13682	OG8_14393	OG8_14420	OG8_14617	OG8_14822	OG8_12332	OG8_15173	OG8_12389
molecular_function	GO:0003676	nucleic acid binding	6	OG8_12579	OG8_13279	OG8_13682	OG8_13761	OG8_14538	OG8_15128
molecular_function	GO:0003677	DNA binding	7	OG8_12617	OG8_13341	OG8_13728	OG8_13902	OG8_14072	OG8_14931	OG8_12173
molecular_function	GO:0003824	catalytic activity	27	OG8_12732	OG8_15106	OG8_13020	OG8_13064	OG8_13308	OG8_13419	OG8_13495	OG8_13508	OG8_13520	OG8_13531	OG8_13548	OG8_13565	OG8_13616	OG8_13682	OG8_13706	OG8_13954	OG8_14036	OG8_14114	OG8_14132	OG8_14174	OG8_14420	OG8_15136	OG8_14822	OG8_14839	OG8_15158	OG8_12253	OG8_12365
molecular_function	GO:0005488	binding	27	OG8_12732	OG8_12837	OG8_12853	OG8_12888	OG8_13054	OG8_13258	OG8_13308	OG8_13355	OG8_13419	OG8_13477	OG8_13508	OG8_15094	OG8_13706	OG8_13761	OG8_13898	OG8_13998	OG8_14020	OG8_14023	OG8_14280	OG8_14420	OG8_14436	OG8_14498	OG8_15128	OG8_15136	OG8_15158	OG8_15081	OG8_12253
molecular_function	GO:0005215	transporter activity	7	OG8_12822	OG8_12979	OG8_13355	OG8_13418	OG8_14020	OG8_14023	OG8_14498
molecular_function	GO:0016787	hydrolase activity	20	OG8_12889	OG8_13053	OG8_13260	OG8_13288	OG8_13387	OG8_15094	OG8_13628	OG8_13741	OG8_14026	OG8_14051	OG8_14062	OG8_14114	OG8_14132	OG8_14148	OG8_14288	OG8_14337	OG8_14351	OG8_14370	OG8_14943	OG8_12206
molecular_function	GO:0003723	RNA binding	8	OG8_13096	OG8_13279	OG8_13380	OG8_14202	OG8_14436	OG8_14698	OG8_12201	OG8_12296
molecular_function	GO:0016740	transferase activity	12	OG8_13213	OG8_13255	OG8_13334	OG8_13357	OG8_13419	OG8_13508	OG8_13746	OG8_14045	OG8_14478	OG8_14538	OG8_15158	OG8_14931
molecular_function	GO:0008289	lipid binding	4	OG8_13258	OG8_13368	OG8_13491	OG8_14420
molecular_function	GO:0004871	signal transducer activity	1	OG8_13700
molecular_function	GO:0005198	structural molecule activity	3	OG8_13703	OG8_14020	OG8_14202
molecular_function	GO:0003700	sequence-specific DNA binding transcription factor activity	2	OG8_14072	OG8_12415
molecular_function	GO:0016301	kinase activity	2	OG8_14393	OG8_14943
molecular_function	GO:0030234	enzyme regulator activity	2	OG8_15041	OG8_12389
molecular_function	GO:0004518	nuclease activity	1	OG8_12296
[truncated: 10 more columns]
