# Supplementary material for: Phylogenomic Analyses of Nuclear Genes Reveal the Evolutionary Relationships within the BEP Clade and the Evidence of Positive Selection in Poaceae
Source: PLoS One. 2013 May 29;8(5):e64642. doi: 10.1371/journal.pone.0064642 (PMC3667173; doi:10.1371/journal.pone.0064642)
Supplement: Table S11 — 48 OGs and 3 positively selected OGs annotated with KEGG pathways for 173 one-to-one OGs in 14 species of Poaceae. (XLS) [file pone.0064642.s023.xls]

## Sheet: Table_S11
Orthologous groups in red represent ω2 or ω > 1, LRT < 0.05 and BEB >85% with strong positive selection sites in M2a or M8.
Orthology_Groups	Orthology_gene_ID	M1a(neutral)			M2a(selection)				M7(beta)			M8(beta&w)				Reference_name	KO_ID	KO_name	KO_despection	Ko_EC	Pathway_ID	Pathway_Name
		lnL	np	parameter	lnL	np	parameter	site	lnL	np	parameter	lnL	np	parameter	site
OG8_14174	LOC_Os05g22970.1	-1114.91	28	p0=0.93726 p1=0.06274 ω0=0.04144 ω1=1.00000	-1114.05	30	p0=0.93954 p1=0.04637 p2=0.01409 ω0=0.04427 ω1=1.00000 ω2=2.57940	48T 59E	-1119.6	28	p0=0.13863 p1=1.06364	-1114.63	30	p0=0.94580 p1=0.05420 p=4.86231 q=99.00000 w=1.34149	48T 59E	LOC_Os05g22970.1	K01759	E4.4.1.5	lactoylglutathione lyase	EC:4.4.1.5	ko00620	ko04011	Pyruvate metabolism	MAPK signaling pathway - yeast
OG8_14288	LOC_Os05g44130.1	-2285.59	28	p0=0.87924 p1=0.12076 ω0=0.06985 ω1=1.00000	-2284.01	30	p0=0.87876 p1=0.11429 p2=0.00695 ω0=0.07211 ω1=1.00000 ω2=3.84175	63Q	-2283.68	28	p0=0.18012 p1=0.82638	-2279.87	30	p0=0.97974 p1=0.02026 p=0.25112 q=1.45091 w=2.41438	10E 12V 63Q	LOC_Os05g44130.1	K01307	GGH	gamma-glutamyl hydrolase	EC:3.4.19.9	ko00790	Folate biosynthesis
OG8_14931	LOC_Os09g02284.1	-2260.95	28	p0=0.93855 p1=0.06145 ω0=0.03996 ω1=1.00000	-2259.95	30	p0=0.81606 p1=0.13715 p2=0.04680 ω0=0.07744 ω1=1.00000 ω2=1.00000	211I	-2256.76	28	p0=0.16764 p1=1.66585	-2253.19	30	p0=0.99436 p1=0.00564 p=0.19568 q=2.24628 w=3.00918	86Q 211I	LOC_Os09g02284.1	K03011	RPB3	DNA-directed RNA polymerase II subunit RPB3		ko01100	ko00230	ko00240	ko03020	Metabolic pathways	Purine metabolism	Pyrimidine metabolism	RNA polymerase
OG8_15158	LOC_Os08g41990.1															LOC_Os08g41990.1	K01845	hemL	glutamate-1-semialdehyde 2,1-aminomutase	EC:5.4.3.8	ko01100	ko01110	ko00860	Metabolic pathways	Biosynthesis of secondary metabolites	Porphyrin and chlorophyll metabolism
OG8_12162	LOC_Os10g06540.1															LOC_Os10g06540.1	K08515	VAMP7	vesicle-associated membrane protein 7
OG8_12206	LOC_Os10g31940.1															LOC_Os10g31940.1	K01519	ITPA	inosine triphosphate pyrophosphatase	EC:3.6.1.19	ko01100	ko00230	ko00240	ko00983	Metabolic pathways	Purine metabolism	Pyrimidine metabolism	Drug metabolism - other enzymes
OG8_12253	LOC_Os10g42840.1															LOC_Os10g42840.1	K11352	NDUFA12	NADH dehydrogenase (ubiquinone) 1 alpha subcomplex 12	EC:1.6.5.3 1.6.99.3	ko01100	ko00190	Metabolic pathways	Oxidative phosphorylation
OG8_12296	LOC_Os11g20689.1															LOC_Os11g20689.1	K12586	RRP43	exosome complex component RRP43		ko03018	RNA degradation
OG8_12389	LOC_Os12g31380.1															LOC_Os12g31380.1	K03239	EIF2B1	translation initiation factor eIF-2B subunit alpha		ko03013	RNA transport
OG8_12508	LOC_Os01g10350.1															LOC_Os01g10350.1	K14313	NUP35	nuclear pore complex protein Nup53		ko03013	RNA transport
OG8_12528	LOC_Os01g12800.1															LOC_Os01g12800.1	K13348	MPV17	protein Mpv17		ko04146	Peroxisome
OG8_12617	LOC_Os01g45530.1															LOC_Os01g45530.1	K03111	ssb	single-strand DNA-binding protein		ko03030	ko03430	ko03440	DNA replication	Mismatch repair	Homologous recombination
OG8_12732	LOC_Os01g58380.1															LOC_Os01g58380.1	K00074	paaH	3-hydroxybutyryl-CoA dehydrogenase	EC:1.1.1.157	ko01100	ko01120	ko00650	ko00360	ko00362	Metabolic pathways	Microbial metabolism in diverse environments	Butanoate metabolism	Phenylalanine metabolism	Benzoate degradation
OG8_13001	LOC_Os02g13990.1															LOC_Os02g13990.1	K11092	SNRPA1	U2 small nuclear ribonucleoprotein A'		ko03040	Spliceosome
OG8_13020	LOC_Os02g17330.1															LOC_Os02g17330.1	K00826	E2.6.1.42	branched-chain amino acid aminotransferase	EC:2.6.1.42	ko01100	ko01110	ko00280	ko00290	ko00770	Metabolic pathways	Biosynthesis of secondary metabolites	Valine, leucine and isoleucine degradation	Valine, leucine and isoleucine biosynthesis	Pantothenate and CoA biosynthesis
OG8_13053	LOC_Os02g33080.1															LOC_Os02g33080.1	K12251	aguB	N-carbamoylputrescine amidase	EC:3.5.1.53	ko01100	ko00330	Metabolic pathways	Arginine and proline metabolism
OG8_13156	LOC_Os02g46510.1															LOC_Os02g46510.1	K11826	AP2M1	AP-2 complex subunit mu-1		ko04144	ko04961	ko04721	Endocytosis	Endocrine and other factor-regulated calcium reabsorption	Synaptic vesicle cycle
OG8_13204	LOC_Os02g50860.1															LOC_Os02g50860.1	K04392	RAC1	Ras-related C3 botulinum toxin substrate 1		ko04010	ko04310	ko04370	ko04151	ko04145	ko04810	ko04510	ko04520	ko04620	ko04650	ko04662	ko04664	ko04666	ko04670	ko04062	ko04972	ko04722	ko04360	MAPK signaling pathway	Wnt signaling pathway	VEGF signaling pathway	PI3K-Akt signaling pathway	Phagosome	Regulation of actin cytoskeleton	Focal adhesion	Adherens junction	Toll-like receptor signaling pathway	Natural killer cell mediated cytotoxicity	B cell receptor signaling pathway
OG8_13258	LOC_Os02g56270.1															LOC_Os02g56270.1	K12471	EPN	epsin		ko04144	Endocytosis
OG8_13260	LOC_Os02g56550.1															LOC_Os02g56550.1	K12608	CAF16	CCR4-NOT complex subunit CAF16		ko03018	RNA degradation
OG8_13387	LOC_Os03g08280.2															LOC_Os03g08280.2	K02730	PSMA6	20S proteasome subunit alpha 1	EC:3.4.25.1	ko03050	Proteasome
OG8_13418	LOC_Os03g10510.1															LOC_Os03g10510.1	K15040	VDAC2	voltage-dependent anion channel protein 2		ko04020	Calcium signaling pathway
OG8_13477	LOC_Os03g15860.1															LOC_Os03g15860.1	K13354	SLC25A17	solute carrier family 25 (peroxisomal adenine nucleotide transporter), member 17		ko04146	Peroxisome
OG8_13508	LOC_Os03g18590.1															LOC_Os03g18590.1	K00645	fabD	[acyl-carrier-protein] S-malonyltransferase	EC:2.3.1.39	ko01100	ko00061	Metabolic pathways	Fatty acid biosynthesis
OG8_13548	LOC_Os03g24380.1															LOC_Os03g24380.1	K00432	E1.11.1.9	glutathione peroxidase	EC:1.11.1.9	ko00590	ko00480	Arachidonic acid metabolism	Glutathione metabolism
OG8_13583	LOC_Os03g33580.1															LOC_Os03g33580.1	K02180	BUB3	cell cycle arrest protein BUB3		ko04110	ko04111	Cell cycle	Cell cycle - yeast
OG8_13612	LOC_Os03g43860.1															LOC_Os03g43860.1	K12191	CHMP2A	charged multivesicular body protein 2A		ko04144	Endocytosis
OG8_13616	LOC_Os03g45194.1															LOC_Os03g45194.1	K13606	NOL	chlorophyll(ide) b reductase	EC:1.1.1.294	ko01100	ko01110	ko00860	Metabolic pathways	Biosynthesis of secondary metabolites	Porphyrin and chlorophyll metabolism
OG8_13617	LOC_Os03g45260.1															LOC_Os03g45260.1	K08496	GOSR2	golgi SNAP receptor complex member 2		ko04130	SNARE interactions in vesicular transport
OG8_13628	LOC_Os03g46650.1															LOC_Os03g46650.1	K04536	GNB1	guanine nucleotide-binding protein G(I)/G(S)/G(T) subunit beta-1		ko04151	ko04062	ko04724	ko04727	ko04725	ko04728	ko04726	ko04723	ko04744	ko04742	PI3K-Akt signaling pathway	Chemokine signaling pathway	Glutamatergic synapse	GABAergic synapse	Cholinergic synapse	Dopaminergic synapse	Serotonergic synapse	Retrograde endocannabinoid signaling	Phototransduction	Taste transduction
OG8_13703	LOC_Os03g55930.1															LOC_Os03g55930.1	K02996	RP-S9	small subunit ribosomal protein S9		ko03010	Ribosome
OG8_13706	LOC_Os03g56300.1															LOC_Os03g56300.1	K03941	NDUFS8	NADH dehydrogenase (ubiquinone) Fe-S protein 8	EC:1.6.5.3 1.6.99.3	ko01100	ko00190	Metabolic pathways	Oxidative phosphorylation
OG8_13714	LOC_Os03g56790.1															LOC_Os03g56790.1	K05765	CFL	cofilin		ko04810	ko04666	Regulation of actin cytoskeleton	Fc gamma R-mediated phagocytosis
OG8_13746	LOC_Os03g60700.1															LOC_Os03g60700.1	K00729	ALG5	dolichyl-phosphate beta-glucosyltransferase	EC:2.4.1.117	ko01100	ko00510	Metabolic pathways	N-Glycan biosynthesis
OG8_13761	LOC_Os03g61640.1															LOC_Os03g61640.1	K12848	SNU23	U4/U6.U5 tri-snRNP component SNU23		ko03040	Spliceosome
OG8_13888	LOC_Os04g39040.1															LOC_Os04g39040.1	K14012	SHP1	UBX domain-containing protein 1		ko04141	Protein processing in endoplasmic reticulum
OG8_13927	LOC_Os04g42990.1															LOC_Os04g42990.1	K03142	TFIIH2	transcription initiation factor TFIIH subunit 2		ko03022	ko03420	Basal transcription factors	Nucleotide excision repair
OG8_14062	LOC_Os04g57370.1															LOC_Os04g57370.1	K06130	LYPLA2	lysophospholipase II	EC:3.1.1.5	ko00564	Glycerophospholipid metabolism
OG8_14091	LOC_Os05g01450.1															LOC_Os05g01450.1	K03249	EIF3F	translation initiation factor 3 subunit F		ko03013	RNA transport
OG8_14436	LOC_Os06g14550.1															LOC_Os06g14550.1	K03109	SRP9	signal recognition particle subunit SRP9		ko03060	Protein export
OG8_14498	LOC_Os06g43850.1															LOC_Os06g43850.1	K02137	ATPeF1O	F-type H+-transporting ATPase oligomycin sensitivity conferral protein	EC:3.6.3.14	ko01100	ko00190	Metabolic pathways	Oxidative phosphorylation
OG8_14660	LOC_Os07g36420.1															LOC_Os07g36420.1	K06700	PSMF1	proteasome inhibitor subunit 1 (PI31)		ko03050	Proteasome
OG8_14741	LOC_Os07g48360.1															LOC_Os07g48360.1	K03654	recQ	ATP-dependent DNA helicase RecQ	EC:3.6.4.12	ko03018	RNA degradation
OG8_14822	LOC_Os08g19850.1															LOC_Os08g19850.1	K01868	TARS	threonyl-tRNA synthetase	EC:6.1.1.3	ko00970	Aminoacyl-tRNA biosynthesis
OG8_15094	LOC_Os03g44660.1															LOC_Os03g44660.1	K01081	E3.1.3.5	5'-nucleotidase	EC:3.1.3.5	ko01100	ko01110	ko00230	ko00240	ko00760	Metabolic pathways	Biosynthesis of secondary metabolites	Purine metabolism	Pyrimidine metabolism	Nicotinate and nicotinamide metabolism
OG8_15106	LOC_Os01g70140.1															LOC_Os01g70140.1	K04649	HIP2	ubiquitin-conjugating enzyme (huntingtin interacting protein 2)	EC:6.3.2.19	ko04120	Ubiquitin mediated proteolysis
OG8_15136	LOC_Os07g38970.1															LOC_Os07g38970.1	K01648	ACLY	ATP citrate (pro-S)-lyase	EC:2.3.3.8	ko01100	ko01110	ko01120	ko00020	ko00720	Metabolic pathways	Biosynthesis of secondary metabolites	Microbial metabolism in diverse environments	Citrate cycle (TCA cycle)	Carbon fixation pathways in prokaryotes
OG8_15173	LOC_Os11g39650.1															LOC_Os11g39650.1	K14003	PREB	prolactin regulatory element-binding protein		ko04141	Protein processing in endoplasmic reticulum
[truncated: 7 more columns]
