# Supplementary material for: Phylogenomic Analyses of Nuclear Genes Reveal the Evolutionary Relationships within the BEP Clade and the Evidence of Positive Selection in Poaceae
Source: PLoS One. 2013 May 29;8(5):e64642. doi: 10.1371/journal.pone.0064642 (PMC3667173; doi:10.1371/journal.pone.0064642)
Supplement: Table S12 — 75 KEGG pathways for 48 OGs of 14 species of Poaceae. (XLS) [file pone.0064642.s024.xls]

## Sheet: Table_S12
Pathway_ID	Pathway_Name	KO_ID	KO_name	KO_description	EC_ID	Ortholog_ID
ko03013	RNA transport	3
		K14313	NUP35	nuclear pore complex protein Nup53		LOC_Os01g10350.1
		K03249	EIF3F	translation initiation factor 3 subunit F		LOC_Os05g01450.1
		K03239	EIF2B1	translation initiation factor eIF-2B subunit alpha		LOC_Os12g31380.1
ko04146	Peroxisome	2
		K13348	MPV17	protein Mpv17		LOC_Os01g12800.1
		K13354	SLC25A17	solute carrier family 25 (peroxisomal adenine nucleotide transporter), member 17		LOC_Os03g15860.1
ko03030	DNA replication	1
		K03111	ssb	single-strand DNA-binding protein		LOC_Os01g45530.1
ko03430	Mismatch repair	1
		K03111	ssb	single-strand DNA-binding protein		LOC_Os01g45530.1
ko03440	Homologous recombination	1
		K03111	ssb	single-strand DNA-binding protein		LOC_Os01g45530.1
ko01100	Metabolic pathways	14
		K00074	paaH	3-hydroxybutyryl-CoA dehydrogenase	EC:1.1.1.157	LOC_Os01g58380.1
		K00826	E2.6.1.42	branched-chain amino acid aminotransferase	EC:2.6.1.42	LOC_Os02g17330.1
		K12251	aguB	N-carbamoylputrescine amidase	EC:3.5.1.53	LOC_Os02g33080.1
		K00645	fabD	[acyl-carrier-protein] S-malonyltransferase	EC:2.3.1.39	LOC_Os03g18590.1
		K01081	E3.1.3.5	5'-nucleotidase	EC:3.1.3.5	LOC_Os03g44660.1
		K13606	NOL	chlorophyll(ide) b reductase	EC:1.1.1.294	LOC_Os03g45194.1
		K03941	NDUFS8	NADH dehydrogenase (ubiquinone) Fe-S protein 8	EC:1.6.5.3 1.6.99.3	LOC_Os03g56300.1
		K00729	ALG5	dolichyl-phosphate beta-glucosyltransferase	EC:2.4.1.117	LOC_Os03g60700.1
		K02137	ATPeF1O	F-type H+-transporting ATPase oligomycin sensitivity conferral protein	EC:3.6.3.14	LOC_Os06g43850.1
		K01648	ACLY	ATP citrate (pro-S)-lyase	EC:2.3.3.8	LOC_Os07g38970.1
		K01845	hemL	glutamate-1-semialdehyde 2,1-aminomutase	EC:5.4.3.8	LOC_Os08g41990.1
		K03011	RPB3	DNA-directed RNA polymerase II subunit RPB3		LOC_Os09g02284.1
		K01519	ITPA	inosine triphosphate pyrophosphatase	EC:3.6.1.19	LOC_Os10g31940.1
		K11352	NDUFA12	NADH dehydrogenase (ubiquinone) 1 alpha subcomplex 12	EC:1.6.5.3 1.6.99.3	LOC_Os10g42840.1
ko01120	Microbial metabolism in diverse environments	2
		K00074	paaH	3-hydroxybutyryl-CoA dehydrogenase	EC:1.1.1.157	LOC_Os01g58380.1
		K01648	ACLY	ATP citrate (pro-S)-lyase	EC:2.3.3.8	LOC_Os07g38970.1
ko00650	Butanoate metabolism	1
		K00074	paaH	3-hydroxybutyryl-CoA dehydrogenase	EC:1.1.1.157	LOC_Os01g58380.1
ko00360	Phenylalanine metabolism	1
		K00074	paaH	3-hydroxybutyryl-CoA dehydrogenase	EC:1.1.1.157	LOC_Os01g58380.1
ko00362	Benzoate degradation	1
		K00074	paaH	3-hydroxybutyryl-CoA dehydrogenase	EC:1.1.1.157	LOC_Os01g58380.1
ko04120	Ubiquitin mediated proteolysis	1
		K04649	HIP2	ubiquitin-conjugating enzyme (huntingtin interacting protein 2)	EC:6.3.2.19	LOC_Os01g70140.1
ko03040	Spliceosome	2
		K11092	SNRPA1	U2 small nuclear ribonucleoprotein A'		LOC_Os02g13990.1
		K12848	SNU23	U4/U6.U5 tri-snRNP component SNU23		LOC_Os03g61640.1
ko01110	Biosynthesis of secondary metabolites	5
		K00826	E2.6.1.42	branched-chain amino acid aminotransferase	EC:2.6.1.42	LOC_Os02g17330.1
		K01081	E3.1.3.5	5'-nucleotidase	EC:3.1.3.5	LOC_Os03g44660.1
		K13606	NOL	chlorophyll(ide) b reductase	EC:1.1.1.294	LOC_Os03g45194.1
		K01648	ACLY	ATP citrate (pro-S)-lyase	EC:2.3.3.8	LOC_Os07g38970.1
		K01845	hemL	glutamate-1-semialdehyde 2,1-aminomutase	EC:5.4.3.8	LOC_Os08g41990.1
ko00280	Valine, leucine and isoleucine degradation	1
		K00826	E2.6.1.42	branched-chain amino acid aminotransferase	EC:2.6.1.42	LOC_Os02g17330.1
ko00290	Valine, leucine and isoleucine biosynthesis	1
		K00826	E2.6.1.42	branched-chain amino acid aminotransferase	EC:2.6.1.42	LOC_Os02g17330.1
ko00770	Pantothenate and CoA biosynthesis	1
		K00826	E2.6.1.42	branched-chain amino acid aminotransferase	EC:2.6.1.42	LOC_Os02g17330.1
ko00330	Arginine and proline metabolism	1
		K12251	aguB	N-carbamoylputrescine amidase	EC:3.5.1.53	LOC_Os02g33080.1
ko04144	Endocytosis	3
		K11826	AP2M1	AP-2 complex subunit mu-1		LOC_Os02g46510.1
		K12471	EPN	epsin		LOC_Os02g56270.1
		K12191	CHMP2A	charged multivesicular body protein 2A		LOC_Os03g43860.1
ko04961	Endocrine and other factor-regulated calcium reabsorption	1
		K11826	AP2M1	AP-2 complex subunit mu-1		LOC_Os02g46510.1
ko04721	Synaptic vesicle cycle	1
		K11826	AP2M1	AP-2 complex subunit mu-1		LOC_Os02g46510.1
ko04010	MAPK signaling pathway	1
		K04392	RAC1	Ras-related C3 botulinum toxin substrate 1		LOC_Os02g50860.1
ko04310	Wnt signaling pathway	1
		K04392	RAC1	Ras-related C3 botulinum toxin substrate 1		LOC_Os02g50860.1
ko04370	VEGF signaling pathway	1
		K04392	RAC1	Ras-related C3 botulinum toxin substrate 1		LOC_Os02g50860.1
ko04151	PI3K-Akt signaling pathway	2
		K04392	RAC1	Ras-related C3 botulinum toxin substrate 1		LOC_Os02g50860.1
		K04536	GNB1	guanine nucleotide-binding protein G(I)/G(S)/G(T) subunit beta-1		LOC_Os03g46650.1
ko04145	Phagosome	1
		K04392	RAC1	Ras-related C3 botulinum toxin substrate 1		LOC_Os02g50860.1
ko04810	Regulation of actin cytoskeleton	2
		K04392	RAC1	Ras-related C3 botulinum toxin substrate 1		LOC_Os02g50860.1
		K05765	CFL	cofilin		LOC_Os03g56790.1
ko04510	Focal adhesion	1
		K04392	RAC1	Ras-related C3 botulinum toxin substrate 1		LOC_Os02g50860.1
ko04520	Adherens junction	1
		K04392	RAC1	Ras-related C3 botulinum toxin substrate 1		LOC_Os02g50860.1
ko04620	Toll-like receptor signaling pathway	1
		K04392	RAC1	Ras-related C3 botulinum toxin substrate 1		LOC_Os02g50860.1
ko04650	Natural killer cell mediated cytotoxicity	1
		K04392	RAC1	Ras-related C3 botulinum toxin substrate 1		LOC_Os02g50860.1
ko04662	B cell receptor signaling pathway	1
		K04392	RAC1	Ras-related C3 botulinum toxin substrate 1		LOC_Os02g50860.1
ko04664	Fc epsilon RI signaling pathway	1
		K04392	RAC1	Ras-related C3 botulinum toxin substrate 1		LOC_Os02g50860.1
ko04666	Fc gamma R-mediated phagocytosis	2
		K04392	RAC1	Ras-related C3 botulinum toxin substrate 1		LOC_Os02g50860.1
		K05765	CFL	cofilin		LOC_Os03g56790.1
ko04670	Leukocyte transendothelial migration	1
		K04392	RAC1	Ras-related C3 botulinum toxin substrate 1		LOC_Os02g50860.1
ko04062	Chemokine signaling pathway	2
		K04392	RAC1	Ras-related C3 botulinum toxin substrate 1		LOC_Os02g50860.1
		K04536	GNB1	guanine nucleotide-binding protein G(I)/G(S)/G(T) subunit beta-1		LOC_Os03g46650.1
ko04972	Pancreatic secretion	1
		K04392	RAC1	Ras-related C3 botulinum toxin substrate 1		LOC_Os02g50860.1
ko04722	Neurotrophin signaling pathway	1
		K04392	RAC1	Ras-related C3 botulinum toxin substrate 1		LOC_Os02g50860.1
ko04360	Axon guidance	1
		K04392	RAC1	Ras-related C3 botulinum toxin substrate 1		LOC_Os02g50860.1
ko03018	RNA degradation	3
		K12608	CAF16	CCR4-NOT complex subunit CAF16		LOC_Os02g56550.1
		K03654	recQ	ATP-dependent DNA helicase RecQ	EC:3.6.4.12	LOC_Os07g48360.1
		K12586	RRP43	exosome complex component RRP43		LOC_Os11g20689.1
ko03050	Proteasome	2
		K02730	PSMA6	20S proteasome subunit alpha 1	EC:3.4.25.1	LOC_Os03g08280.2
		K06700	PSMF1	proteasome inhibitor subunit 1 (PI31)		LOC_Os07g36420.1
ko04020	Calcium signaling pathway	1
		K15040	VDAC2	voltage-dependent anion channel protein 2		LOC_Os03g10510.1
ko00061	Fatty acid biosynthesis	1
		K00645	fabD	[acyl-carrier-protein] S-malonyltransferase	EC:2.3.1.39	LOC_Os03g18590.1
ko00590	Arachidonic acid metabolism	1
		K00432	E1.11.1.9	glutathione peroxidase	EC:1.11.1.9	LOC_Os03g24380.1
ko00480	Glutathione metabolism	1
		K00432	E1.11.1.9	glutathione peroxidase	EC:1.11.1.9	LOC_Os03g24380.1
ko04110	Cell cycle	1
		K02180	BUB3	cell cycle arrest protein BUB3		LOC_Os03g33580.1
ko04111	Cell cycle - yeast	1
		K02180	BUB3	cell cycle arrest protein BUB3		LOC_Os03g33580.1
ko00230	Purine metabolism	3
		K01081	E3.1.3.5	5'-nucleotidase	EC:3.1.3.5	LOC_Os03g44660.1
		K03011	RPB3	DNA-directed RNA polymerase II subunit RPB3		LOC_Os09g02284.1
		K01519	ITPA	inosine triphosphate pyrophosphatase	EC:3.6.1.19	LOC_Os10g31940.1
ko00240	Pyrimidine metabolism	3
		K01081	E3.1.3.5	5'-nucleotidase	EC:3.1.3.5	LOC_Os03g44660.1
		K03011	RPB3	DNA-directed RNA polymerase II subunit RPB3		LOC_Os09g02284.1
		K01519	ITPA	inosine triphosphate pyrophosphatase	EC:3.6.1.19	LOC_Os10g31940.1
ko00760	Nicotinate and nicotinamide metabolism	1
		K01081	E3.1.3.5	5'-nucleotidase	EC:3.1.3.5	LOC_Os03g44660.1
ko00860	Porphyrin and chlorophyll metabolism	2
		K13606	NOL	chlorophyll(ide) b reductase	EC:1.1.1.294	LOC_Os03g45194.1
		K01845	hemL	glutamate-1-semialdehyde 2,1-aminomutase	EC:5.4.3.8	LOC_Os08g41990.1
ko04130	SNARE interactions in vesicular transport	2
		K08496	GOSR2	golgi SNAP receptor complex member 2		LOC_Os03g45260.1
		K08515	VAMP7	vesicle-associated membrane protein 7		LOC_Os10g06540.1
ko04724	Glutamatergic synapse	1
		K04536	GNB1	guanine nucleotide-binding protein G(I)/G(S)/G(T) subunit beta-1		LOC_Os03g46650.1
ko04727	GABAergic synapse	1
		K04536	GNB1	guanine nucleotide-binding protein G(I)/G(S)/G(T) subunit beta-1		LOC_Os03g46650.1
ko04725	Cholinergic synapse	1
		K04536	GNB1	guanine nucleotide-binding protein G(I)/G(S)/G(T) subunit beta-1		LOC_Os03g46650.1
ko04728	Dopaminergic synapse	1
		K04536	GNB1	guanine nucleotide-binding protein G(I)/G(S)/G(T) subunit beta-1		LOC_Os03g46650.1
ko04726	Serotonergic synapse	1
		K04536	GNB1	guanine nucleotide-binding protein G(I)/G(S)/G(T) subunit beta-1		LOC_Os03g46650.1
ko04723	Retrograde endocannabinoid signaling	1
		K04536	GNB1	guanine nucleotide-binding protein G(I)/G(S)/G(T) subunit beta-1		LOC_Os03g46650.1
ko04744	Phototransduction	1
		K04536	GNB1	guanine nucleotide-binding protein G(I)/G(S)/G(T) subunit beta-1		LOC_Os03g46650.1
ko04742	Taste transduction	1
		K04536	GNB1	guanine nucleotide-binding protein G(I)/G(S)/G(T) subunit beta-1		LOC_Os03g46650.1
ko03010	Ribosome	1
		K02996	RP-S9	small subunit ribosomal protein S9		LOC_Os03g55930.1
ko00190	Oxidative phosphorylation	3
		K03941	NDUFS8	NADH dehydrogenase (ubiquinone) Fe-S protein 8	EC:1.6.5.3 1.6.99.3	LOC_Os03g56300.1
		K02137	ATPeF1O	F-type H+-transporting ATPase oligomycin sensitivity conferral protein	EC:3.6.3.14	LOC_Os06g43850.1
		K11352	NDUFA12	NADH dehydrogenase (ubiquinone) 1 alpha subcomplex 12	EC:1.6.5.3 1.6.99.3	LOC_Os10g42840.1
ko00510	N-Glycan biosynthesis	1
		K00729	ALG5	dolichyl-phosphate beta-glucosyltransferase	EC:2.4.1.117	LOC_Os03g60700.1
ko04141	Protein processing in endoplasmic reticulum	2
		K14012	SHP1	UBX domain-containing protein 1		LOC_Os04g39040.1
		K14003	PREB	prolactin regulatory element-binding protein		LOC_Os11g39650.1
ko03022	Basal transcription factors	1
		K03142	TFIIH2	transcription initiation factor TFIIH subunit 2		LOC_Os04g42990.1
ko03420	Nucleotide excision repair	1
		K03142	TFIIH2	transcription initiation factor TFIIH subunit 2		LOC_Os04g42990.1
ko00564	Glycerophospholipid metabolism	1
		K06130	LYPLA2	lysophospholipase II	EC:3.1.1.5	LOC_Os04g57370.1
ko00620	Pyruvate metabolism	1
		K01759	E4.4.1.5	lactoylglutathione lyase	EC:4.4.1.5	LOC_Os05g22970.1
ko04011	MAPK signaling pathway - yeast	1
		K01759	E4.4.1.5	lactoylglutathione lyase	EC:4.4.1.5	LOC_Os05g22970.1
ko00790	Folate biosynthesis	1
		K01307	GGH	gamma-glutamyl hydrolase	EC:3.4.19.9	LOC_Os05g44130.1
ko03060	Protein export	1
		K03109	SRP9	signal recognition particle subunit SRP9		LOC_Os06g14550.1
ko00020	Citrate cycle (TCA cycle)	1
		K01648	ACLY	ATP citrate (pro-S)-lyase	EC:2.3.3.8	LOC_Os07g38970.1
ko00720	Carbon fixation pathways in prokaryotes	1
		K01648	ACLY	ATP citrate (pro-S)-lyase	EC:2.3.3.8	LOC_Os07g38970.1
ko00970	Aminoacyl-tRNA biosynthesis	1
		K01868	TARS	threonyl-tRNA synthetase	EC:6.1.1.3	LOC_Os08g19850.1
ko03020	RNA polymerase	1
		K03011	RPB3	DNA-directed RNA polymerase II subunit RPB3		LOC_Os09g02284.1
ko00983	Drug metabolism - other enzymes	1
		K01519	ITPA	inosine triphosphate pyrophosphatase	EC:3.6.1.19	LOC_Os10g31940.1
