# Supplementary material for: Phylogenomic Analyses of Nuclear Genes Reveal the Evolutionary Relationships within the BEP Clade and the Evidence of Positive Selection in Poaceae
Source: PLoS One. 2013 May 29;8(5):e64642. doi: 10.1371/journal.pone.0064642 (PMC3667173; doi:10.1371/journal.pone.0064642)
Supplement: Table S13 — 45 and 20 gene IDs detected from UCOs and APVO. (XLS) [file pone.0064642.s025.xls]

## Sheet: 121 one-to-one OGs vs UCOs
Orthologous_Groups	ATH_Ortholog_ID	UCOs_ATH_ID
OG8_12181	AT4G37020.1	AT4G37020
OG8_12201	AT5G08420.1	AT5G08420
OG8_12206	AT4G13720.1	AT4G13720
OG8_12241	AT4G17540.1	AT4G17540
OG8_12253	AT3G03100.1	AT3G03100
OG8_12372	AT2G01640.1	AT2G01640
OG8_12435	AT5G13100.1	AT5G13100
OG8_12464	AT5G59960.1	AT5G59960
OG8_12505	AT5G11900.1	AT5G11900
OG8_12508	AT3G16310.1	AT3G16310
OG8_12558	AT3G62360.1	AT3G62360
OG8_12579	AT1G30480.1	AT1G30480
OG8_12810	AT5G17620.1	AT5G17620
OG8_12939	AT5G35320.1	AT5G35320
OG8_13001	AT1G09760.1	AT1G09760
OG8_13054	AT5G51700.1	AT5G51700
OG8_13096	AT3G08010.1	AT3G08010
OG8_13213	AT1G36310.1	AT1G36310
OG8_13255	AT5G57280.1	AT5G57280
OG8_13308	AT5G51880.1	AT5G51880
OG8_13341	AT3G24010.1	AT3G24010
OG8_13485	AT5G22040.1	AT5G22040
OG8_13491	AT1G61620.1	AT1G61620
OG8_13653	AT1G13330.1	AT1G13330
OG8_13698	AT2G15890.1	AT2G15890
OG8_13699	AT1G47640.1	AT1G47640
OG8_13741	AT1G09870.1	AT1G09870
OG8_13746	AT2G39630.1	AT2G39630
OG8_13761	AT3G05760.1	AT3G05760
OG8_13927	AT1G05055.1	AT1G05055
OG8_13942	AT5G08540.1	AT5G08540
OG8_13954	AT4G37925.1	AT4G37925
OG8_13998	AT1G64850.1	AT1G64850
OG8_14023	AT4G20410.1	AT4G20410
OG8_14109	AT3G51010.1	AT3G51010
OG8_14244	AT5G05930.1	AT5G05930
OG8_14351	AT2G35320.1	AT2G35320
OG8_14436	AT3G49100.1	AT3G49100
OG8_14498	AT5G13450.1	AT5G13450
OG8_14802	AT2G32980.1	AT2G32980
OG8_14816	AT4G30840.1	AT4G30840
OG8_14921	AT3G52220.1	AT3G52220
OG8_14977	AT5G57950.1	AT5G57950
OG8_15063	AT2G20930.1	AT2G20930
OG8_15094	AT2G38680.1	AT2G38680

## Sheet: 121 one-to-one OGs vs APVO
Orthologous_Groups	ATH_Ortholog_ID	APVO_ATH_ID
OG8_12181	AT4G37020.1	gnl|Arath7|AT4G37020
OG8_12241	AT4G17540.1	gnl|Arath7|AT4G17540
OG8_12253	AT3G03100.1	gnl|Arath7|AT3G03100
OG8_12365	AT1G09800.1	gnl|Arath7|AT1G09800
OG8_12617	AT3G18580.1	gnl|Arath7|AT3G18580
OG8_12732	AT3G15290.1	gnl|Arath7|AT3G15290
OG8_13054	AT5G51700.1	gnl|Arath7|AT5G51700
OG8_13064	AT1G10310.1	gnl|Arath7|AT1G10310
OG8_13213	AT1G36310.1	gnl|Arath7|AT1G36310
OG8_13419	AT3G19630.1	gnl|Arath7|AT3G19630
OG8_13530	AT4G26410.1	gnl|Arath7|AT4G26410
OG8_13761	AT3G05760.1	gnl|Arath7|AT3G05760
OG8_13902	AT2G47620.1	gnl|Arath7|AT2G47620
OG8_14026	AT3G62940.2	gnl|Arath7|AT3G62940
OG8_14109	AT3G51010.1	gnl|Arath7|AT3G51010
OG8_14132	AT3G10970.1	gnl|Arath7|AT3G10970
OG8_14538	AT5G01230.1	gnl|Arath7|AT5G01230
OG8_14816	AT4G30840.1	gnl|Arath7|AT4G30840
OG8_14977	AT5G57950.1	gnl|Arath7|AT5G57950
OG8_15041	AT2G30710.1	gnl|Arath7|AT2G30710
